# Supplementary material for: Transposition and duplication of MADS-domain transcription factor genes in annual and perennial Arabis species modulates flowering
Source: Proc Natl Acad Sci U S A. 2021 Sep 21;118(39):e2109204118. doi: 10.1073/pnas.2109204118 (PMC8488671; doi:10.1073/pnas.2109204118)
Supplement: Supplementary File [file pnas.2109204118.sd01.xlsx]

## Sheet: Fine Mapping
Primer ID	Fw	Rev	A. Alpina position (Mb)	A. montbretiana position (Mb)
E20	ACTGAGTGAGTGAGTGAGTG	GTGTGTGTGTGTTTTTGCTC	1746456..1746987	1890150..1890748
E115	ACCTGTTGGCCGTCATTACG	GGATTTGGATATGATGACTCGC	7725932..7726567	7463982..7464697
E05	CGGCTTTGCCTACAAATCGGT	ACGCAGCCGCGTTCCAGG	10807898..10808482	9938004..9938528
E40	CTCAAATCGGGCTTACACAGG	CATCTCTTGCATGAAATCGC	11456826..11457617	10293188..10294034
E182	CATGAGCGGAACATCATATGG	GTCAAAAACTGGCCATTTATTCC	15503205..15503634	12454026..12454385
E183	TGATTCATGAGACAGCAACG	AAGGAGGCTGCACATGGG	18061015..18061610	14494556..14495210
E111	GGTTTTTGAGGCAGTGTCAAGC	CCTACCTTCCCTGTAAACCC	22000835..22001082	17828025..17828348
E184	GATTTTGGCGATGCGTTATCC	CAGTGAGGAATGGTCTTTTCTGC	25159450..25160058	20593682..20594353
E73	GGGTTAACTGTGGCTGCTAGG	CCTGAGAAGGAGCGGCATATC	30847884..30848063	24483514..24483623
E172F	CTTTGGAGATCCATTCTGATGC	GATGAAGATTTGGATATCAAGG	33409203..33409464	26165498..26165817
E173F	GCACCATCTAATTATCTTTGG	GTCTCCTAAAGTCGGGTCCG	34082626..34083388	26529107..26529806
E174F	GTAGTATCTTCCTTGCACATAACC	TTGTGGCTGTCAGTGTTGGG	34556917..34557503	26829419..26829952
E175F	CGAATTTTTAAAATTCTATACC	CGTTGAAGATTTTGATGAGTCG	35054129..35054558	27198357..27198695
E251F	AGATCTGGAACTCACACTGC	GAATCGGATTCGGATTTAGACC	35139380..35139515	27263276..27263473
E252F	GAAAGCGATAAAACTCAAAACTCC	GTCTACATTTGCTCTCTTCCC	35230854..35231648	27360041..27360893
E253F	GAGTTTCATGTTTTGTAGATACG	CTCAAGCAATTTCAGTGAATCC	35382558..35382986	27451682..27452167
E130	ACTTACTTAGCTTATCCGAAAGGTT	ACATGTTGCATCAATTTGTGTTACT	35342799..35344597	2744367
E116	GAATGGTAGACTTAATTTCGTCG	GCATGTCATATATGCCAAATGC	35740956..35741055	27745666..27745827
E254F	TCCGTCTGAACAACAGGACG	GTGTTTGGTGAAGAGCCATCG	35426904..35427577	27489107..27489832
E255F	CATTTTCAGATAGATAAAGCGCG	CAAAAACATAGTAATTTGTGCC	35513646..35513932	27556268..27556607
E256F	GATCATACACTCGAAATATGGCG	GGGTTCGAAACTAGGACATGG	35687967..35688557	27706950..27707488
E257F	GAATGGTAGACTTAATTTCGTCG	CATCATAATCGTGGTCCAAGC	35740955..35741161	27745665..27745933
E258F	CATATTATCTCTTCACTGTGGC	GACCGTTAACAATTTCACATCCC	35961001..35961456	27899966..27900348
E176F	TAGGCCATGCACCATTTCCC	TCGACACCAATTGCATTCGC	36098132..36098812	27989337..27989929
SDG	GATTTCCTCAGCAAGAACAGG	ATTACCACCTTCAGGCATCCG	36690420..36690897	28431774..28432305
FT2	AGTCTCTGTGTTTTGCAGC	CTCAAAGTGCTAGAAAACAAGG	36821114..36821591	28533108..28533657
EFS	GGGTGTGGTGATAACTCTCTTGCG	CAGGCGCATAATTTACAAAACCCG	37111384..37111852	28742606..28743125
E03	CCCAGCTCTCGCTGTCCAAGC	CCCGGGCACTGTTGAGAGGT	37304700..37305250	28917407..28917906
E04	CTCTCGCGGATTTGTTCGGT	GGCGGTGTATTGCCTCGCCT	38355947..38356461	29662873..29663286
E21	CACACGACGAGGAAGTGTTT	CCTGTCCATCAGCAACGATC	38722676..38722882	29933698..29933974
E22	AATGGTGCAAAGACGGAAG	CTCGTAATTTGGTAAAAGCC	39284631..39285051	30390176..30390542

## Sheet: qPCR
Oligo Name	Forward	Reverse	Gene ID Arabis alpina	Gene ID Arabis montbretiana	Reference
PP2A	AGTATCGCTTCTCGCTCCAG	AACCGGTTGGTCGACTATTG	Aa_G510870	Am_193250	Bergonzi et al. 2013
RAN3	CAAGTGAAGGCCAAGCAGGT	GCAGGTGATTCCACAAAGTG	Aa_G442020	Am_534990	Wang et at. 2019
SPL9	GTGCTCTCTCTCTTCTGTCAAATCCG	GGCTTGGTGCAGGTGGTGGT	Aa_G230760	Am_316560	Bergonzi et al. 2013
AGL6	GGCAGGAGAGGCAACTAGGAGAC	GGCAACTAGGAGACATAAACAAACAAC	Aa_G15980	Am_320970
SOC1	AGCAGCTCAAGCAAAAGGAG	GGGCTACTCTCTTCATCACC	Aa_G15970	Am_320980
FUL	GGATACTTGAACGCTATGATCG	TCAACGAATCAAGATCTTCCCC	qAa_G837900	Am_548680
AP1	CAGTGGGATCAGCAGAATCA	CTCCTCATTGCCATTGGATC	qAa_G283230	Am_191380	Lazaro et al. 2018
AmFLC/PEP1	CGTGGCACCAAATGTCAATAAC	AAGGCTCTCAAGAAGCTTCAAC	FJ543377.1	Am_374070
SEP3	GGTATCAGATGCCACTCCAAC	ACACTTGGTCCTGCTCCCATTC	Aa_G613120	Am_138760	Mateos,Tilmes at al. 2017
SPL15	CAAAGTTTGTTGCATTCACTCTAAA	CAAACTCAGAAAGCTGGTGAAA	Aa_G345840	Am_502440	Hyun et al. 2019
AmMAR2	GTTTCACCGGCCAGTTTATACG	GATGAGACCATTGCGTCGTTTG	-	Am_200450
AmMAR1/AaMAR	GGAATAAAAGAAGCCAAAAATTGAG	GATGAGACCATTGCGTCGTTTG		Am_200440
SPL5	CCAGCTGGCTCTCTCTCTTC	TGCGGATAGACATCCATTATAGG	qAa_G1050		Bergonzi et al. 2013
SPL4	TAATCGAAAGCCACGGTCAC	CCCAATCGATTTTATTCATATCTTG	qAa_G381970		Bergonzi et al. 2013
LFY	ACGCCGTCATTTGCTACTCT	TTTGCGTCATCGTCTGTCTC			Bergonzi et al. 2013

## Sheet: Clonning
Forward	Reverse	coment	clone
GGGGACAAGTTTGTACAAAAAAGCAGGCTTCctctaatgtggaaattaaggttaaaaaaaccagaag	GGGGACCACTTTGTACAAGAAAGCTGGGTCGCATGCcgcttgatctcaatttttcttcttcccat	AmMAR1 promoter (2620bp)	AmMAR1_Prm-pSTB205
GGGGACAAGTTTGTACAAAAAAGCAGGCTTCatgggaagaagaaaaattgagatcaagcg	GGGGACCACTTTGTACAAGAAAGCTGGGTCcatcactctcacacttcttctccataggaatc	AmMAR1 gene body (6081bp)	AmMAR1_gene-pSTB205
GGGGACAAGTTTGTACAAAAAAGCAGGCTTCgaaaactctaacgtgaagcaaactc	GGGGACCACTTTGTACAAGAAAGCTGGGTCGCATGCcgctttatctcaacttttcttcttcccat	AmMAR2 promoter (3862bp)	AmMAR2_Prm-pSTB205
GGGGACAAGTTTGTACAAAAAAGCAGGCTTCatgggaagaagaaaagttgagataaagcg	GGGGACCACTTTGTACAAGAAAGCTGGGTCacgccaagaggatgacccac	AmMAR2 gene body (6251bp)	AmMAR2_gene-pSTB205
TAGGACCCAGCTTTCTTGTACAAAGTGG	cgcttgatctcaatttttcttcttcccat	open promoter AmMAR1 (7444 bp)	AmMAR1_Prm-pSTB205
atgggaagaagaaaaattgagatcaagcg	GGGGACCACTTTGTACAAGAAAGCTGGGTCcatcactctcacacttcttctccataggaatc	open gene body AmMAR1 (6050)	AmMAR1_CDS-pSTB206
TAGGACCCAGCTTTCTTGTACAAAGTGG	cgctttatctcaacttttcttcttcccat	open promoter AmMAR2 (8686 bp)	AmMAR2_Prm-pSTB205
atgggaagaagaaaagttgagataaagcg	GGGGACCACTTTGTACAAGAAAGCTGGGTCacgccaagaggatgacccac	open gene body AmMAR2 (6220)	AmMAR2_CDS-pSTB205
