# Supplementary material for: Transposition and duplication of MADS-domain transcription factor genes in annual and perennial Arabis species modulates flowering
Source: Proc Natl Acad Sci U S A. 2021 Sep 21;118(39):e2109204118. doi: 10.1073/pnas.2109204118 (PMC8488671; doi:10.1073/pnas.2109204118)
Supplement: Supplementary File [file pnas.2109204118.sd02.xlsx]

## Sheet: Summary table
Line	chromosome	Genotype	Am coordinates	Size Introgressed	nr genes Am	Aa coordinates	Size Aa Replaced	nr genes Aa
IL31/IL41	1	A montbretiana	254075..867495	613420	141	245909..967076	721167	134
IL41	2	Heterozigous	26015030..27632597	1617567	199	33290138..35629671	2339533	200
IL41	2	A montbretiana	27643721..30179990	2536269	354	35636909..38994429	3357520	353
IL31	2	A montbretiana	26015030..30179990	4164960	553	33290138..38994429	5704291	549
IL31/IL41	5	A montbretiana	6251..932003	925752	202	21189..1193185	1171996	172

## Sheet: A. montbretiana_Introgression
gene nr Am	fpkm-IL41	fpkm_IL31	Am_Chr	start	end	genome	Am gene ID	Aa Orthologue	Aa_Chr	genotype_IL41	genotype_IL31	At Paralog
60	23.0644	18.2504	chr1	254075	255207	Amont.	Am_100620	qAa_G586610.h1	chr1	A montbretiana	A montbretiana	-
61	16.6724	16.406	chr1	255607	260305	Amont.	Am_100630	qAa_G586600.h1	chr1	A montbretiana	A montbretiana	AT2G41440.1 | Symbols: | unknown protein; BEST Arabidopsis thaliana protein match is: unknown protein (TAIR:AT2G41470.1); Has 30201 Blast hits to 17322 proteins in 780 species: Archae - 12; Bacteria - 1396; Metazoa - 17338; Fungi - 3422; Plants - 5037; Viruses - 0; Other Eukaryotes - 2996 (source: NCBI BLink).
62	0	0	chr1	257966	258214	Amont.	Am_100640	-	-	NA	NA	-
63	22.5691	18.0978	chr1	264767	265850	Amont.	Am_100650	-	-	NA	NA	-
64	22.8433	25.2487	chr1	266519	267054	Amont.	Am_100660	qAa_G586560.h1	chr1	A montbretiana	A montbretiana	AT3G48770.1 | Symbols: | DNA binding;ATP binding
65	16.0404	16.1457	chr1	270639	275626	Amont.	Am_100670	-	-	NA	NA	AT1G01700.1 | Symbols: ATROPGEF2, ROPGEF2 | RHO guanyl-nucleotide exchange factor 2
66	0	0	chr1	273142	274492	Amont.	Am_100680	-	-	NA	NA	AT1G01695.1 | Symbols: | Phosphatidylinositol N-acetyglucosaminlytransferase subunit P-related
67	13.9157	15.4074	chr1	275546	278520	Amont.	Am_100690	qAa_G745770.h1	chr1	A montbretiana	A montbretiana	AT1G01690.1 | Symbols: ATPRD3, PRD3 | putative recombination initiation defects 3
68	17.9385	17.106	chr1	280205	282574	Amont.	Am_100700	qAa_G291060.h1	chr1	A montbretiana	A montbretiana	AT1G01680.1 | Symbols: ATPUB54, PUB54 | plant U-box 54
69	15.036	16.3741	chr1	284065	293172	Amont.	Am_100710	qAa_G291090.h1	chr1	A montbretiana	A montbretiana	AT1G01660.1 | Symbols: | RING/U-box superfamily protein
70	15.0582	14.2966	chr1	297536	301760	Amont.	Am_100720	qAa_G291100.h1	chr1	A montbretiana	A montbretiana	AT1G01650.1 | Symbols: SPPL4, ATSPPL4 | SIGNAL PEPTIDE PEPTIDASE-LIKE 4
71	23.2342	23.8344	chr1	302811	303600	Amont.	Am_100730	qAa_G291110.h1	chr1	A montbretiana	A montbretiana	AT1G01640.1 | Symbols: | BTB/POZ domain-containing protein
72	16.3849	16.9613	chr1	303908	307078	Amont.	Am_100740	qAa_G291120.h1	chr1	A montbretiana	A montbretiana	AT5G03780.1 | Symbols: TRFL10 | TRF-like 10
73	15.5181	15.4334	chr1	307545	313380	Amont.	Am_100750	-	-	NA	NA	AT1G01630.1 | Symbols: | Sec14p-like phosphatidylinositol transfer family protein
74	15.2449	17.0194	chr1	320213	321707	Amont.	Am_100790	qAa_G291140.h1	chr1	A montbretiana	A montbretiana	AT1G01620.1 | Symbols: PIP1C, TMP-B, PIP1;3 | plasma membrane intrinsic protein 1C
75	17.2089	15.365	chr1	324433	326967	Amont.	Am_100800	qAa_G291150.h1	chr1	A montbretiana	A montbretiana	AT1G01610.1 | Symbols: ATGPAT4, GPAT4 | glycerol-3-phosphate acyltransferase 4
76	14.4915	11.5158	chr1	329986	330216	Amont.	Am_100810	-	-	NA	NA	AT1G01610.1 | Symbols: ATGPAT4, GPAT4 | glycerol-3-phosphate acyltransferase 4
77	17.7575	16.6139	chr1	334113	335771	Amont.	Am_100820	qAa_G291160.h1	chr1	A montbretiana	A montbretiana	AT1G22090.1 | Symbols: emb2204 | Protein of unknown function (DUF626)
78	18.3879	22.3796	chr1	338973	340121	Amont.	Am_100830	-	-	NA	NA	AT3G10330.1 | Symbols: | Cyclin-like family protein
79	17.6505	19.1265	chr1	342732	344463	Amont.	Am_100840	qAa_G105690.h1	chr1	A montbretiana	A montbretiana	AT1G22090.1 | Symbols: emb2204 | Protein of unknown function (DUF626)
80	17.4563	16.9623	chr1	347657	350171	Amont.	Am_100860	-	-	NA	NA	AT1G01600.1 | Symbols: CYP86A4 | cytochrome P450, family 86, subfamily A, polypeptide 4
81	16.6944	15.8501	chr1	353439	357249	Amont.	Am_100870	qAa_G105710.h1	chr1	A montbretiana	A montbretiana	AT1G01590.1 | Symbols: FRO1, ATFRO1 | ferric reduction oxidase 1
82	9.04157	10.6468	chr1	358578	362633	Amont.	Am_100880	-	-	NA	NA	AT1G01580.1 | Symbols: FRO2, FRD1, ATFRO2 | ferric reduction oxidase 2
83	17.7737	20.4927	chr1	364049	365768	Amont.	Am_100890	qAa_G105730.h1	chr1	A montbretiana	A montbretiana	AT4G00300.1 | Symbols: | fringe-related protein
84	16.3984	16.7158	chr1	365947	368403	Amont.	Am_100900	qAa_G105740.h1	chr1	A montbretiana	A montbretiana	AT1G01570.1 | Symbols: | Protein of unknown function (DUF604)
85	17.516	21.3164	chr1	371360	373025	Amont.	Am_100910	qAa_G105750.h1	chr1	A montbretiana	A montbretiana	AT1G01560.2 | Symbols: ATMPK11, MPK11 | MAP kinase 11
86	22.9722	17.4253	chr1	373647	374711	Amont.	Am_100920	qAa_G105760.h1	chr1	A montbretiana	A montbretiana	AT1G01550.1 | Symbols: BPS1 | Protein of unknown function (DUF793)
87	17.5266	15.6941	chr1	376892	379491	Amont.	Am_100930	qAa_G105770.h1	chr1	A montbretiana	A montbretiana	AT1G01540.2 | Symbols: | Protein kinase superfamily protein
88	16.922	17.806	chr1	383247	384199	Amont.	Am_100940	-	-	NA	NA	AT1G01530.1 | Symbols: AGL28 | AGAMOUS-like 28
89	24.2429	19.1548	chr1	386477	387279	Amont.	Am_100950	-	-	NA	NA	AT1G01530.1 | Symbols: AGL28 | AGAMOUS-like 28
90	16.1344	19.8524	chr1	389266	390867	Amont.	Am_100960	qAa_G105780.h1	chr1	A montbretiana	A montbretiana	AT1G01520.1 | Symbols: | Homeodomain-like superfamily protein
91	15.808	15.1756	chr1	391532	394150	Amont.	Am_100970	qAa_G105790.h1	chr1	A montbretiana	A montbretiana	AT1G01510.1 | Symbols: AN | NAD(P)-binding Rossmann-fold superfamily protein
92	21.6167	20.2246	chr1	394752	396114	Amont.	Am_100980	qAa_G105800.h1	chr1	A montbretiana	A montbretiana	AT1G01500.1 | Symbols: | Erythronate-4-phosphate dehydrogenase family protein
93	17.2391	17.0138	chr1	399264	401568	Amont.	Am_100990	qAa_G105810.h1	chr1	A montbretiana	A montbretiana	AT1G01490.1 | Symbols: | Heavy metal transport/detoxification superfamily protein
94	13.1167	15.8498	chr1	403658	406432	Amont.	Am_101000	qAa_G105820.h1	chr1	A montbretiana	A montbretiana	AT1G01480.1 | Symbols: ACS2, AT-ACC2 | 1-amino-cyclopropane-1-carboxylate synthase 2
95	22.7343	20.1083	chr1	410388	411231	Amont.	Am_101010	qAa_G105830.h1	chr1	A montbretiana	A montbretiana	AT1G01470.1 | Symbols: LEA14, LSR3 | Late embryogenesis abundant protein
96	23.2418	20.2479	chr1	413525	414493	Amont.	Am_101020	-	-	NA	NA	AT5G62740.1 | Symbols: HIR1, ATHIR1 | SPFH/Band 7/PHB domain-containing membrane-associated protein family
97	23.1922	15.7971	chr1	415079	415582	Amont.	Am_101030	-	-	NA	NA	-
98	28.8236	22.1315	chr1	417726	418468	Amont.	Am_101040	-	-	NA	NA	-
99	17.0453	21.0506	chr1	422068	423062	Amont.	Am_101050	qAa_G105840.h1	chr1	A montbretiana	A montbretiana	AT1G69840.3 | Symbols: | SPFH/Band 7/PHB domain-containing membrane-associated protein family
100	14.5739	16.4335	chr1	424688	427299	Amont.	Am_101060	qAa_G105850.h1	chr1	A montbretiana	A montbretiana	AT1G01460.1 | Symbols: ATPIPK11, PIPK11 | Phosphatidylinositol-4-phosphate 5-kinase, core
101	21.3825	19.974	chr1	428860	430133	Amont.	Am_101070	-	-	NA	NA	AT1G01453.2 | Symbols: | unknown protein; FUNCTIONS IN: molecular_function unknown; INVOLVED IN: biological_process unknown; LOCATED IN: cellular_component unknown; BEST Arabidopsis thaliana protein match is: unknown protein (TAIR:AT4G01110.1); Has 30201 Blast hits to 17322 proteins in 780 species: Archae - 12; Bacteria - 1396; Metazoa - 17338; Fungi - 3422; Plants - 5037; Viruses - 0; Other Euka…
102	13.6392	15.5588	chr1	431591	433770	Amont.	Am_101080	qAa_G105860.h1	chr1	A montbretiana	A montbretiana	AT1G01450.1 | Symbols: | Protein kinase superfamily protein
103	9.31773	9.23605	chr1	432017	436548	Amont.	Am_101090	qAa_G105870.h1	chr1	A montbretiana	A montbretiana	AT4G01100.2 | Symbols: ADNT1 | adenine nucleotide transporter 1
104	24.0539	21.2064	chr1	437443	438055	Amont.	Am_101100	-	-	NA	NA	-
105	12.8348	13.1897	chr1	438083	440312	Amont.	Am_101110	qAa_G105880.h1	chr1	A montbretiana	A montbretiana	AT1G01440.1 | Symbols: | Protein of unknown function (DUF3133)
106	16.9483	19.4568	chr1	441295	442983	Amont.	Am_101120	qAa_G105890.h1	chr1	A montbretiana	A montbretiana	AT1G01430.1 | Symbols: TBL25 | TRICHOME BIREFRINGENCE-LIKE 25
107	20.1535	19.5072	chr1	443527	445360	Amont.	Am_101130	qAa_G105900.h1	chr1	A montbretiana	A montbretiana	AT1G01420.1 | Symbols: UGT72B3 | UDP-glucosyl transferase 72B3
108	25.513	20.1976	chr1	445712	446289	Amont.	Am_101140	qAa_G105910.h1	chr1	A montbretiana	A montbretiana	AT4G01060.1 | Symbols: ETC3, CPL3 | CAPRICE-like MYB3
109	18.3208	19.1284	chr1	447934	450011	Amont.	Am_101150	qAa_G105920.h1	chr1	A montbretiana	A montbretiana	AT1G01370.1 | Symbols: HTR12, CENH3 | Histone superfamily protein
110	17.2986	13.8352	chr1	454086	456077	Amont.	Am_101160	-	-	NA	NA	AT1G02260.1 | Symbols: | Divalent ion symporter
111	17.5719	17.6013	chr1	466463	468344	Amont.	Am_101170	qAa_G105940.h1	chr1	A montbretiana	A montbretiana	AT1G02250.1 | Symbols: anac005, NAC005 | NAC domain containing protein 5
112	17.7872	16.2369	chr1	474486	476313	Amont.	Am_101180	-	-	NA	NA	AT1G02250.1 | Symbols: anac005, NAC005 | NAC domain containing protein 5
113	21.9222	17.5601	chr1	481225	482492	Amont.	Am_101190	-	-	NA	NA	AT1G02250.1 | Symbols: anac005, NAC005 | NAC domain containing protein 5
114	17.0649	18.093	chr1	485901	488375	Amont.	Am_101200	-	-	NA	NA	AT1G02250.1 | Symbols: anac005, NAC005 | NAC domain containing protein 5
115	18.2105	16.1852	chr1	491390	492961	Amont.	Am_101210	-	-	NA	NA	AT1G02250.1 | Symbols: anac005, NAC005 | NAC domain containing protein 5
116	37.753	41.1439	chr1	493859	494065	Amont.	Am_101220	-	-	NA	NA	-
117	21.6688	22.9173	chr1	495989	496694	Amont.	Am_101230	-	-	NA	NA	AT1G02250.1 | Symbols: anac005, NAC005 | NAC domain containing protein 5
118	18.106	18.7352	chr1	496834	498276	Amont.	Am_101240	-	-	NA	NA	-
119	14.6837	18.5714	chr1	516388	518185	Amont.	Am_101260	qAa_G211740.h1	chr1	A montbretiana	A montbretiana	AT1G02250.1 | Symbols: anac005, NAC005 | NAC domain containing protein 5
120	18.2202	15.3852	chr1	521642	523639	Amont.	Am_101270	qAa_G211750.h1	chr1	A montbretiana	A montbretiana	AT3G04430.1 | Symbols: anac049, NAC049 | NAC domain containing protein 49
121	46.4684	13.0921	chr1	526914	527177	Amont.	Am_101280	-	-	NA	NA	-
122	31.1998	35.5571	chr1	527869	528234	Amont.	Am_101290	-	-	NA	NA	AT1G25055.1 | Symbols: | F-box family protein
123	17.1783	20.6977	chr1	532212	534605	Amont.	Am_101300	qAa_G211760.h1	chr1	A montbretiana	A montbretiana	AT1G01010.1 | Symbols: ANAC001, NAC001 | NAC domain containing protein 1
124	13.5146	17.3114	chr1	534651	536028	Amont.	Am_101310	qAa_G211770.h1	chr1	A montbretiana	A montbretiana	AT1G01020.1 | Symbols: ARV1 | Arv1-like protein
125	14.439	13.7689	chr1	539443	540501	Amont.	Am_101320	qAa_G211780.h1	chr1	A montbretiana	A montbretiana	AT1G01030.1 | Symbols: NGA3 | AP2/B3-like transcriptional factor family protein
126	14.3161	12.9456	chr1	550066	557943	Amont.	Am_101330	qAa_G211790.h1	chr1	A montbretiana	A montbretiana	AT1G01040.2 | Symbols: DCL1 | dicer-like 1
127	14.1342	16.4561	chr1	558368	560058	Amont.	Am_101340	qAa_G211800.h1	chr1	A montbretiana	A montbretiana	AT1G01050.1 | Symbols: AtPPa1, PPa1 | pyrophosphorylase 1
128	15.224	15.0337	chr1	560624	564729	Amont.	Am_101350	qAa_G211810.h1	chr1	A montbretiana	A montbretiana	AT1G01060.2 | Symbols: LHY, LHY1 | Homeodomain-like superfamily protein
129	18.553	15.8025	chr1	566970	568512	Amont.	Am_101360	-	-	NA	NA	AT4G01450.2 | Symbols: | nodulin MtN21 /EamA-like transporter family protein
130	14.142	13.9589	chr1	585902	588141	Amont.	Am_101370	qAa_G632110.h1	chr1	A montbretiana	A montbretiana	AT1G01070.1 | Symbols: | nodulin MtN21 /EamA-like transporter family protein
131	19.543	19.3348	chr1	602552	603689	Amont.	Am_101380	qAa_G290600.h1	chr1	A montbretiana	A montbretiana	AT1G01080.2 | Symbols: | RNA-binding (RRM/RBD/RNP motifs) family protein
132	14.6023	12.5914	chr1	604103	605891	Amont.	Am_101390	qAa_G290610.h1	chr1	A montbretiana	A montbretiana	AT1G01090.1 | Symbols: PDH-E1 ALPHA | pyruvate dehydrogenase E1 alpha
133	18.517	21.6707	chr1	608709	609699	Amont.	Am_101400	-	-	NA	NA	AT4G00810.1 | Symbols: | 60S acidic ribosomal protein family
134	13.5303	12.4155	chr1	610885	613061	Amont.	Am_101410	qAa_G290630.h1	chr1	A montbretiana	A montbretiana	AT1G01110.2 | Symbols: IQD18 | IQ-domain 18
135	18.3767	14.0458	chr1	615001	616981	Amont.	Am_101420	qAa_G290640.h1	chr1	A montbretiana	A montbretiana	AT1G01120.1 | Symbols: KCS1 | 3-ketoacyl-CoA synthase 1
136	17.2529	16.045	chr1	620935	624187	Amont.	Am_101430	qAa_G290650.h1	chr1	A montbretiana	A montbretiana	AT1G01140.3 | Symbols: CIPK9, PKS6 | CBL-interacting protein kinase 9
137	20.0946	20.6748	chr1	627319	629420	Amont.	Am_101440	qAa_G290670.h1	chr1	A montbretiana	A montbretiana	AT1G01160.2 | Symbols: GIF2 | GRF1-interacting factor 2
138	21.8668	20.8519	chr1	629574	630171	Amont.	Am_101450	qAa_G290680.h1	chr1	A montbretiana	A montbretiana	AT1G01170.1 | Symbols: | Protein of unknown function (DUF1138)
139	17.4454	18.6919	chr1	630706	632123	Amont.	Am_101460	qAa_G290690.h1	chr1	A montbretiana	A montbretiana	AT1G01180.1 | Symbols: | S-adenosyl-L-methionine-dependent methyltransferases superfamily protein
140	17.3414	20.7055	chr1	639195	641101	Amont.	Am_101470	qAa_G290700.h1	chr1	A montbretiana	A montbretiana	AT1G01190.1 | Symbols: CYP78A8 | cytochrome P450, family 78, subfamily A, polypeptide 8
141	23.2129	19.8457	chr1	642958	643652	Amont.	Am_101480	qAa_G290710.h1	chr1	A montbretiana	A montbretiana	AT1G01200.1 | Symbols: ATRABA3, ATRAB-A3, RABA3 | RAB GTPase homolog A3
142	22.2608	24.3636	chr1	654319	655417	Amont.	Am_101500	qAa_G290720.h1	chr1	A montbretiana	A montbretiana	AT4G07950.1 | Symbols: | DNA-directed RNA polymerase, subunit M, archaeal
143	13.7569	13.5462	chr1	655912	659627	Amont.	Am_101510	qAa_G290730.h1	chr1	A montbretiana	A montbretiana	AT1G01220.1 | Symbols: FKGP, AtFKGP | L-fucokinase/GDP-L-fucose pyrophosphorylase
144	21.8788	23.4078	chr1	660063	661104	Amont.	Am_101520	qAa_G290740.h1	chr1	A montbretiana	A montbretiana	AT1G01225.1 | Symbols: | NC domain-containing protein-related
145	15.9227	17.4058	chr1	662102	665678	Amont.	Am_101530	qAa_G290760.h1	chr1	A montbretiana	A montbretiana	AT1G01240.3 | Symbols: | unknown protein; BEST Arabidopsis thaliana protein match is: unknown protein (TAIR:AT2G46550.1); Has 35333 Blast hits to 34131 proteins in 2444 species: Archae - 798; Bacteria - 22429; Metazoa - 974; Fungi - 991; Plants - 531; Viruses - 0; Other Eukaryotes - 9610 (source: NCBI BLink).
146	26.3136	18.9587	chr1	668187	669137	Amont.	Am_101540	qAa_G325150.h1	chr1	A montbretiana	A montbretiana	AT1G01250.1 | Symbols: | Integrase-type DNA-binding superfamily protein
147	15.9669	17.9643	chr1	673545	675963	Amont.	Am_101550	qAa_G325160.h1	chr1	A montbretiana	A montbretiana	AT1G01260.1 | Symbols: | basic helix-loop-helix (bHLH) DNA-binding superfamily protein
148	26.7913	24.5051	chr1	676767	677275	Amont.	Am_101560	-	-	NA	NA	AT4G30430.1 | Symbols: TET9 | tetraspanin9
149	19.5862	21.4715	chr1	679132	680933	Amont.	Am_101570	qAa_G325170.h1	chr1	A montbretiana	A montbretiana	AT1G01280.1 | Symbols: CYP703A2, CYP703 | cytochrome P450, family 703, subfamily A, polypeptide 2
150	18.0675	17.4862	chr1	681002	682032	Amont.	Am_101580	qAa_G325180.h1	chr1	A montbretiana	A montbretiana	AT1G01290.1 | Symbols: CNX3 | cofactor of nitrate reductase and xanthine dehydrogenase 3
151	19.1507	20.2327	chr1	683998	686014	Amont.	Am_101590	qAa_G325190.h1	chr1	A montbretiana	A montbretiana	AT1G01300.1 | Symbols: | Eukaryotic aspartyl protease family protein
152	15.575	14.8522	chr1	686471	686899	Amont.	Am_101600	-	-	NA	NA	AT1G01305.1 | Symbols: | unknown protein; FUNCTIONS IN: molecular_function unknown; INVOLVED IN: biological_process unknown; LOCATED IN: endomembrane system; Has 30201 Blast hits to 17322 proteins in 780 species: Archae - 12; Bacteria - 1396; Metazoa - 17338; Fungi - 3422; Plants - 5037; Viruses - 0; Other Eukaryotes - 2996 (source: NCBI BLink).
153	21.8152	22.2887	chr1	687418	688131	Amont.	Am_101610	qAa_G325200.h1	chr1	A montbretiana	A montbretiana	AT1G01310.1 | Symbols: | CAP (Cysteine-rich secretory proteins, Antigen 5, and Pathogenesis-related 1 protein) superfamily protein
154	14.5118	14.463	chr1	688765	697244	Amont.	Am_101620	qAa_G325210.h1	chr1	A montbretiana	A montbretiana	AT1G01320.1 | Symbols: | Tetratricopeptide repeat (TPR)-like superfamily protein
155	15.4308	16.7343	chr1	699100	702772	Amont.	Am_101630	qAa_G325220.h1	chr1	A montbretiana	A montbretiana	AT1G01340.2 | Symbols: CNGC10 | cyclic nucleotide gated channel 10
156	15.8552	16.3564	chr1	702936	704863	Amont.	Am_101640	qAa_G325230.h1	chr1	A montbretiana	A montbretiana	AT1G01350.1 | Symbols: | Zinc finger (CCCH-type/C3HC4-type RING finger) family protein
157	17.5305	16.8068	chr1	708611	711558	Amont.	Am_101650	qAa_G325240.h1	chr1	A montbretiana	A montbretiana	AT1G02270.1 | Symbols: | Calcium-binding endonuclease/exonuclease/phosphatase family
158	18.9865	25.4059	chr1	712926	713833	Amont.	Am_101660	qAa_G325250.h1	chr1	A montbretiana	A montbretiana	AT2G41610.1 | Symbols: | unknown protein; Has 35333 Blast hits to 34131 proteins in 2444 species: Archae - 798; Bacteria - 22429; Metazoa - 974; Fungi - 991; Plants - 531; Viruses - 0; Other Eukaryotes - 9610 (source: NCBI BLink).
159	16.8694	16.3278	chr1	714101	717394	Amont.	Am_101670	qAa_G325270.h1	chr1	A montbretiana	A montbretiana	AT1G02280.1 | Symbols: TOC33, ATTOC33, PPI1 | translocon at the outer envelope membrane of chloroplasts 33
160	17.5497	16.867	chr1	718328	720338	Amont.	Am_101680	qAa_G325280.h1	chr1	A montbretiana	A montbretiana	AT1G02305.1 | Symbols: | Cysteine proteinases superfamily protein
161	16.4924	14.9678	chr1	720507	722949	Amont.	Am_101690	qAa_G325290.h1	chr1	A montbretiana	A montbretiana	AT1G02310.1 | Symbols: MAN1 | Glycosyl hydrolase superfamily protein
162	27.2597	28.8048	chr1	725114	725491	Amont.	Am_101700	-	-	NA	NA	AT4G01630.1 | Symbols: ATEXPA17, ATEXP17, ATHEXP ALPHA 1.13, EXPA17 | expansin A17
163	15.9561	21.9781	chr1	725565	726035	Amont.	Am_101710	-	-	NA	NA	AT4G01630.1 | Symbols: ATEXPA17, ATEXP17, ATHEXP ALPHA 1.13, EXPA17 | expansin A17
164	16.5734	19.0413	chr1	726163	727554	Amont.	Am_101720	qAa_G687290.h1	chr1	A montbretiana	A montbretiana	AT1G02330.1 | Symbols: | CONTAINS InterPro DOMAIN/s: Hepatocellular carcinoma-associated antigen 59 (InterPro:IPR010756); Has 1239 Blast hits to 998 proteins in 204 species: Archae - 4; Bacteria - 71; Metazoa - 421; Fungi - 109; Plants - 87; Viruses - 5; Other Eukaryotes - 542 (source: NCBI BLink).
165	17.1208	16.6907	chr1	728204	731838	Amont.	Am_101730	qAa_G687270.h1	chr1	A montbretiana	A montbretiana	AT1G02335.1 | Symbols: GL22 | germin-like protein subfamily 2 member 2 precursor
166	14.5076	16.0981	chr1	738757	740863	Amont.	Am_101740	qAa_G452040.h1	chr1	A montbretiana	A montbretiana	AT1G02340.1 | Symbols: HFR1, RSF1, FBI1, REP1 | basic helix-loop-helix (bHLH) DNA-binding superfamily protein
167	19.5418	18.138	chr1	743751	744817	Amont.	Am_101750	-	-	NA	NA	AT4G01690.1 | Symbols: PPOX, HEMG1, PPO1 | Flavin containing amine oxidoreductase family
168	13.9653	15.3888	chr1	744868	745763	Amont.	Am_101760	-	-	NA	NA	AT4G01690.1 | Symbols: PPOX, HEMG1, PPO1 | Flavin containing amine oxidoreductase family
169	18.6969	19.851	chr1	746853	748294	Amont.	Am_101770	-	-	NA	NA	AT1G02360.1 | Symbols: | Chitinase family protein
170	17.8505	20.4265	chr1	749101	751046	Amont.	Am_101780	qAa_G452080.h1	chr1	A montbretiana	A montbretiana	AT1G02370.1 | Symbols: | Tetratricopeptide repeat (TPR)-like superfamily protein
171	20.4787	19.9075	chr1	754004	755401	Amont.	Am_101790	qAa_G452090.h1	chr1	A montbretiana	A montbretiana	AT1G73490.2 | Symbols: | RNA-binding (RRM/RBD/RNP motifs) family protein
172	21.5823	24.4582	chr1	755767	756655	Amont.	Am_101800	-	-	NA	NA	AT1G01880.1 | Symbols: | 5'-3' exonuclease family protein
173	16.0243	18.9593	chr1	760231	762103	Amont.	Am_101810	qAa_G452100.h1	chr1	A montbretiana	A montbretiana	AT1G02380.1 | Symbols: | unknown protein; BEST Arabidopsis thaliana protein match is: unknown protein (TAIR:AT4G01960.1); Has 66 Blast hits to 66 proteins in 11 species: Archae - 0; Bacteria - 0; Metazoa - 0; Fungi - 0; Plants - 66; Viruses - 0; Other Eukaryotes - 0 (source: NCBI BLink).
174	16.2258	14.9355	chr1	770172	772637	Amont.	Am_101840	qAa_G452110.h1	chr1	A montbretiana	A montbretiana	AT1G02390.1 | Symbols: ATGPAT2, GPAT2 | glycerol-3-phosphate acyltransferase 2
175	16.3503	17.6959	chr1	778149	780918	Amont.	Am_101850	qAa_G6340.h1	chr1	A montbretiana	A montbretiana	AT1G02400.1 | Symbols: ATGA2OX4, ATGA2OX6, DTA1, GA2OX6 | gibberellin 2-oxidase 6
176	24.9073	26.6304	chr1	782169	782537	Amont.	Am_101860	-	-	NA	NA	AT1G70990.1 | Symbols: | proline-rich family protein
177	15.7731	15.8245	chr1	782977	786358	Amont.	Am_101870	qAa_G6350.h1	chr1	A montbretiana	A montbretiana	AT1G02410.1 | Symbols: | cytochrome c oxidase assembly protein CtaG / Cox11 family
178	19.4353	21.0524	chr1	786754	788226	Amont.	Am_101880	qAa_G6360.h1	chr1	A montbretiana	A montbretiana	AT1G02420.1 | Symbols: | Pentatricopeptide repeat (PPR) superfamily protein
179	15.7569	16.7934	chr1	788245	789144	Amont.	Am_101890	qAa_G6370.h1	chr1	A montbretiana	A montbretiana	AT1G02440.1 | Symbols: ATARFD1A, ARFD1A | ADP-ribosylation factor D1A
180	23.5385	26.0375	chr1	791011	791601	Amont.	Am_101900	qAa_G6380.h1	chr1	A montbretiana	A montbretiana	AT1G02450.1 | Symbols: NIMIN1, NIMIN-1 | NIM1-interacting 1
181	12.3495	14.7721	chr1	796590	799154	Amont.	Am_101910	qAa_G6390.h1	chr1	A montbretiana	A montbretiana	AT1G02460.1 | Symbols: | Pectin lyase-like superfamily protein
182	15.7525	19.4396	chr1	803377	804576	Amont.	Am_101920	qAa_G6400.h1	chr1	A montbretiana	A montbretiana	AT1G02470.2 | Symbols: | Polyketide cyclase/dehydrase and lipid transport superfamily protein
183	23.9387	16.5736	chr1	805192	806039	Amont.	Am_101930	qAa_G6410.h1	chr1	A montbretiana	A montbretiana	AT1G02475.1 | Symbols: | Polyketide cyclase/dehydrase and lipid transport superfamily protein
184	21.5303	20.5311	chr1	808146	810223	Amont.	Am_101940	-	-	NA	NA	AT1G02500.2 | Symbols: SAM1, SAM-1, MAT1, AtSAM1 | S-adenosylmethionine synthetase 1
185	18.047	22.5874	chr1	810514	811499	Amont.	Am_101950	qAa_G6430.h1	chr1	A montbretiana	A montbretiana	AT1G02510.1 | Symbols: KCO4, ATKCO4, ATTPK4, TPK4 | Outward rectifying potassium channel protein
186	15.5904	15.9832	chr1	813882	819102	Amont.	Am_101960	qAa_G6440.h1	chr1	A montbretiana	A montbretiana	AT1G02520.1 | Symbols: PGP11 | P-glycoprotein 11
187	23.1784	27.9968	chr1	821345	822064	Amont.	Am_101970	qAa_G6450.h1	chr1	A montbretiana	A montbretiana	AT1G02550.1 | Symbols: | Plant invertase/pectin methylesterase inhibitor superfamily protein
188	18.6226	17.8843	chr1	824979	827082	Amont.	Am_101990	qAa_G6460.h1	chr1	A montbretiana	A montbretiana	AT1G02560.1 | Symbols: CLPP5, NCLPP5, NCLPP1 | nuclear encoded CLP protease 5
189	20.1074	26.3239	chr1	827941	828756	Amont.	Am_102000	qAa_G6470.h1	chr1	A montbretiana	A montbretiana	AT1G02570.1 | Symbols: | unknown protein; BEST Arabidopsis thaliana protein match is: unknown protein (TAIR:AT1G02575.1); Has 108 Blast hits to 55 proteins in 6 species: Archae - 0; Bacteria - 0; Metazoa - 0; Fungi - 0; Plants - 108; Viruses - 0; Other Eukaryotes - 0 (source: NCBI BLink).
190	15.3907	17.6576	chr1	830034	831189	Amont.	Am_102010	qAa_G6480.h1	chr1	A montbretiana	A montbretiana	AT1G02570.1 | Symbols: | unknown protein; BEST Arabidopsis thaliana protein match is: unknown protein (TAIR:AT1G02575.1); Has 108 Blast hits to 55 proteins in 6 species: Archae - 0; Bacteria - 0; Metazoa - 0; Fungi - 0; Plants - 108; Viruses - 0; Other Eukaryotes - 0 (source: NCBI BLink).
191	15.2632	14.4984	chr1	834106	838801	Amont.	Am_102020	qAa_G6490.h1	chr1	A montbretiana	A montbretiana	AT1G02580.1 | Symbols: MEA, EMB173, FIS1, SDG5 | SET domain-containing protein
192	16.5211	15.086	chr1	839823	842597	Amont.	Am_102030	qAa_G6500.h1	chr1	A montbretiana	A montbretiana	AT1G02610.1 | Symbols: | RING/FYVE/PHD zinc finger superfamily protein
193	19.0965	13.3179	chr1	844965	846914	Amont.	Am_102040	-	-	NA	NA	AT4G02080.1 | Symbols: ASAR1, ATSARA1C, ATSAR2, SAR2 | secretion-associated RAS super family 2
194	20.2645	17.1967	chr1	849432	850926	Amont.	Am_102050	qAa_G6520.h1	chr1	A montbretiana	A montbretiana	AT1G02630.1 | Symbols: | Nucleoside transporter family protein
195	15.1702	18.0303	chr1	852220	856010	Amont.	Am_102060	qAa_G6530.h1	chr1	A montbretiana	A montbretiana	AT1G02640.1 | Symbols: BXL2, ATBXL2 | beta-xylosidase 2
196	17.6114	18.0015	chr1	857477	859890	Amont.	Am_102070	qAa_G6540.h1	chr1	A montbretiana	A montbretiana	AT1G02660.1 | Symbols: | alpha/beta-Hydrolases superfamily protein
197	19.2142	20.6418	chr1	861284	862426	Amont.	Am_102080	-	-	NA	NA	AT4G38940.1 | Symbols: | Galactose oxidase/kelch repeat superfamily protein
198	23.2619	21.5202	chr1	863394	864194	Amont.	Am_102090	-	-	NA	NA	AT4G38940.1 | Symbols: | Galactose oxidase/kelch repeat superfamily protein
199	20.8553	21.153	chr1	864629	866094	Amont.	Am_102100	qAa_G6550.h1	chr1	A montbretiana	A montbretiana	AT1G02680.1 | Symbols: TAF13 | TBP-associated factor 13
200	23.3028	21.1461	chr1	866756	867495	Amont.	Am_102110	qAa_G6560.h1	chr1	A montbretiana	A montbretiana	AT5G38700.1 | Symbols: | unknown protein; FUNCTIONS IN: molecular_function unknown; INVOLVED IN: biological_process unknown; LOCATED IN: mitochondrion; EXPRESSED IN: 10 plant structures; EXPRESSED DURING: LP.04 four leaves visible, LP.10 ten leaves visible, petal differentiation and expansion stage, LP.08 eight leaves visible, LP.12 twelve leaves visible; BEST Arabidopsis thaliana protein match i…
2029	6.94386	15.7791	chr2	26015030	26016910	Amont.	Am_197530	qAa_G366480.h1	chr2	Hetero	A montbretiana	AT1G72820.1 | Symbols: | Mitochondrial substrate carrier family protein
2030	8.32813	16.4199	chr2	26017805	26020273	Amont.	Am_197540	qAa_G366490.h1	chr2	Hetero	A montbretiana	AT1G72830.2 | Symbols: HAP2C, ATHAP2C, NF-YA3 | nuclear factor Y, subunit A3
2031	57.9949	78.6099	chr2	26022578	26023919	Amont.	Am_197550	-	-	NA	NA	AT1G72840.2 | Symbols: | Disease resistance protein (TIR-NBS-LRR class)
2032	8.39515	21.121	chr2	26024275	26025830	Amont.	Am_197560	-	-	NA	NA	AT1G72840.2 | Symbols: | Disease resistance protein (TIR-NBS-LRR class)
2033	13.7863	20.1065	chr2	26026035	26027405	Amont.	Am_197570	qAa_G366520.h1	chr2	Hetero	A montbretiana	AT4G09420.1 | Symbols: | Disease resistance protein (TIR-NBS class)
2034	11.0909	20.2327	chr2	26027764	26028916	Amont.	Am_197580	-	-	NA	NA	AT4G09420.1 | Symbols: | Disease resistance protein (TIR-NBS class)
2035	8.16174	18.1805	chr2	26030564	26034920	Amont.	Am_197590	-	-	NA	NA	AT1G72840.2 | Symbols: | Disease resistance protein (TIR-NBS-LRR class)
2036	8.21559	17.815	chr2	26036808	26039276	Amont.	Am_197600	-	-	NA	NA	AT1G72840.2 | Symbols: | Disease resistance protein (TIR-NBS-LRR class)
2037	8.79047	15.6008	chr2	26043194	26045469	Amont.	Am_197620	-	-	NA	NA	AT4G09420.1 | Symbols: | Disease resistance protein (TIR-NBS class)
2038	9.38232	19.2749	chr2	26045797	26050208	Amont.	Am_197630	qAa_G366540.h1	chr2	Hetero	A montbretiana	AT1G72840.2 | Symbols: | Disease resistance protein (TIR-NBS-LRR class)
2039	11.3369	24.9999	chr2	26061352	26062920	Amont.	Am_197640	-	-	NA	NA	AT1G72850.1 | Symbols: | Disease resistance protein (TIR-NBS class)
2040	7.84759	15.1574	chr2	26063364	26106438	Amont.	Am_197650	-	-	NA	NA	AT4G09360.1 | Symbols: | NB-ARC domain-containing disease resistance protein
2041	9.49424	16.4059	chr2	26112223	26116582	Amont.	Am_197680	qAa_G10250.h1	chr2	Hetero	A montbretiana	AT4G09360.1 | Symbols: | NB-ARC domain-containing disease resistance protein
2042	9.36777	19.3177	chr2	26135385	26137757	Amont.	Am_197730	-	-	NA	NA	AT1G72870.1 | Symbols: | Disease resistance protein (TIR-NBS class)
2043	13.0511	19.4659	chr2	26138429	26139259	Amont.	Am_197740	-	-	NA	NA	AT1G72860.1 | Symbols: | Disease resistance protein (TIR-NBS-LRR class) family
2044	10.125	16.0484	chr2	26139481	26141511	Amont.	Am_197750	qAa_G10240.h1	chr2	Hetero	A montbretiana	AT1G72860.1 | Symbols: | Disease resistance protein (TIR-NBS-LRR class) family
2045	7.13716	16.6367	chr2	26143612	26145013	Amont.	Am_197770	qAa_G10230.h1	chr2	Hetero	A montbretiana	AT1G72870.1 | Symbols: | Disease resistance protein (TIR-NBS class)
2046	10.62	21.8123	chr2	26145806	26146486	Amont.	Am_197780	-	-	NA	NA	AT1G72880.1 | Symbols: | Survival protein SurE-like phosphatase/nucleotidase
2047	9.80917	19.3643	chr2	26147065	26148679	Amont.	Am_197790	-	-	NA	NA	AT1G72860.1 | Symbols: | Disease resistance protein (TIR-NBS-LRR class) family
2048	8.46124	15.922	chr2	26148722	26151184	Amont.	Am_197800	-	-	NA	NA	AT1G72860.1 | Symbols: | Disease resistance protein (TIR-NBS-LRR class) family
2049	13.0708	30.5373	chr2	26153053	26153478	Amont.	Am_197820	-	-	NA	NA	-
2050	12.0339	21.4	chr2	26153605	26154459	Amont.	Am_197830	-	-	NA	NA	AT5G32613.1 | Symbols: | Zinc knuckle (CCHC-type) family protein
2051	10.3678	17.6983	chr2	26157395	26159565	Amont.	Am_197850	-	-	NA	NA	AT1G72870.1 | Symbols: | Disease resistance protein (TIR-NBS class)
2052	9.28396	16.0397	chr2	26165461	26168004	Amont.	Am_197860	qAa_G10220.h1	chr2	Hetero	A montbretiana	AT1G72880.1 | Symbols: | Survival protein SurE-like phosphatase/nucleotidase
2053	9.05721	18.5255	chr2	26174578	26176694	Amont.	Am_197870	qAa_G10210.h1	chr2	Hetero	A montbretiana	AT1G72890.2 | Symbols: | Disease resistance protein (TIR-NBS class)
2054	13.2958	27.4417	chr2	26179626	26181151	Amont.	Am_197880	qAa_G10200.h1	chr2	Hetero	A montbretiana	AT1G72950.1 | Symbols: | Disease resistance protein (TIR-NBS class)
2055	8.37267	16.3154	chr2	26200441	26201967	Amont.	Am_197890	-	-	NA	NA	AT1G72950.1 | Symbols: | Disease resistance protein (TIR-NBS class)
2056	9.32541	17.53	chr2	26223444	26229669	Amont.	Am_197900	qAa_G579230.h1	chr2	Hetero	A montbretiana	AT1G72960.1 | Symbols: | Root hair defective 3 GTP-binding protein (RHD3)
2057	7.49643	14.3708	chr2	26231993	26235587	Amont.	Am_197910	qAa_G579220.h1	chr2	Hetero	A montbretiana	AT1G72970.1 | Symbols: HTH, EDA17 | Glucose-methanol-choline (GMC) oxidoreductase family protein
2058	11.1102	22.4116	chr2	26235944	26236594	Amont.	Am_197920	qAa_G579210.h1	chr2	Hetero	A montbretiana	AT1G72980.1 | Symbols: LBD7 | LOB domain-containing protein 7
2059	8.56879	16.8405	chr2	26237704	26240362	Amont.	Am_197930	-	-	NA	NA	AT5G42280.1 | Symbols: | Cysteine/Histidine-rich C1 domain family protein
2060	7.16338	18.9503	chr2	26240395	26241597	Amont.	Am_197940	-	-	NA	NA	AT1G55700.1 | Symbols: | Cysteine/Histidine-rich C1 domain family protein
2061	10.9191	9.1108	chr2	26241714	26242121	Amont.	Am_197950	-	-	NA	NA	-
2062	9.65073	17.5745	chr2	26245138	26249599	Amont.	Am_197970	-	-	NA	NA	AT5G42280.1 | Symbols: | Cysteine/Histidine-rich C1 domain family protein
2063	14.913	42.6627	chr2	26253154	26253452	Amont.	Am_197980	-	-	NA	NA	-
2064	9.38699	18.3822	chr2	26257006	26258663	Amont.	Am_197990	-	-	NA	NA	AT1G55420.1 | Symbols: EDA11 | Cysteine/Histidine-rich C1 domain family protein
2065	6.90463	14.9142	chr2	26258788	26264098	Amont.	Am_198000	qAa_G579200.h1	chr2	Hetero	A montbretiana	AT1G72990.1 | Symbols: BGAL17 | beta-galactosidase 17
2066	12.4833	20.832	chr2	26265529	26266152	Amont.	Am_198010	-	-	NA	NA	AT1G73000.1 | Symbols: PYL3, RCAR13 | PYR1-like 3
2067	9.90151	18.3956	chr2	26268594	26270221	Amont.	Am_198020	qAa_G341720.h1	chr2	Hetero	A montbretiana	AT1G73010.1 | Symbols: ATPS2, PS2 | phosphate starvation-induced gene 2
2068	7.15743	18.0539	chr2	26274466	26278075	Amont.	Am_198030	qAa_G341730.h1	chr2	Hetero	A montbretiana	AT1G73020.1 | Symbols: | unknown protein; CONTAINS InterPro DOMAIN/s: Protein of unknown function DUF590 (InterPro:IPR007632); Has 1198 Blast hits to 1128 proteins in 154 species: Archae - 0; Bacteria - 0; Metazoa - 809; Fungi - 158; Plants - 25; Viruses - 0; Other Eukaryotes - 206 (source: NCBI BLink).
2069	12.2864	21.8959	chr2	26279022	26280401	Amont.	Am_198040	qAa_G341740.h1	chr2	Hetero	A montbretiana	AT1G73030.1 | Symbols: VPS46.2, CHMP1A | SNF7 family protein
2070	8.69412	20.5084	chr2	26280638	26281245	Amont.	Am_198050	qAa_G341750.h1	chr2	Hetero	A montbretiana	AT1G73040.1 | Symbols: | Mannose-binding lectin superfamily protein
2071	10.2664	19.5798	chr2	26281946	26283921	Amont.	Am_198060	qAa_G341760.h1	chr2	Hetero	A montbretiana	AT1G73050.1 | Symbols: | Glucose-methanol-choline (GMC) oxidoreductase family protein
2072	7.53232	18.1813	chr2	26284327	26286687	Amont.	Am_198070	qAa_G341770.h1	chr2	Hetero	A montbretiana	AT1G73060.1 | Symbols: LPA3 | Low PSII Accumulation 3
2073	9.43375	17.402	chr2	26287465	26289261	Amont.	Am_198080	-	-	NA	NA	AT1G73066.1 | Symbols: | Leucine-rich repeat family protein
2074	8.9804	17.1273	chr2	26291621	26297714	Amont.	Am_198090	qAa_G341790.h1	chr2	Hetero	A montbretiana	AT1G73080.1 | Symbols: PEPR1, ATPEPR1 | PEP1 receptor 1
2075	7.1572	15.7501	chr2	26298756	26300774	Amont.	Am_198100	qAa_G341810.h1	chr2	Hetero	A montbretiana	AT1G73100.1 | Symbols: SUVH3, SDG19 | SU(VAR)3-9 homolog 3
2076	8.92195	14.441	chr2	26301181	26303547	Amont.	Am_198110	qAa_G341820.h1	chr2	Hetero	A montbretiana	AT1G73110.1 | Symbols: | P-loop containing nucleoside triphosphate hydrolases superfamily protein
2077	11.1372	22.5279	chr2	26304418	26305241	Amont.	Am_198120	qAa_G341830.h1	chr2	Hetero	A montbretiana	AT1G73120.1 | Symbols: | unknown protein; FUNCTIONS IN: molecular_function unknown; INVOLVED IN: response to oxidative stress; EXPRESSED IN: root, cultured cell; Has 36 Blast hits to 36 proteins in 8 species: Archae - 0; Bacteria - 0; Metazoa - 0; Fungi - 0; Plants - 36; Viruses - 0; Other Eukaryotes - 0 (source: NCBI BLink).
2078	8.0828	14.0964	chr2	26305730	26312156	Amont.	Am_198130	qAa_G341840.h1	chr2	Hetero	A montbretiana	AT1G73130.1 | Symbols: | unknown protein; BEST Arabidopsis thaliana protein match is: unknown protein (TAIR:AT1G17780.2); Has 1447 Blast hits to 774 proteins in 215 species: Archae - 0; Bacteria - 679; Metazoa - 377; Fungi - 171; Plants - 42; Viruses - 6; Other Eukaryotes - 172 (source: NCBI BLink).
2079	0	0	chr2	26307912	26311756	Amont.	Am_198140	qAa_G341850.h1	chr2	A alpina	A alpina	AT1G73140.1 | Symbols: TBL31 | Plant protein of unknown function (DUF828)
2080	10.9337	19.2063	chr2	26312709	26314157	Amont.	Am_198150	qAa_G341870.h1	chr2	Hetero	A montbretiana	AT1G73160.1 | Symbols: | UDP-Glycosyltransferase superfamily protein
2081	13.7567	24.3625	chr2	26314873	26315297	Amont.	Am_198160	-	-	NA	NA	AT1G73165.1 | Symbols: CLE1 | CLAVATA3/ESR-RELATED 1
2082	9.05327	17.6979	chr2	26321567	26324635	Amont.	Am_198170	qAa_G640620.h1	chr2	Hetero	A montbretiana	AT1G73170.1 | Symbols: | P-loop containing nucleoside triphosphate hydrolases superfamily protein
2083	7.98145	24.8627	chr2	26324829	26325351	Amont.	Am_198180	-	-	NA	NA	AT1G73177.1 | Symbols: BNS | bonsai
2084	7.15317	14.4175	chr2	26325827	26329244	Amont.	Am_198190	qAa_G640630.h1	chr2	Hetero	A montbretiana	AT1G73180.1 | Symbols: | Eukaryotic translation initiation factor eIF2A family protein
2085	9.5972	19.1111	chr2	26330086	26331070	Amont.	Am_198200	qAa_G640640.h1	chr2	Hetero	A montbretiana	AT1G73190.1 | Symbols: ALPHA-TIP, TIP3;1 | Aquaporin-like superfamily protein
2086	9.32569	18.3466	chr2	26331286	26334592	Amont.	Am_198210	qAa_G640650.h1	chr2	Hetero	A montbretiana	AT1G73200.1 | Symbols: | Putative integral membrane protein conserved region (DUF2404)
2087	7.6872	15.6291	chr2	26336283	26338198	Amont.	Am_198220	-	-	NA	NA	AT1G48180.1 | Symbols: | unknown protein; BEST Arabidopsis thaliana protein match is: unknown protein (TAIR:AT1G51670.1); Has 39 Blast hits to 39 proteins in 2 species: Archae - 0; Bacteria - 0; Metazoa - 0; Fungi - 0; Plants - 39; Viruses - 0; Other Eukaryotes - 0 (source: NCBI BLink).
2088	9.8773	18.1569	chr2	26344688	26347022	Amont.	Am_198230	-	-	NA	NA	AT3G23530.1 | Symbols: | Cyclopropane-fatty-acyl-phospholipid synthase
2089	9.40058	18.0329	chr2	26350055	26352596	Amont.	Am_198240	qAa_G634060.h1	chr2	Hetero	A montbretiana	AT1G73210.1 | Symbols: | Protein of unknown function (DUF789)
2090	7.20104	14.5921	chr2	26366053	26368213	Amont.	Am_198250	qAa_G428840.h1	chr2	Hetero	A montbretiana	AT1G73220.1 | Symbols: AtOCT1, 1-Oct | organic cation/carnitine transporter1
2091	13.2264	19.3895	chr2	26368584	26369991	Amont.	Am_198260	qAa_G428850.h1	chr2	Hetero	A montbretiana	AT1G73230.1 | Symbols: | Nascent polypeptide-associated complex NAC
2092	8.78542	15.5586	chr2	26370353	26373230	Amont.	Am_198270	qAa_G428860.h1	chr2	Hetero	A montbretiana	AT1G73240.1 | Symbols: | CONTAINS InterPro DOMAIN/s: Nucleoporin protein Ndc1-Nup (InterPro:IPR019049); Has 36 Blast hits to 36 proteins in 17 species: Archae - 0; Bacteria - 0; Metazoa - 1; Fungi - 0; Plants - 35; Viruses - 0; Other Eukaryotes - 0 (source: NCBI BLink).
2093	9.29143	19.4171	chr2	26373772	26375177	Amont.	Am_198280	qAa_G428870.h1	chr2	Hetero	A montbretiana	AT1G73250.1 | Symbols: ATFX, GER1 | GDP-4-keto-6-deoxymannose-3,5-epimerase-4-reductase 1
2094	4.82043	12.5101	chr2	26375630	26380182	Amont.	Am_198290	qAa_G428880.h1	chr2	Hetero	A montbretiana	AT1G67690.1 | Symbols: | Zincin-like metalloproteases family protein
2095	9.62515	22.2905	chr2	26384019	26385231	Amont.	Am_198300	qAa_G428890.h1	chr2	Hetero	A montbretiana	AT2G29340.1 | Symbols: | NAD-dependent epimerase/dehydratase family protein
2096	14.5096	27.6724	chr2	26397362	26397630	Amont.	Am_198320	-	-	NA	NA	-
2097	10.0712	18.1968	chr2	26397713	26398237	Amont.	Am_198330	qAa_G428900.h1	chr2	Hetero	A montbretiana	-
2098	10.9944	19.1291	chr2	26400126	26401566	Amont.	Am_198340	-	-	NA	NA	AT2G29300.2 | Symbols: | NAD(P)-binding Rossmann-fold superfamily protein
2099	9.8558	26.9136	chr2	26413531	26414151	Amont.	Am_198360	-	-	NA	NA	AT1G73260.1 | Symbols: ATKTI1, KTI1 | kunitz trypsin inhibitor 1
2100	8.81474	15.0959	chr2	26418353	26419897	Amont.	Am_198370	qAa_G403170.h1	chr2	Hetero	A montbretiana	AT1G73260.1 | Symbols: ATKTI1, KTI1 | kunitz trypsin inhibitor 1
2101	8.06086	19.5464	chr2	26420871	26422077	Amont.	Am_198380	-	-	NA	NA	AT1G73260.1 | Symbols: ATKTI1, KTI1 | kunitz trypsin inhibitor 1
2102	17.3027	35.6047	chr2	26429753	26430058	Amont.	Am_198390	-	-	NA	NA	AT1G73260.1 | Symbols: ATKTI1, KTI1 | kunitz trypsin inhibitor 1
2103	10.5985	15.3342	chr2	26438163	26438923	Amont.	Am_198400	qAa_G403140.h1	chr2	Hetero	A montbretiana	AT1G73260.1 | Symbols: ATKTI1, KTI1 | kunitz trypsin inhibitor 1
2104	7.61638	14.4203	chr2	26453276	26465821	Amont.	Am_198420	-	-	NA	NA	AT1G73280.1 | Symbols: scpl3 | serine carboxypeptidase-like 3
2105	7.00722	17.0605	chr2	26466529	26468392	Amont.	Am_198430	qAa_G708440.h1	chr2	Hetero	A montbretiana	AT1G73320.1 | Symbols: | S-adenosyl-L-methionine-dependent methyltransferases superfamily protein
2106	8.62827	16.9397	chr2	26482742	26484931	Amont.	Am_198440	qAa_G303360.h1	chr2	Hetero	A montbretiana	AT1G73340.1 | Symbols: | Cytochrome P450 superfamily protein
2107	6.98866	21.0182	chr2	26485370	26486920	Amont.	Am_198450	qAa_G303370.h1	chr2	Hetero	A montbretiana	AT1G73350.2 | Symbols: | unknown protein; FUNCTIONS IN: molecular_function unknown; INVOLVED IN: biological_process unknown; EXPRESSED IN: 25 plant structures; EXPRESSED DURING: 15 growth stages; Has 50 Blast hits to 50 proteins in 20 species: Archae - 0; Bacteria - 0; Metazoa - 7; Fungi - 3; Plants - 36; Viruses - 0; Other Eukaryotes - 4 (source: NCBI BLink).
2108	8.00751	16.4678	chr2	26489453	26492332	Amont.	Am_198460	qAa_G303440.h1	chr2	Hetero	A montbretiana	AT1G73360.1 | Symbols: HDG11, EDT1, ATHDG11 | homeodomain GLABROUS 11
2109	6.10776	13.5664	chr2	26494838	26498567	Amont.	Am_198470	qAa_G303450.h1	chr2	Hetero	A montbretiana	AT1G73370.1 | Symbols: SUS6, ATSUS6 | sucrose synthase 6
2110	10.8498	25.6932	chr2	26500762	26502298	Amont.	Am_198480	qAa_G303460.h1	chr2	Hetero	A montbretiana	AT1G73380.1 | Symbols: | unknown protein; CONTAINS InterPro DOMAIN/s: Protein of unknown function DUF1308 (InterPro:IPR010733); Has 162 Blast hits to 160 proteins in 67 species: Archae - 0; Bacteria - 2; Metazoa - 120; Fungi - 0; Plants - 34; Viruses - 0; Other Eukaryotes - 6 (source: NCBI BLink).
2111	7.57512	15.9045	chr2	26502612	26506792	Amont.	Am_198490	qAa_G303470.h1	chr2	Hetero	A montbretiana	AT1G73390.3 | Symbols: | Endosomal targeting BRO1-like domain-containing protein
2112	8.55979	17.4762	chr2	26512216	26514747	Amont.	Am_198500	qAa_G303500.h1	chr2	Hetero	A montbretiana	AT1G73400.1 | Symbols: | Pentatricopeptide repeat (PPR) superfamily protein
2113	8.90238	17.6576	chr2	26516177	26517737	Amont.	Am_198510	qAa_G303510.h1	chr2	Hetero	A montbretiana	AT1G73410.1 | Symbols: ATMYB54, MYB54 | myb domain protein 54
2114	7.95586	15.9201	chr2	26522630	26529368	Amont.	Am_198520	qAa_G303520.h1	chr2	Hetero	A montbretiana	AT1G73430.1 | Symbols: | sec34-like family protein
2115	7.60743	15.356	chr2	26530229	26535231	Amont.	Am_198530	qAa_G303530.h1	chr2	Hetero	A montbretiana	AT1G73460.1 | Symbols: | Protein kinase superfamily protein
2116	7.12191	15.0792	chr2	26535536	26537837	Amont.	Am_198540	qAa_G844200.h1	chr2	A montbretiana	A montbretiana	AT1G73470.3 | Symbols: | unknown protein; FUNCTIONS IN: molecular_function unknown; INVOLVED IN: biological_process unknown; LOCATED IN: chloroplast; EXPRESSED IN: 22 plant structures; EXPRESSED DURING: 13 growth stages.
2117	9.93344	20.4022	chr2	26541887	26542614	Amont.	Am_198550	-	-	NA	NA	AT1G47490.1 | Symbols: ATRBP47C, RBP47C | RNA-binding protein 47C
2118	10.072	18.3964	chr2	26543761	26547346	Amont.	Am_198560	qAa_G524710.h1	chr2	Hetero	A montbretiana	AT1G73480.1 | Symbols: | alpha/beta-Hydrolases superfamily protein
2119	7.98249	16.4351	chr2	26561485	26563016	Amont.	Am_198570	qAa_G524720.h1	chr2	Hetero	A montbretiana	AT1G73500.1 | Symbols: ATMKK9, MKK9 | MAP kinase kinase 9
2120	24.3393	64.1681	chr2	26567480	26567674	Amont.	Am_198580	-	-	NA	NA	AT1G51745.1 | Symbols: | Tudor/PWWP/MBT superfamily protein
2121	6.62348	14.8291	chr2	26569171	26571100	Amont.	Am_198590	-	-	NA	NA	AT5G55630.1 | Symbols: KCO1, TPK1, ATKCO1, ATTPK1 | Outward rectifying potassium channel protein
2122	9.08319	22.3379	chr2	26572927	26573508	Amont.	Am_198600	-	-	NA	NA	AT1G73510.1 | Symbols: | unknown protein; Has 7 Blast hits to 7 proteins in 2 species: Archae - 0; Bacteria - 0; Metazoa - 0; Fungi - 0; Plants - 7; Viruses - 0; Other Eukaryotes - 0 (source: NCBI BLink).
2123	20.5575	28.3161	chr2	26583453	26584061	Amont.	Am_198610	qAa_G577480.h1	chr2	Hetero	A montbretiana	AT1G73510.1 | Symbols: | unknown protein; Has 7 Blast hits to 7 proteins in 2 species: Archae - 0; Bacteria - 0; Metazoa - 0; Fungi - 0; Plants - 7; Viruses - 0; Other Eukaryotes - 0 (source: NCBI BLink).
2124	9.99963	19.5198	chr2	26584561	26586922	Amont.	Am_198620	qAa_G577490.h1	chr2	Hetero	A montbretiana	AT1G73530.1 | Symbols: | RNA-binding (RRM/RBD/RNP motifs) family protein
2125	10.9434	20.6226	chr2	26587143	26588209	Amont.	Am_198630	qAa_G577500.h1	chr2	Hetero	A montbretiana	AT1G73540.1 | Symbols: atnudt21, NUDT21 | nudix hydrolase homolog 21
2126	9.28796	26.149	chr2	26589657	26590285	Amont.	Am_198640	qAa_G577510.h1	chr2	Hetero	A montbretiana	AT1G73550.1 | Symbols: | Bifunctional inhibitor/lipid-transfer protein/seed storage 2S albumin superfamily protein
2127	14.8418	21.374	chr2	26592158	26593075	Amont.	Am_198650	-	-	NA	NA	AT1G73560.1 | Symbols: | Bifunctional inhibitor/lipid-transfer protein/seed storage 2S albumin superfamily protein
2128	8.23411	18.368	chr2	26594054	26595943	Amont.	Am_198660	-	-	NA	NA	AT1G18260.1 | Symbols: | HCP-like superfamily protein
2129	7.59328	17.9117	chr2	26596484	26597179	Amont.	Am_198670	-	-	NA	NA	AT1G73580.1 | Symbols: | Calcium-dependent lipid-binding (CaLB domain) family protein
2130	16.6247	15.8532	chr2	26600885	26604310	Amont.	Am_198680	-	-	NA	NA	AT1G73590.1 | Symbols: PIN1, ATPIN1 | Auxin efflux carrier family protein
2131	7.49633	16.0737	chr2	26611298	26617708	Amont.	Am_198690	qAa_G541250.h1	chr2	Hetero	A montbretiana	AT1G73600.2 | Symbols: | S-adenosyl-L-methionine-dependent methyltransferases superfamily protein
2132	6.1809	19.1557	chr2	26628091	26629529	Amont.	Am_198700	-	-	NA	NA	AT1G58270.1 | Symbols: ZW9 | TRAF-like family protein
2133	8.28234	16.5011	chr2	26637480	26639358	Amont.	Am_198710	qAa_G203220.h1	chr2	Hetero	A montbretiana	AT1G58270.1 | Symbols: ZW9 | TRAF-like family protein
2134	6.3925	16.9159	chr2	26643071	26644809	Amont.	Am_198720	qAa_G203210.h1	chr2	Hetero	A montbretiana	AT1G58270.1 | Symbols: ZW9 | TRAF-like family protein
2135	8.43856	13.8681	chr2	26646806	26648353	Amont.	Am_198730	-	-	NA	NA	AT1G73610.1 | Symbols: | GDSL-like Lipase/Acylhydrolase superfamily protein
2136	8.8176	14.6191	chr2	26656293	26659065	Amont.	Am_198740	qAa_G203200.h1	chr2	Hetero	A montbretiana	AT1G73620.1 | Symbols: | Pathogenesis-related thaumatin superfamily protein
2137	7.08001	17.9173	chr2	26660997	26662017	Amont.	Am_198750	qAa_G203190.h1	chr2	Hetero	A montbretiana	AT1G73630.1 | Symbols: | EF hand calcium-binding protein family
2138	6.75854	15.8004	chr2	26664078	26665352	Amont.	Am_198760	qAa_G203180.h1	chr2	Hetero	A montbretiana	AT1G73640.1 | Symbols: AtRABA6a, RABA6a | RAB GTPase homolog A6A
2139	7.30485	15.6327	chr2	26665888	26669158	Amont.	Am_198770	qAa_G203170.h1	chr2	Hetero	A montbretiana	AT1G73650.3 | Symbols: | Protein of unknown function (DUF1295)
2140	9.01136	16.2721	chr2	26669570	26673916	Amont.	Am_198780	qAa_G203150.h1	chr2	Hetero	A montbretiana	AT1G73660.1 | Symbols: | protein tyrosine kinase family protein
2141	7.41311	15.5311	chr2	26684069	26691675	Amont.	Am_198790	qAa_G203140.h1	chr2	Hetero	A montbretiana	AT1G73670.1 | Symbols: ATMPK15, MPK15 | MAP kinase 15
2142	0	0	chr2	26688523	26691675	Amont.	Am_198800	qAa_G203130.h1	chr2	A alpina	A alpina	AT1G73680.2 | Symbols: ALPHA DOX2 | alpha dioxygenase
2143	6.86722	17.1899	chr2	26703057	26705322	Amont.	Am_198810	-	-	NA	NA	AT1G73690.1 | Symbols: CDKD1;1, AT;CDKD;1, CAK3AT | cyclin-dependent kinase D1;1
2144	8.90305	15.7951	chr2	26705421	26708104	Amont.	Am_198820	-	-	NA	NA	AT1G73700.1 | Symbols: | MATE efflux family protein
2145	8.23888	19.5962	chr2	26715191	26718124	Amont.	Am_198830	qAa_G342680.h1	chr2	Hetero	A montbretiana	AT1G73710.1 | Symbols: | Pentatricopeptide repeat (PPR) superfamily protein
2146	7.62512	13.8869	chr2	26718692	26723136	Amont.	Am_198840	qAa_G342670.h1	chr2	Hetero	A montbretiana	AT1G73720.1 | Symbols: SMU1 | transducin family protein / WD-40 repeat family protein
2147	6.10045	10.7235	chr2	26722216	26725995	Amont.	Am_198850	qAa_G342660.h1	chr2	Hetero	A montbretiana	AT1G73730.1 | Symbols: EIL3, SLIM1, ATSLIM, AtEIL3 | ETHYLENE-INSENSITIVE3-like 3
2148	8.29493	17.9173	chr2	26727397	26731817	Amont.	Am_198860	-	-	NA	NA	AT1G73750.1 | Symbols: | Uncharacterised conserved protein UCP031088, alpha/beta hydrolase
2149	7.10697	16.9984	chr2	26732353	26734737	Amont.	Am_198870	-	-	NA	NA	AT1G73760.1 | Symbols: | RING/U-box superfamily protein
2150	10.9191	20.8247	chr2	26735078	26735892	Amont.	Am_198880	qAa_G567800.h1	chr2	Hetero	A montbretiana	AT1G73770.1 | Symbols: | FUNCTIONS IN: molecular_function unknown; INVOLVED IN: biological_process unknown; LOCATED IN: mitochondrion; EXPRESSED IN: cultured cell; BEST Arabidopsis thaliana protein match is: Ribosomal protein S24/S35, mitochondrial (TAIR:AT3G18240.2); Has 951 Blast hits to 569 proteins in 87 species: Archae - 0; Bacteria - 746; Metazoa - 33; Fungi - 46; Plants - 57; Viruses - 0; …
2151	15.0137	26.8443	chr2	26736767	26737063	Amont.	Am_198890	-	-	NA	NA	AT1G73780.1 | Symbols: | Bifunctional inhibitor/lipid-transfer protein/seed storage 2S albumin superfamily protein
2152	25.9441	43.6589	chr2	26737773	26737955	Amont.	Am_198900	qAa_G567790.h1	chr2	Hetero	A montbretiana	AT1G73790.1 | Symbols: | Protein of unknown function (DUF3743)
2153	6.60613	16.0674	chr2	26738534	26742276	Amont.	Am_198910	qAa_G567780.h1	chr2	Hetero	A montbretiana	AT1G73805.1 | Symbols: | Calmodulin binding protein-like
2154	8.20696	16.2636	chr2	26751328	26753494	Amont.	Am_198920	qAa_G567770.h1	chr2	Hetero	A montbretiana	AT1G73810.1 | Symbols: | Core-2/I-branching beta-1,6-N-acetylglucosaminyltransferase family protein
2155	10.1114	20.8585	chr2	26754065	26755411	Amont.	Am_198930	qAa_G567760.h1	chr2	Hetero	A montbretiana	AT1G73820.1 | Symbols: | Ssu72-like family protein
2156	5.97321	12.9869	chr2	26767137	26769462	Amont.	Am_198960	qAa_G30330.h1	chr2	Hetero	A montbretiana	AT4G23180.1 | Symbols: CRK10, RLK4 | cysteine-rich RLK (RECEPTOR-like protein kinase) 10
2157	6.8603	16.4387	chr2	26771405	26772984	Amont.	Am_198970	qAa_G30340.h1	chr2	Hetero	A montbretiana	AT1G73830.1 | Symbols: BEE3 | BR enhanced expression 3
2158	9.31147	17.5421	chr2	26777065	26779511	Amont.	Am_198980	qAa_G30350.h1	chr2	Hetero	A montbretiana	AT1G73840.1 | Symbols: ESP1 | hydroxyproline-rich glycoprotein family protein
2159	7.49598	15.6797	chr2	26781375	26784821	Amont.	Am_198990	qAa_G30360.h1	chr2	Hetero	A montbretiana	AT1G73850.1 | Symbols: | Protein of unknown function (DUF1666)
2160	6.7136	14.1797	chr2	26785313	26790319	Amont.	Am_199000	qAa_G30370.h1	chr2	Hetero	A montbretiana	AT1G73860.1 | Symbols: | P-loop containing nucleoside triphosphate hydrolases superfamily protein
2161	7.82839	17.7113	chr2	26793112	26796731	Amont.	Am_199010	qAa_G30390.h1	chr2	Hetero	A montbretiana	AT1G73875.1 | Symbols: | DNAse I-like superfamily protein
2162	12.327	20.4763	chr2	26797350	26798747	Amont.	Am_199020	qAa_G30400.h1	chr2	Hetero	A montbretiana	AT1G73880.1 | Symbols: UGT89B1 | UDP-glucosyl transferase 89B1
2163	11.3593	22.0138	chr2	26799563	26800321	Amont.	Am_199030	qAa_G30410.h1	chr2	Hetero	A montbretiana	AT1G73885.1 | Symbols: | unknown protein; FUNCTIONS IN: molecular_function unknown; INVOLVED IN: biological_process unknown; LOCATED IN: chloroplast thylakoid membrane, chloroplast; Has 37 Blast hits to 37 proteins in 13 species: Archae - 0; Bacteria - 0; Metazoa - 0; Fungi - 0; Plants - 37; Viruses - 0; Other Eukaryotes - 0 (source: NCBI BLink).
2164	13.1051	25.688	chr2	26800598	26801361	Amont.	Am_199040	qAa_G30420.h1	chr2	Hetero	A montbretiana	AT1G73890.1 | Symbols: | Bifunctional inhibitor/lipid-transfer protein/seed storage 2S albumin superfamily protein
2165	7.48401	16.5075	chr2	26801940	26806208	Amont.	Am_199050	qAa_G30430.h1	chr2	Hetero	A montbretiana	AT1G18450.1 | Symbols: ATARP4, ARP4 | actin-related protein 4
2166	7.03176	12.0074	chr2	26806944	26810341	Amont.	Am_199060	qAa_G30440.h1	chr2	Hetero	A montbretiana	AT1G73920.1 | Symbols: | alpha/beta-Hydrolases superfamily protein
2167	8.80974	15.6691	chr2	26810946	26813752	Amont.	Am_199070	qAa_G30450.h1	chr2	Hetero	A montbretiana	AT1G73930.1 | Symbols: | unknown protein; CONTAINS InterPro DOMAIN/s: Protein of unknown function DUF1630 (InterPro:IPR012860); Has 290 Blast hits to 263 proteins in 104 species: Archae - 0; Bacteria - 0; Metazoa - 148; Fungi - 30; Plants - 49; Viruses - 0; Other Eukaryotes - 63 (source: NCBI BLink).
2168	10.3111	20.8942	chr2	26814308	26815170	Amont.	Am_199080	qAa_G30460.h1	chr2	Hetero	A montbretiana	AT1G73940.1 | Symbols: | unknown protein; BEST Arabidopsis thaliana protein match is: unknown protein (TAIR:AT5G49410.2); Has 54 Blast hits to 54 proteins in 11 species: Archae - 0; Bacteria - 0; Metazoa - 0; Fungi - 0; Plants - 54; Viruses - 0; Other Eukaryotes - 0 (source: NCBI BLink).
2169	7.03421	16.0617	chr2	26816283	26820587	Amont.	Am_199090	qAa_G30470.h1	chr2	Hetero	A montbretiana	AT1G73950.1 | Symbols: | Transmembrane Fragile-X-F-associated protein
2170	8.42509	16.6942	chr2	26821327	26831481	Amont.	Am_199100	qAa_G30480.h1	chr2	Hetero	A montbretiana	AT1G73960.1 | Symbols: TAF2 | TBP-associated factor 2
2171	12.7445	20.7316	chr2	26832621	26833362	Amont.	Am_199110	qAa_G30500.h1	chr2	Hetero	A montbretiana	AT1G73965.1 | Symbols: CLE13 | CLAVATA3/ESR-RELATED 13
2172	7.45766	13.8923	chr2	26833867	26837070	Amont.	Am_199120	qAa_G30510.h1	chr2	Hetero	A montbretiana	AT1G73970.1 | Symbols: | unknown protein; Has 34 Blast hits to 33 proteins in 15 species: Archae - 0; Bacteria - 0; Metazoa - 0; Fungi - 0; Plants - 32; Viruses - 0; Other Eukaryotes - 2 (source: NCBI BLink).
2173	6.99674	16.7577	chr2	26837597	26839304	Amont.	Am_199130	-	-	NA	NA	AT1G10110.1 | Symbols: | F-box family protein
2174	6.869	17.5512	chr2	26849241	26852395	Amont.	Am_199150	-	-	NA	NA	AT1G10095.1 | Symbols: | Protein prenylyltransferase superfamily protein
2175	6.11453	11.3934	chr2	26852976	26856928	Amont.	Am_199160	qAa_G30530.h1	chr2	Hetero	A montbretiana	AT1G73980.1 | Symbols: | Phosphoribulokinase / Uridine kinase family
2176	7.24236	13.6881	chr2	26857100	26861357	Amont.	Am_199170	qAa_G30540.h1	chr2	Hetero	A montbretiana	AT1G73990.1 | Symbols: SPPA, SPPA1 | signal peptide peptidase
2177	9.51436	18.6611	chr2	26862212	26864781	Amont.	Am_199180	qAa_G30550.h1	chr2	Hetero	A montbretiana	AT1G74000.1 | Symbols: SS3 | strictosidine synthase 3
2178	7.68609	15.3774	chr2	26866037	26867880	Amont.	Am_199190	qAa_G30560.h1	chr2	Hetero	A montbretiana	AT1G74010.1 | Symbols: | Calcium-dependent phosphotriesterase superfamily protein
2179	4.13787	9.74128	chr2	26869251	26871399	Amont.	Am_199200	-	-	NA	NA	AT1G74020.1 | Symbols: SS2 | strictosidine synthase 2
2180	4.01857	9.01665	chr2	26883464	26885814	Amont.	Am_199210	qAa_G30580.h1	chr2	A alpina	A montbretiana	AT1G74020.1 | Symbols: SS2 | strictosidine synthase 2
2181	7.62592	17.2397	chr2	26896464	26900689	Amont.	Am_199230	-	-	NA	NA	AT1G74040.1 | Symbols: IMS1, MAML-3, IPMS2 | 2-isopropylmalate synthase 1
2182	10.8886	20.0379	chr2	26901019	26902473	Amont.	Am_199240	qAa_G30610.h1	chr2	Hetero	A montbretiana	AT1G74050.1 | Symbols: | Ribosomal protein L6 family protein
2183	12.5055	23.8503	chr2	26902837	26903259	Amont.	Am_199250	qAa_G30620.h1	chr2	Hetero	A montbretiana	AT1G74055.1 | Symbols: | unknown protein; FUNCTIONS IN: molecular_function unknown; INVOLVED IN: biological_process unknown; LOCATED IN: chloroplast; EXPRESSED IN: 15 plant structures; EXPRESSED DURING: 6 growth stages; Has 24 Blast hits to 24 proteins in 9 species: Archae - 0; Bacteria - 0; Metazoa - 0; Fungi - 0; Plants - 24; Viruses - 0; Other Eukaryotes - 0 (source: NCBI BLink).
2184	8.16924	19.7603	chr2	26903525	26904919	Amont.	Am_199260	qAa_G30630.h1	chr2	Hetero	A montbretiana	AT1G74060.1 | Symbols: | Ribosomal protein L6 family protein
2185	7.26683	21.9437	chr2	26906753	26908129	Amont.	Am_199270	qAa_G30640.h1	chr2	Hetero	A montbretiana	AT1G74070.1 | Symbols: | Cyclophilin-like peptidyl-prolyl cis-trans isomerase family protein
2186	11.3303	21.3003	chr2	26917823	26919539	Amont.	Am_199340	-	-	NA	NA	AT1G74080.1 | Symbols: ATMYB122, MYB122 | myb domain protein 122
2187	8.7589	21.1594	chr2	26921543	26922970	Amont.	Am_199350	-	-	NA	NA	-
2188	8.97074	17.4316	chr2	26927495	26929136	Amont.	Am_199360	qAa_G98830.h1	chr2	Hetero	A montbretiana	AT1G74090.1 | Symbols: SOT18, ATSOT18, ATST5B | desulfo-glucosinolate sulfotransferase 18
2189	11.1931	18.1847	chr2	26933109	26934449	Amont.	Am_199370	qAa_G98840.h1	chr2	Hetero	A montbretiana	AT1G74100.1 | Symbols: SOT16, ATSOT16, CORI-7, ATST5A | sulfotransferase 16
2190	7.23576	18.6612	chr2	26935484	26937173	Amont.	Am_199380	qAa_G98850.h1	chr2	Hetero	A montbretiana	AT1G74110.1 | Symbols: CYP78A10 | cytochrome P450, family 78, subfamily A, polypeptide 10
2191	8.69364	17.5639	chr2	26941635	26943520	Amont.	Am_199390	qAa_G98860.h1	chr2	Hetero	A montbretiana	AT1G74120.1 | Symbols: | Mitochondrial transcription termination factor family protein
2192	7.55399	18.3964	chr2	26950404	26955184	Amont.	Am_199420	qAa_G98880.h1	chr2	Hetero	A montbretiana	AT1G74130.1 | Symbols: | Rhomboid-related intramembrane serine protease family protein
2193	7.61307	18.1884	chr2	26956294	26959687	Amont.	Am_199430	qAa_G98890.h1	chr2	Hetero	A montbretiana	AT1G74150.1 | Symbols: | Galactose oxidase/kelch repeat superfamily protein
2194	7.72486	16.5743	chr2	26962663	26967553	Amont.	Am_199440	qAa_G98900.h1	chr2	Hetero	A montbretiana	AT1G74160.1 | Symbols: | unknown protein; BEST Arabidopsis thaliana protein match is: unknown protein (TAIR:AT1G18620.1); Has 3407 Blast hits to 2217 proteins in 314 species: Archae - 0; Bacteria - 264; Metazoa - 1296; Fungi - 318; Plants - 346; Viruses - 34; Other Eukaryotes - 1149 (source: NCBI BLink).
2195	7.94316	16.3708	chr2	26967844	26971096	Amont.	Am_199450	qAa_G98910.h1	chr2	Hetero	A montbretiana	AT1G74190.1 | Symbols: AtRLP15, RLP15 | receptor like protein 15
2196	9.28446	18.5858	chr2	26971803	26975722	Amont.	Am_199460	-	-	NA	NA	AT1G74190.1 | Symbols: AtRLP15, RLP15 | receptor like protein 15
2197	5.93553	16.2983	chr2	27036255	27040139	Amont.	Am_199490	qAa_G449880.h1	chr2	Hetero	A montbretiana	AT1G74210.1 | Symbols: | PLC-like phosphodiesterases superfamily protein
2198	3.53227	7.29808	chr2	27038953	27041312	Amont.	Am_199500	qAa_G449870.h1	chr2	A alpina	A montbretiana	AT1G74220.1 | Symbols: | unknown protein; FUNCTIONS IN: molecular_function unknown; INVOLVED IN: biological_process unknown; LOCATED IN: chloroplast; EXPRESSED IN: male gametophyte, flower, pollen tube; EXPRESSED DURING: L mature pollen stage, M germinated pollen stage, 4 anthesis; BEST Arabidopsis thaliana protein match is: unknown protein (TAIR:AT2G03630.1); Has 383 Blast hits to 347 proteins i…
2199	10.1586	18.3933	chr2	27042301	27044461	Amont.	Am_199510	qAa_G449860.h1	chr2	Hetero	A montbretiana	AT1G74230.1 | Symbols: GR-RBP5 | glycine-rich RNA-binding protein 5
2200	9.0871	17.9008	chr2	27044773	27047096	Amont.	Am_199520	qAa_G449850.h1	chr2	Hetero	A montbretiana	AT1G74240.1 | Symbols: | Mitochondrial substrate carrier family protein
2201	8.00831	16.1026	chr2	27047328	27054993	Amont.	Am_199530	qAa_G449830.h1	chr2	Hetero	A montbretiana	AT1G74260.1 | Symbols: PUR4 | purine biosynthesis 4
2202	0	0	chr2	27047333	27049484	Amont.	Am_199540	qAa_G449840.h1	chr2	A alpina	NA	AT1G74250.1 | Symbols: | DNAJ heat shock N-terminal domain-containing protein
2203	11.3897	19.5007	chr2	27055489	27056562	Amont.	Am_199550	qAa_G449820.h1	chr2	Hetero	A montbretiana	AT1G07070.1 | Symbols: | Ribosomal protein L35Ae family protein
2204	11.4146	18.3548	chr2	27056680	27057921	Amont.	Am_199560	qAa_G449810.h1	chr2	A montbretiana	A montbretiana	AT1G74280.1 | Symbols: | alpha/beta-Hydrolases superfamily protein
2205	31.8526	36.4492	chr2	27058708	27058926	Amont.	Am_199570	-	-	NA	NA	AT1G74300.1 | Symbols: | alpha/beta-Hydrolases superfamily protein
2206	7.82407	18.6524	chr2	27058993	27059845	Amont.	Am_199580	-	-	NA	NA	AT1G74280.1 | Symbols: | alpha/beta-Hydrolases superfamily protein
2207	8.3808	17.2423	chr2	27062195	27066404	Amont.	Am_199590	-	-	NA	NA	AT1G61480.1 | Symbols: | S-locus lectin protein kinase family protein
2208	9.12141	16.0416	chr2	27066764	27070479	Amont.	Am_199600	qAa_G639700.h1	chr2	A montbretiana	A montbretiana	AT1G74310.1 | Symbols: ATHSP101, HSP101, HOT1 | heat shock protein 101
2209	8.1905	16.3099	chr2	27070789	27073095	Amont.	Am_199610	qAa_G639690.h1	chr2	Hetero	A montbretiana	AT1G74320.1 | Symbols: | Protein kinase superfamily protein
2210	9.00217	17.6159	chr2	27073175	27076137	Amont.	Am_199620	-	-	NA	NA	AT1G61480.1 | Symbols: | S-locus lectin protein kinase family protein
2211	13.7892	16.5305	chr2	27076595	27077300	Amont.	Am_199630	-	-	NA	NA	AT1G61480.1 | Symbols: | S-locus lectin protein kinase family protein
2212	10.2349	17.5006	chr2	27080167	27081741	Amont.	Am_199640	qAa_G283780.h1	chr2	Hetero	A montbretiana	AT3G26010.1 | Symbols: | Galactose oxidase/kelch repeat superfamily protein
2213	7.50017	13.4176	chr2	27081832	27086313	Amont.	Am_199650	qAa_G283770.h1	chr2	Hetero	A montbretiana	AT1G74330.1 | Symbols: | Protein kinase superfamily protein
2214	8.32442	18.8949	chr2	27087812	27090181	Amont.	Am_199660	-	-	NA	NA	AT1G74350.1 | Symbols: | Intron maturase, type II family protein
2215	7.5715	15.4717	chr2	27093698	27098577	Amont.	Am_199670	qAa_G283750.h1	chr2	Hetero	A montbretiana	AT1G74360.1 | Symbols: | Leucine-rich repeat protein kinase family protein
2216	3.01907	6.83752	chr2	27097830	27099302	Amont.	Am_199680	qAa_G283740.h1	chr2	A alpina	A montbretiana	AT1G74370.1 | Symbols: | RING/U-box superfamily protein
2217	7.86222	18.0188	chr2	27099541	27103745	Amont.	Am_199690	qAa_G283720.h1	chr2	Hetero	A montbretiana	AT1G74390.1 | Symbols: | Polynucleotidyl transferase, ribonuclease H-like superfamily protein
2218	0	0	chr2	27099834	27101213	Amont.	Am_199700	qAa_G283730.h1	chr2	A alpina	NA	AT1G74380.1 | Symbols: XXT5 | xyloglucan xylosyltransferase 5
2219	11.1021	21.3662	chr2	27104040	27105416	Amont.	Am_199710	qAa_G283710.h1	chr2	Hetero	A montbretiana	AT1G74400.1 | Symbols: | Tetratricopeptide repeat (TPR)-like superfamily protein
2220	7.62863	14.7783	chr2	27106244	27110868	Amont.	Am_199720	qAa_G283700.h1	chr2	Hetero	A montbretiana	AT1G74410.1 | Symbols: | RING/U-box superfamily protein
2221	0.29299	0.614664	chr2	27106306	27111046	Amont.	Am_199730	qAa_G283690.h1	chr2	A alpina	A montbretiana	AT1G74420.2 | Symbols: FUT3, ATFUT3 | fucosyltransferase 3
2222	7.44129	21.9049	chr2	27119657	27121374	Amont.	Am_199740	qAa_G824370.h1	chr2	Hetero	A montbretiana	AT1G74430.1 | Symbols: MYB95, ATMYB95, ATMYBCP66 | myb domain protein 95
2223	9.50685	20.0914	chr2	27125400	27126481	Amont.	Am_199750	qAa_G721330.h1	chr2	A montbretiana	A montbretiana	AT1G74440.1 | Symbols: | Protein of unknown function (DUF962)
2224	8.97067	16.3602	chr2	27130210	27132687	Amont.	Am_199760	-	-	NA	NA	AT1G74450.1 | Symbols: | Protein of unknown function (DUF793)
2225	26.2675	25.0484	chr2	27135188	27135759	Amont.	Am_199770	-	-	NA	NA	AT1G74458.1 | Symbols: | unknown protein; LOCATED IN: endomembrane system; Has 9 Blast hits to 9 proteins in 4 species: Archae - 0; Bacteria - 0; Metazoa - 0; Fungi - 0; Plants - 9; Viruses - 0; Other Eukaryotes - 0 (source: NCBI BLink).
2226	20.4915	21.3468	chr2	27136413	27138026	Amont.	Am_199780	-	-	NA	NA	AT3G63350.1 | Symbols: AT-HSFA7B, HSFA7B | winged-helix DNA-binding transcription factor family protein
2227	29.5114	28.9695	chr2	27143020	27143340	Amont.	Am_199790	-	-	NA	NA	AT3G63350.1 | Symbols: AT-HSFA7B, HSFA7B | winged-helix DNA-binding transcription factor family protein
2228	16.7197	16.8395	chr2	27147835	27150792	Amont.	Am_199800	-	-	NA	NA	AT1G74460.1 | Symbols: | GDSL-like Lipase/Acylhydrolase superfamily protein
2229	9.49951	19.3341	chr2	27152975	27154934	Amont.	Am_199810	qAa_G547200.h1	chr2	Hetero	A montbretiana	AT1G74470.1 | Symbols: | Pyridine nucleotide-disulphide oxidoreductase family protein
2230	9.65169	21.2198	chr2	27155153	27156189	Amont.	Am_199820	-	-	NA	NA	AT1G74480.1 | Symbols: | RWP-RK domain-containing protein
2231	11.1578	18.5845	chr2	27156712	27158579	Amont.	Am_199830	-	-	NA	NA	AT1G74490.1 | Symbols: | Protein kinase superfamily protein
2232	7.48664	23.5593	chr2	27160479	27160850	Amont.	Am_199840	qAa_G547180.h1	chr2	Hetero	A montbretiana	AT1G74500.1 | Symbols: ATBS1, TMO7, BS1 | activation-tagged BRI1(brassinosteroid-insensitive 1)-suppressor 1
2233	8.55965	16.9163	chr2	27170137	27172376	Amont.	Am_199850	qAa_G547170.h1	chr2	Hetero	A montbretiana	AT1G74510.2 | Symbols: | Galactose oxidase/kelch repeat superfamily protein
2234	9.61457	39.7296	chr2	27174957	27175217	Amont.	Am_199860	-	-	NA	NA	-
2235	8.00864	19.671	chr2	27182012	27184301	Amont.	Am_199870	qAa_G492870.h1	chr2	Hetero	A montbretiana	AT1G74530.3 | Symbols: | unknown protein; Has 35333 Blast hits to 34131 proteins in 2444 species: Archae - 798; Bacteria - 22429; Metazoa - 974; Fungi - 991; Plants - 531; Viruses - 0; Other Eukaryotes - 9610 (source: NCBI BLink).
2236	6.15106	14.0774	chr2	27185176	27187208	Amont.	Am_199880	qAa_G492860.h1	chr2	Hetero	A montbretiana	AT1G74540.1 | Symbols: CYP98A8 | cytochrome P450, family 98, subfamily A, polypeptide 8
2237	9.84704	15.0565	chr2	27188635	27190271	Amont.	Am_199890	-	-	NA	NA	AT1G74550.1 | Symbols: CYP98A9 | cytochrome P450, family 98, subfamily A, polypeptide 9
2238	7.66305	15.9925	chr2	27190585	27195007	Amont.	Am_199900	qAa_G492850.h1	chr2	Hetero	A montbretiana	AT1G74580.1 | Symbols: | Pentatricopeptide repeat (PPR) superfamily protein
2239	0	0	chr2	27193926	27194701	Amont.	Am_199910	qAa_G492840.h1	chr2	A alpina	A alpina	AT1G74590.1 | Symbols: ATGSTU10, GSTU10 | glutathione S-transferase TAU 10
2240	8.36749	16.9557	chr2	27195191	27197581	Amont.	Am_199920	qAa_G492830.h1	chr2	Hetero	A montbretiana	AT1G74600.1 | Symbols: | pentatricopeptide (PPR) repeat-containing protein
2241	14.8186	18.4789	chr2	27199847	27200578	Amont.	Am_199930	qAa_G492820.h1	chr2	Hetero	A montbretiana	AT1G74620.1 | Symbols: | RING/U-box superfamily protein
2242	21.2913	40.6063	chr2	27204909	27205196	Amont.	Am_199950	-	-	NA	NA	-
2243	10.9408	16.8275	chr2	27207287	27208074	Amont.	Am_199960	-	-	NA	NA	AT1G74620.1 | Symbols: | RING/U-box superfamily protein
2244	8.19334	14.3566	chr2	27208140	27210852	Amont.	Am_199970	qAa_G492800.h1	chr2	Hetero	A montbretiana	AT1G74630.1 | Symbols: | Tetratricopeptide repeat (TPR)-like superfamily protein
2245	8.36214	16.7299	chr2	27211139	27212833	Amont.	Am_199980	qAa_G492790.h1	chr2	Hetero	A montbretiana	AT1G74640.1 | Symbols: | alpha/beta-Hydrolases superfamily protein
2246	8.08993	18.0005	chr2	27235012	27236866	Amont.	Am_199990	qAa_G492780.h1	chr2	Hetero	A montbretiana	AT1G74650.1 | Symbols: ATY13, ATMYB31, MYB31 | myb domain protein 31
2247	9.3339	20.4986	chr2	27243021	27244003	Amont.	Am_200000	qAa_G64620.h1	chr2	Hetero	A montbretiana	AT1G74660.1 | Symbols: MIF1 | mini zinc finger 1
2248	7.87487	15.0188	chr2	27258429	27263896	Amont.	Am_200010	qAa_G64590.h1	chr2	Hetero	A montbretiana	AT1G74690.1 | Symbols: IQD31 | IQ-domain 31
2249	0	0	chr2	27258757	27260173	Amont.	Am_200020	qAa_G64600.h1	chr2	A alpina	A alpina	AT1G74680.1 | Symbols: | Exostosin family protein
2250	7.98655	18.7577	chr2	27264072	27265950	Amont.	Am_200030	qAa_G64580.h1	chr2	Hetero	A montbretiana	AT1G74700.1 | Symbols: NUZ, TRZ1 | tRNAse Z1
2251	7.02262	15.6465	chr2	27270259	27274491	Amont.	Am_200040	qAa_G64570.h1	chr2	Hetero	A montbretiana	AT1G74710.2 | Symbols: EDS16, ICS1, SID2 | ADC synthase superfamily protein
2252	7.25184	11.9143	chr2	27277251	27280430	Amont.	Am_200050	qAa_G64560.h1	chr2	Hetero	A montbretiana	AT1G74720.1 | Symbols: QKY | C2 calcium/lipid-binding plant phosphoribosyltransferase family protein
2253	6.55854	21.2642	chr2	27281053	27281900	Amont.	Am_200060	qAa_G64550.h1	chr2	Hetero	A montbretiana	AT1G74730.1 | Symbols: | Protein of unknown function (DUF1118)
2254	8.4948	13.6237	chr2	27282239	27284397	Amont.	Am_200070	qAa_G64540.h1	chr2	Hetero	A montbretiana	AT1G74740.1 | Symbols: CPK30, CDPK1A, ATCPK30 | calcium-dependent protein kinase 30
2255	8.69425	14.9674	chr2	27293882	27297492	Amont.	Am_200090	qAa_G64530.h1	chr2	Hetero	A montbretiana	AT1G74750.1 | Symbols: | Pentatricopeptide repeat (PPR) superfamily protein
2256	6.997	15.2449	chr2	27297759	27304031	Amont.	Am_200100	qAa_G64520.h1	chr2	Hetero	A montbretiana	AT1G74770.1 | Symbols: | zinc ion binding
2257	7.28319	17.6787	chr2	27305294	27306972	Amont.	Am_200110	qAa_G64510.h1	chr2	Hetero	A montbretiana	AT5G18440.2 | Symbols: | FUNCTIONS IN: molecular_function unknown; INVOLVED IN: biological_process unknown; EXPRESSED IN: 22 plant structures; EXPRESSED DURING: 13 growth stages; CONTAINS InterPro DOMAIN/s: Nuclear fragile X mental retardation-interacting protein 1, conserved region (InterPro:IPR019496); Has 1333 Blast hits to 1211 proteins in 205 species: Archae - 0; Bacteria - 137; Metazoa - 33…
2258	8.24478	17.3998	chr2	27307122	27309177	Amont.	Am_200120	qAa_G64500.h1	chr2	Hetero	A montbretiana	AT1G74780.1 | Symbols: | Nodulin-like / Major Facilitator Superfamily protein
2259	8.13506	15.5151	chr2	27309973	27312602	Amont.	Am_200130	qAa_G64490.h1	chr2	Hetero	A montbretiana	AT1G74790.1 | Symbols: | catalytics
2260	7.93584	15.5522	chr2	27319546	27323991	Amont.	Am_200140	qAa_G64480.h1	chr2	Hetero	A montbretiana	AT1G18950.1 | Symbols: | DDT domain superfamily
2261	7.7154	14.0929	chr2	27324565	27327121	Amont.	Am_200150	qAa_G64470.h1	chr2	Hetero	A montbretiana	AT1G74800.1 | Symbols: | Galactosyltransferase family protein
2262	9.32543	16.8276	chr2	27328439	27330375	Amont.	Am_200160	-	-	NA	NA	AT5G58300.1 | Symbols: | Leucine-rich repeat protein kinase family protein
2263	6.67244	15.853	chr2	27338743	27343655	Amont.	Am_200170	qAa_G64460.h1	chr2	Hetero	A montbretiana	AT1G15460.1 | Symbols: ATBOR4, BOR4 | HCO3- transporter family
2264	8.57771	16.3593	chr2	27343973	27344653	Amont.	Am_200180	-	-	NA	NA	AT1G74820.1 | Symbols: | RmlC-like cupins superfamily protein
2265	9.54248	19.3367	chr2	27345469	27347099	Amont.	Am_200190	qAa_G64450.h1	chr2	Hetero	A montbretiana	AT1G74830.1 | Symbols: | Protein of unknown function, DUF593
2266	6.237	14.8689	chr2	27347989	27349325	Amont.	Am_200200	qAa_G64440.h1	chr2	Hetero	A montbretiana	AT1G74840.1 | Symbols: | Homeodomain-like superfamily protein
2267	5.56173	12.3487	chr2	27351758	27355104	Amont.	Am_200210	qAa_G64430.h1	chr2	Hetero	A montbretiana	AT1G74850.1 | Symbols: PTAC2 | plastid transcriptionally active 2
2268	7.62206	16.3342	chr2	27356170	27359559	Amont.	Am_200220	qAa_G64420.h1	chr2	Hetero	A montbretiana	AT1G74860.1 | Symbols: | unknown protein; BEST Arabidopsis thaliana protein match is: unknown protein (TAIR:AT1G19010.1); Has 210 Blast hits to 193 proteins in 61 species: Archae - 0; Bacteria - 9; Metazoa - 75; Fungi - 18; Plants - 58; Viruses - 1; Other Eukaryotes - 49 (source: NCBI BLink).
2269	8.10962	18.9035	chr2	27360216	27362682	Amont.	Am_200230	qAa_G64410.h1	chr2	Hetero	A montbretiana	AT1G74870.1 | Symbols: | RING/U-box superfamily protein
2270	0	0	chr2	27361821	27362636	Amont.	Am_200240	-	-	NA	NA	AT1G74875.1 | Symbols: | FUNCTIONS IN: molecular_function unknown; INVOLVED IN: biological_process unknown; LOCATED IN: cellular_component unknown; BEST Arabidopsis thaliana protein match is: F-box family protein (TAIR:AT1G67623.1); Has 36 Blast hits to 36 proteins in 8 species: Archae - 0; Bacteria - 0; Metazoa - 0; Fungi - 0; Plants - 36; Viruses - 0; Other Eukaryotes - 0 (source: NCBI BLink).
2271	10.7358	19.1626	chr2	27365198	27366207	Amont.	Am_200260	qAa_G477070.h1	chr2	Hetero	A montbretiana	AT1G74880.1 | Symbols: NDH-O | NAD(P)H:plastoquinone dehydrogenase complex subunit O
2272	6.91117	14.9621	chr2	27366650	27368137	Amont.	Am_200270	qAa_G477060.h1	chr2	Hetero	A montbretiana	AT1G74890.1 | Symbols: ARR15 | response regulator 15
2273	8.28255	20.0209	chr2	27369115	27370557	Amont.	Am_200280	qAa_G477050.h1	chr2	Hetero	A montbretiana	AT1G74900.1 | Symbols: OTP43 | Pentatricopeptide repeat (PPR) superfamily protein
2274	9.26147	15.9484	chr2	27370770	27373859	Amont.	Am_200290	qAa_G477040.h1	chr2	Hetero	A montbretiana	AT1G74910.1 | Symbols: | ADP-glucose pyrophosphorylase family protein
2275	8.01536	13.9775	chr2	27374184	27381669	Amont.	Am_200300	qAa_G477030.h1	chr2	Hetero	A montbretiana	AT1G74920.1 | Symbols: ALDH10A8 | aldehyde dehydrogenase 10A8
2276	9.06479	18.3964	chr2	27384020	27385215	Amont.	Am_200310	-	-	NA	NA	AT1G74930.1 | Symbols: ORA47 | Integrase-type DNA-binding superfamily protein
2277	7.88755	19.0724	chr2	27386433	27387419	Amont.	Am_200320	qAa_G477010.h1	chr2	Hetero	A montbretiana	AT1G74940.1 | Symbols: | Protein of unknown function (DUF581)
2278	10.4925	16.0466	chr2	27390007	27391410	Amont.	Am_200330	qAa_G477000.h1	chr2	Hetero	A montbretiana	AT1G74950.1 | Symbols: JAZ2, TIFY10B | TIFY domain/Divergent CCT motif family protein
2279	6.56374	13.3898	chr2	27396892	27400235	Amont.	Am_200340	qAa_G476990.h1	chr2	Hetero	A montbretiana	AT1G74960.2 | Symbols: FAB1, KAS2 | fatty acid biosynthesis 1
2280	7.81268	15.1571	chr2	27402288	27403319	Amont.	Am_200350	-	-	NA	NA	-
2281	11.2662	19.6272	chr2	27416743	27418025	Amont.	Am_200360	qAa_G476930.h1	chr2	Hetero	A montbretiana	AT1G74970.1 | Symbols: RPS9, TWN3 | ribosomal protein S9
2282	8.95982	32.9554	chr2	27418975	27419409	Amont.	Am_200370	qAa_G476920.h1	chr2	Hetero	A montbretiana	AT1G74990.1 | Symbols: | RING/U-box superfamily protein
2283	7.91072	16.2302	chr2	27422716	27429668	Amont.	Am_200400	qAa_G476890.h1	chr2	Hetero	A montbretiana	AT1G75010.1 | Symbols: ARC3 | GTP binding
2284	0	0	chr2	27422920	27424222	Amont.	Am_200410	qAa_G476900.h1	chr2	A alpina	NA	AT1G75000.1 | Symbols: | GNS1/SUR4 membrane protein family
2285	14.7643	28.5983	chr2	27430640	27431242	Amont.	Am_200420	-	-	NA	NA	AT1G15890.1 | Symbols: | Disease resistance protein (CC-NBS-LRR class) family
2286	8.3007	17.8098	chr2	27431536	27433276	Amont.	Am_200430	-	-	NA	NA	AT5G63020.1 | Symbols: | Disease resistance protein (CC-NBS-LRR class) family
2287	8.60501	17.6453	chr2	27437004	27441297	Amont.	Am_200440	-	-	NA	NA	AT5G65060.1 | Symbols: MAF3, FCL3, AGL70 | K-box region and MADS-box transcription factor family protein
2288	9.19418	15.757	chr2	27443586	27447906	Amont.	Am_200450	-	-	NA	NA	AT5G65060.1 | Symbols: MAF3, FCL3, AGL70 | K-box region and MADS-box transcription factor family protein
2289	7.60971	14.0984	chr2	27451384	27453939	Amont.	Am_200460	qAa_G564110.h1	chr2	Hetero	A montbretiana	AT1G75020.2 | Symbols: LPAT4 | lysophosphatidyl acyltransferase 4
2290	18.3943	29.8191	chr2	27456145	27456447	Amont.	Am_200470	-	-	NA	NA	-
2291	10.4106	18.2665	chr2	27459234	27460568	Amont.	Am_200480	qAa_G259500.h1	chr2	Hetero	A montbretiana	AT1G75050.1 | Symbols: | Pathogenesis-related thaumatin superfamily protein
2292	9.36429	15.7405	chr2	27474755	27478255	Amont.	Am_200490	qAa_G259480.h1	chr2	Hetero	A montbretiana	AT1G75050.1 | Symbols: | Pathogenesis-related thaumatin superfamily protein
2293	0	0	chr2	27476087	27478255	Amont.	Am_200500	qAa_G259470.h1	chr2	A alpina	NA	AT1G75060.1 | Symbols: | unknown protein; BEST Arabidopsis thaliana protein match is: unknown protein (TAIR:AT1G19330.2); Has 104 Blast hits to 104 proteins in 22 species: Archae - 0; Bacteria - 0; Metazoa - 0; Fungi - 0; Plants - 104; Viruses - 0; Other Eukaryotes - 0 (source: NCBI BLink).
2294	9.6331	19.7639	chr2	27482209	27484112	Amont.	Am_200510	qAa_G259460.h1	chr2	Hetero	A montbretiana	AT1G75080.2 | Symbols: BZR1 | Brassinosteroid signalling positive regulator (BZR1) family protein
2295	4.04532	8.81732	chr2	27482470	27486315	Amont.	Am_200520	qAa_G259450.h1	chr2	A alpina	A montbretiana	AT1G75090.1 | Symbols: | DNA glycosylase superfamily protein
2296	9.81857	19.0154	chr2	27487337	27490081	Amont.	Am_200530	qAa_G259440.h1	chr2	Hetero	A montbretiana	AT1G75100.1 | Symbols: JAC1 | J-domain protein required for chloroplast accumulation response 1
2297	8.76576	18.3569	chr2	27490565	27492181	Amont.	Am_200540	qAa_G259430.h1	chr2	Hetero	A montbretiana	AT1G75110.1 | Symbols: RRA2 | Nucleotide-diphospho-sugar transferase family protein
2298	7.95332	17.7937	chr2	27493770	27495586	Amont.	Am_200550	qAa_G259410.h1	chr2	Hetero	A montbretiana	AT1G75130.1 | Symbols: CYP721A1 | cytochrome P450, family 721, subfamily A, polypeptide 1
2299	10.9452	16.3366	chr2	27495861	27497612	Amont.	Am_200560	qAa_G259400.h1	chr2	Hetero	A montbretiana	AT1G75140.1 | Symbols: | unknown protein; LOCATED IN: endoplasmic reticulum; EXPRESSED IN: 24 plant structures; EXPRESSED DURING: 13 growth stages; BEST Arabidopsis thaliana protein match is: unknown protein (TAIR:AT1G19370.1); Has 51 Blast hits to 49 proteins in 18 species: Archae - 0; Bacteria - 0; Metazoa - 0; Fungi - 0; Plants - 46; Viruses - 0; Other Eukaryotes - 5 (source: NCBI BLink).
2300	6.88178	13.869	chr2	27498994	27502909	Amont.	Am_200570	qAa_G259390.h1	chr2	Hetero	A montbretiana	AT1G75150.1 | Symbols: | unknown protein; Has 38228 Blast hits to 24529 proteins in 1168 species: Archae - 169; Bacteria - 4103; Metazoa - 14594; Fungi - 5866; Plants - 1861; Viruses - 317; Other Eukaryotes - 11318 (source: NCBI BLink).
2301	5.94307	16.5741	chr2	27504660	27507137	Amont.	Am_200580	qAa_G259380.h1	chr2	Hetero	A montbretiana	AT1G75160.1 | Symbols: | Protein of unknown function (DUF620)
2302	6.82443	11.0631	chr2	27520046	27520453	Amont.	Am_200590	qAa_G259350.h1	chr2	A alpina	Hetero	-
2303	6.99875	13.6096	chr2	27528040	27530064	Amont.	Am_200600	qAa_G348910.h1	chr2	Hetero	A montbretiana	AT1G75170.1 | Symbols: | Sec14p-like phosphatidylinositol transfer family protein
2304	4.42495	9.5062	chr2	27528052	27533513	Amont.	Am_200610	qAa_G348900.h1	chr2	A alpina	A montbretiana	AT1G75180.3 | Symbols: | Erythronate-4-phosphate dehydrogenase family protein
2305	15.4738	27.298	chr2	27534237	27534596	Amont.	Am_200620	qAa_G348890.h1	chr2	Hetero	A montbretiana	AT1G75190.1 | Symbols: | unknown protein; Has 7306 Blast hits to 3858 proteins in 279 species: Archae - 15; Bacteria - 134; Metazoa - 3314; Fungi - 546; Plants - 228; Viruses - 207; Other Eukaryotes - 2862 (source: NCBI BLink).
2306	8.32223	17.0293	chr2	27535185	27538389	Amont.	Am_200630	qAa_G348880.h1	chr2	Hetero	A montbretiana	AT1G75200.1 | Symbols: | flavodoxin family protein / radical SAM domain-containing protein
2307	7.30286	15.0983	chr2	27538448	27542974	Amont.	Am_200640	qAa_G348870.h1	chr2	Hetero	A montbretiana	AT1G75210.1 | Symbols: | HAD-superfamily hydrolase, subfamily IG, 5'-nucleotidase
2308	8.48997	16.1176	chr2	27544125	27547691	Amont.	Am_200650	qAa_G348860.h1	chr2	Hetero	A montbretiana	AT1G75220.1 | Symbols: | Major facilitator superfamily protein
2309	9.09059	19.9146	chr2	27550147	27552408	Amont.	Am_200660	qAa_G348850.h1	chr2	Hetero	A montbretiana	AT1G19480.1 | Symbols: | DNA glycosylase superfamily protein
2310	8.25199	19.6726	chr2	27557450	27558931	Amont.	Am_200670	qAa_G348840.h1	chr2	Hetero	A montbretiana	AT1G75240.1 | Symbols: AtHB33, HB33, ZHD5 | homeobox protein 33
2311	9.01483	18.3546	chr2	27561578	27562718	Amont.	Am_200680	-	-	NA	NA	AT1G75250.1 | Symbols: ATRL6, RSM3, RL6 | RAD-like 6
2312	15.2034	20.0739	chr2	27565830	27566305	Amont.	Am_200690	-	-	NA	NA	AT1G17800.1 | Symbols: ENODL22, AtENODL22 | early nodulin-like protein 22
2313	7.76803	16.8928	chr2	27566860	27569792	Amont.	Am_200700	qAa_G348810.h1	chr2	Hetero	A montbretiana	AT1G75270.1 | Symbols: DHAR2 | dehydroascorbate reductase 2
2314	0	0	chr2	27566863	27568512	Amont.	Am_200710	qAa_G348820.h1	chr2	A alpina	NA	AT1G75260.1 | Symbols: | oxidoreductases, acting on NADH or NADPH
2315	10.3927	17.7843	chr2	27570944	27572895	Amont.	Am_200720	qAa_G348800.h1	chr2	Hetero	A montbretiana	AT1G75280.1 | Symbols: | NmrA-like negative transcriptional regulator family protein
2316	5.24065	17.4153	chr2	27573390	27575139	Amont.	Am_200730	qAa_G348790.h1	chr2	Hetero	A montbretiana	AT1G75280.1 | Symbols: | NmrA-like negative transcriptional regulator family protein
2317	7.4004	17.1333	chr2	27581894	27589438	Amont.	Am_200760	qAa_G348780.h1	chr2	Hetero	A montbretiana	AT1G75310.1 | Symbols: AUL1 | auxin-like 1 protein
2318	0	0	chr2	27587667	27589438	Amont.	Am_200770	qAa_G348770.h1	chr2	A alpina	NA	AT1G75330.1 | Symbols: OTC | ornithine carbamoyltransferase
2319	8.25402	17.9908	chr2	27590094	27592214	Amont.	Am_200780	qAa_G348760.h1	chr2	Hetero	A montbretiana	AT1G75340.1 | Symbols: | Zinc finger C-x8-C-x5-C-x3-H type family protein
2320	8.3745	14.6407	chr2	27592331	27592928	Amont.	Am_200790	qAa_G348740.h1	chr2	Hetero	A montbretiana	AT1G75350.1 | Symbols: emb2184 | Ribosomal protein L31
2321	10.3545	17.1495	chr2	27602914	27604443	Amont.	Am_200800	qAa_G348720.h1	chr2	Hetero	A montbretiana	AT1G75360.1 | Symbols: | unknown protein; Has 74 Blast hits to 71 proteins in 15 species: Archae - 0; Bacteria - 4; Metazoa - 4; Fungi - 0; Plants - 54; Viruses - 0; Other Eukaryotes - 12 (source: NCBI BLink).
2322	11.4954	19.5537	chr2	27613755	27614649	Amont.	Am_200810	qAa_G348710.h1	chr2	Hetero	A montbretiana	-
2323	14.8267	33.9328	chr2	27619335	27619616	Amont.	Am_200830	-	-	NA	NA	-
2324	9.2706	19.2408	chr2	27625882	27628938	Amont.	Am_200850	-	-	NA	NA	AT1G75370.2 | Symbols: | Sec14p-like phosphatidylinositol transfer family protein
2325	9.07694	18.4243	chr2	27630455	27632597	Amont.	Am_200860	qAa_G348680.h1	chr2	Hetero	A montbretiana	AT1G75380.1 | Symbols: ATBBD1, BBD1 | bifunctional nuclease in basal defense response 1
2326	5.1436	14.3764	chr2	27643721	27645287	Amont.	Am_200870	qAa_G198410.h1	chr2	A alpina	A montbretiana	AT1G75390.1 | Symbols: AtbZIP44, bZIP44 | basic leucine-zipper 44
2327	14.598	17.1905	chr2	27653612	27656447	Amont.	Am_200890	qAa_G198420.h1	chr2	A montbretiana	A montbretiana	AT1G75400.1 | Symbols: | RING/U-box superfamily protein
2328	17.6095	17.4104	chr2	27656978	27659549	Amont.	Am_200900	qAa_G198430.h1	chr2	A montbretiana	A montbretiana	AT1G75410.2 | Symbols: BLH3 | BEL1-like homeodomain 3
2329	19.5721	16.9356	chr2	27662292	27664591	Amont.	Am_200910	qAa_G198450.h1	chr2	A montbretiana	A montbretiana	AT1G75420.1 | Symbols: | UDP-Glycosyltransferase superfamily protein
2330	22.6191	20.8382	chr2	27665074	27666523	Amont.	Am_200920	-	-	NA	NA	-
2331	26.1137	27.6183	chr2	27668854	27669439	Amont.	Am_200930	-	-	NA	NA	-
2332	16.1038	16.9767	chr2	27673239	27680759	Amont.	Am_200940	qAa_G198460.h1	chr2	A montbretiana	A montbretiana	AT1G45000.1 | Symbols: | AAA-type ATPase family protein
2333	17.039	14.3264	chr2	27680790	27682306	Amont.	Am_200950	qAa_G198480.h1	chr2	A montbretiana	A montbretiana	AT1G75430.1 | Symbols: BLH11 | BEL1-like homeodomain 11
2334	18.6844	18.1168	chr2	27691963	27693732	Amont.	Am_200960	qAa_G198490.h1	chr2	A montbretiana	A montbretiana	AT1G75440.1 | Symbols: UBC16 | ubiquitin-conjugating enzyme 16
2335	15.4004	15.0584	chr2	27693647	27697200	Amont.	Am_200970	qAa_G198500.h1	chr2	A montbretiana	A montbretiana	AT1G75450.1 | Symbols: CKX5, ATCKX5, ATCKX6 | cytokinin oxidase 5
2336	16.9294	15.3903	chr2	27707227	27709688	Amont.	Am_200980	qAa_G198520.h1	chr2	A montbretiana	A montbretiana	AT1G75460.1 | Symbols: | ATP-dependent protease La (LON) domain protein
2337	18.036	18.6473	chr2	27717471	27718934	Amont.	Am_200990	-	-	NA	NA	AT1G19770.1 | Symbols: ATPUP14, PUP14 | purine permease 14
2338	16.352	17.5698	chr2	27719519	27720725	Amont.	Am_201000	-	-	NA	NA	AT1G75470.1 | Symbols: ATPUP15, PUP15 | purine permease 15
2339	17.4009	18.6938	chr2	27721805	27723066	Amont.	Am_201010	-	-	NA	NA	AT1G75470.1 | Symbols: ATPUP15, PUP15 | purine permease 15
2340	21.4335	22.9586	chr2	27723549	27724495	Amont.	Am_201020	-	-	NA	NA	AT1G75470.1 | Symbols: ATPUP15, PUP15 | purine permease 15
2341	28.6936	24.0786	chr2	27724677	27724919	Amont.	Am_201030	-	-	NA	NA	AT1G75470.1 | Symbols: ATPUP15, PUP15 | purine permease 15
2342	20.2301	23.9838	chr2	27725312	27726328	Amont.	Am_201040	-	-	NA	NA	AT1G26110.1 | Symbols: DCP5 | decapping 5
2343	16.2767	16.6896	chr2	27726425	27728012	Amont.	Am_201050	-	-	NA	NA	AT1G26110.1 | Symbols: DCP5 | decapping 5
2344	16.4617	25.6873	chr2	27729934	27730862	Amont.	Am_201060	qAa_G579630.h1	chr2	A montbretiana	A montbretiana	AT1G75490.1 | Symbols: | Integrase-type DNA-binding superfamily protein
2345	15.5918	16.1839	chr2	27732324	27734337	Amont.	Am_201070	qAa_G579640.h1	chr2	A montbretiana	A montbretiana	AT1G75500.1 | Symbols: WAT1 | Walls Are Thin 1
2346	18.435	20.9	chr2	27743585	27744941	Amont.	Am_201080	qAa_G533880.h1	chr2	A montbretiana	A montbretiana	AT1G75510.1 | Symbols: | Transcription initiation factor IIF, beta subunit
2347	16.3551	13.176	chr2	27748542	27750512	Amont.	Am_201090	qAa_G533870.h1	chr2	A montbretiana	A montbretiana	AT1G75520.1 | Symbols: SRS5 | SHI-related sequence 5
2348	16.2988	14.3633	chr2	27764243	27766714	Amont.	Am_201100	qAa_G533860.h1	chr2	A montbretiana	A montbretiana	AT1G75530.1 | Symbols: | Forkhead-associated (FHA) domain-containing protein
2349	16.7759	15.0079	chr2	27778117	27779723	Amont.	Am_201110	qAa_G64740.h1	chr2	A montbretiana	A montbretiana	AT1G75540.1 | Symbols: STH2 | salt tolerance homolog2
2350	14.956	16.2993	chr2	27780951	27781861	Amont.	Am_201120	-	-	NA	NA	AT1G75550.1 | Symbols: | glycine-rich protein
2351	18.0518	17.214	chr2	27783192	27785023	Amont.	Am_201130	qAa_G64760.h1	chr2	A montbretiana	A montbretiana	AT1G75560.2 | Symbols: | zinc knuckle (CCHC-type) family protein
2352	19.402	13.1458	chr2	27787979	27789611	Amont.	Am_201140	qAa_G64770.h1	chr2	A montbretiana	A montbretiana	AT1G75580.1 | Symbols: | SAUR-like auxin-responsive protein family
2353	16.9175	17.3056	chr2	27801228	27802131	Amont.	Am_201170	qAa_G64780.h1	chr2	A montbretiana	A montbretiana	AT1G75590.1 | Symbols: | SAUR-like auxin-responsive protein family
2354	17.5919	22.9187	chr2	27812628	27813749	Amont.	Am_201180	-	-	NA	NA	AT5G10980.1 | Symbols: | Histone superfamily protein
2355	17.395	17.9363	chr2	27814800	27816764	Amont.	Am_201190	-	-	NA	NA	AT1G75620.1 | Symbols: | glyoxal oxidase-related protein
2356	19.2719	22.3562	chr2	27818574	27819972	Amont.	Am_201200	-	-	NA	NA	AT1G47810.1 | Symbols: | F-box and associated interaction domains-containing protein
2357	17.1638	16.757	chr2	27820391	27822430	Amont.	Am_201210	qAa_G64830.h1	chr2	A montbretiana	A montbretiana	AT3G62310.1 | Symbols: | RNA helicase family protein
2358	18.1722	21.5554	chr2	27823405	27825285	Amont.	Am_201220	qAa_G64840.h1	chr2	A montbretiana	A montbretiana	AT1G19910.1 | Symbols: AVA-P2, AVA-2PE, ATVHA-C2 | ATPase, F0/V0 complex, subunit C protein
2359	17.9317	17.3142	chr2	27826357	27830059	Amont.	Am_201230	qAa_G64850.h1	chr2	A montbretiana	A montbretiana	AT1G75640.1 | Symbols: | Leucine-rich receptor-like protein kinase family protein
2360	15.2153	14.7969	chr2	27832435	27838879	Amont.	Am_201240	qAa_G64860.h1	chr2	A montbretiana	A montbretiana	AT1G75660.1 | Symbols: XRN3, AtXRN3 | 5'-3' exoribonuclease 3
2361	22.455	16.3973	chr2	27839302	27840675	Amont.	Am_201250	qAa_G64870.h1	chr2	A montbretiana	A montbretiana	AT1G75670.2 | Symbols: | DNA-directed RNA polymerases
2362	16.4937	16.7349	chr2	27841028	27843133	Amont.	Am_201260	qAa_G64880.h1	chr2	A montbretiana	A montbretiana	AT1G75680.1 | Symbols: AtGH9B7, GH9B7 | glycosyl hydrolase 9B7
2363	23.7744	18.8004	chr2	27844613	27845571	Amont.	Am_201270	qAa_G64890.h1	chr2	A montbretiana	A montbretiana	AT2G24960.1 | Symbols: | unknown protein; BEST Arabidopsis thaliana protein match is: unknown protein (TAIR:AT4G02210.2); Has 1453 Blast hits to 509 proteins in 26 species: Archae - 0; Bacteria - 0; Metazoa - 1; Fungi - 39; Plants - 1363; Viruses - 0; Other Eukaryotes - 50 (source: NCBI BLink).
2364	21.597	17.9878	chr2	27845784	27846800	Amont.	Am_201280	qAa_G64900.h1	chr2	A montbretiana	A montbretiana	AT1G75690.1 | Symbols: | DnaJ/Hsp40 cysteine-rich domain superfamily protein
2365	17.2508	18.4122	chr2	27847030	27848785	Amont.	Am_201290	qAa_G64910.h1	chr2	A montbretiana	A montbretiana	AT1G75700.1 | Symbols: HVA22G | HVA22-like protein G
2366	18.5547	16.0753	chr2	27853284	27855739	Amont.	Am_201300	qAa_G64920.h1	chr2	A montbretiana	A montbretiana	AT1G75710.1 | Symbols: | C2H2-like zinc finger protein
2367	18.5271	17.6673	chr2	27857595	27859424	Amont.	Am_201310	qAa_G64930.h1	chr2	A montbretiana	A montbretiana	AT1G44820.1 | Symbols: | Peptidase M20/M25/M40 family protein
2368	44.9308	23.3704	chr2	27860950	27861222	Amont.	Am_201320	-	-	NA	NA	-
2369	19.8602	21.9576	chr2	27861602	27862567	Amont.	Am_201330	qAa_G64940.h1	chr2	A montbretiana	A montbretiana	AT1G75720.1 | Symbols: | Plant protein of unknown function (DUF827)
2370	7.10104	7.97061	chr2	27863066	27866821	Amont.	Am_201340	qAa_G64950.h1	chr2	A montbretiana	A montbretiana	AT1G75730.1 | Symbols: | unknown protein; Has 327 Blast hits to 272 proteins in 89 species: Archae - 0; Bacteria - 129; Metazoa - 68; Fungi - 14; Plants - 20; Viruses - 0; Other Eukaryotes - 96 (source: NCBI BLink).
2371	23.5698	22.476	chr2	27869710	27870311	Amont.	Am_201350	qAa_G64960.h1	chr2	A montbretiana	A montbretiana	AT1G75750.1 | Symbols: GASA1 | GAST1 protein homolog 1
2372	18.3594	17.5074	chr2	27870683	27872211	Amont.	Am_201360	qAa_G618430.h1	chr2	A montbretiana	A montbretiana	AT1G75750.1 | Symbols: GASA1 | GAST1 protein homolog 1
2373	17.9776	15.2861	chr2	27876869	27878723	Amont.	Am_201370	qAa_G618440.h1	chr2	A montbretiana	A montbretiana	AT1G75760.1 | Symbols: | ER lumen protein retaining receptor family protein
2374	18.2848	22.418	chr2	27883578	27884535	Amont.	Am_201380	qAa_G656130.h1	chr2	A montbretiana	A montbretiana	AT1G19980.1 | Symbols: | cytomatrix protein-related
2375	19.0744	17.6908	chr2	27886597	27887660	Amont.	Am_201390	qAa_G656120.h1	chr2	A montbretiana	A montbretiana	AT1G75770.1 | Symbols: | unknown protein; Has 6 Blast hits to 5 proteins in 2 species: Archae - 0; Bacteria - 0; Metazoa - 0; Fungi - 0; Plants - 6; Viruses - 0; Other Eukaryotes - 0 (source: NCBI BLink).
2376	18.3047	17.5636	chr2	27888011	27890454	Amont.	Am_201400	qAa_G656110.h1	chr2	A montbretiana	A montbretiana	AT1G75780.1 | Symbols: TUB1 | tubulin beta-1 chain
2377	16.1389	13.4295	chr2	27894337	27897039	Amont.	Am_201410	qAa_G656100.h1	chr2	A montbretiana	A montbretiana	AT1G75790.1 | Symbols: sks18 | SKU5 similar 18
2378	17.0811	15.4622	chr2	27898763	27901007	Amont.	Am_201420	qAa_G730110.h1	chr2	A montbretiana	A montbretiana	AT1G75800.1 | Symbols: | Pathogenesis-related thaumatin superfamily protein
2379	17.4476	21.4682	chr2	27902366	27903353	Amont.	Am_201430	qAa_G730120.h1	chr2	A montbretiana	A montbretiana	AT1G75810.1 | Symbols: | unknown protein; FUNCTIONS IN: molecular_function unknown; INVOLVED IN: biological_process unknown; LOCATED IN: endomembrane system; EXPRESSED IN: 24 plant structures; EXPRESSED DURING: 15 growth stages; Has 13 Blast hits to 13 proteins in 5 species: Archae - 0; Bacteria - 0; Metazoa - 0; Fungi - 0; Plants - 13; Viruses - 0; Other Eukaryotes - 0 (source: NCBI BLink).
2380	18.1244	17.1374	chr2	27905064	27908696	Amont.	Am_201440	qAa_G702580.h1	chr2	A montbretiana	A montbretiana	AT1G75820.1 | Symbols: CLV1, FAS3, FLO5, ATCLV1 | Leucine-rich receptor-like protein kinase family protein
2381	18.7601	27.3312	chr2	27920939	27921472	Amont.	Am_201450	-	-	NA	NA	AT5G44420.1 | Symbols: PDF1.2, PDF1.2A, LCR77 | plant defensin 1.2
2382	16.5732	16.682	chr2	27926868	27928678	Amont.	Am_201460	-	-	NA	NA	AT2G26020.1 | Symbols: PDF1.2b | plant defensin 1.2b
2383	15.79	16.0847	chr2	27929572	27936274	Amont.	Am_201470	qAa_G465980.h1	chr2	A montbretiana	A montbretiana	AT2G26020.1 | Symbols: PDF1.2b | plant defensin 1.2b
2384	17.2399	17.8098	chr2	27950129	27950709	Amont.	Am_201500	qAa_G281760.h1	chr2	A montbretiana	A montbretiana	AT2G26020.1 | Symbols: PDF1.2b | plant defensin 1.2b
2385	16.2141	14.9238	chr2	27955162	27957132	Amont.	Am_201510	qAa_G281740.h1	chr2	A montbretiana	A montbretiana	AT1G75840.1 | Symbols: ARAC5, ATGP3, ROP4, ATROP4 | RAC-like GTP binding protein 5
2386	12.5446	12.9524	chr2	27957693	27964114	Amont.	Am_201520	qAa_G281730.h1	chr2	A montbretiana	A montbretiana	AT1G75850.1 | Symbols: VPS35B | VPS35 homolog B
2387	18.8701	18.7836	chr2	27965061	27966739	Amont.	Am_201530	qAa_G281720.h1	chr2	A montbretiana	A montbretiana	AT1G75860.1 | Symbols: | unknown protein; BEST Arabidopsis thaliana protein match is: unknown protein (TAIR:AT1G20100.1); Has 258 Blast hits to 235 proteins in 58 species: Archae - 0; Bacteria - 4; Metazoa - 59; Fungi - 16; Plants - 90; Viruses - 0; Other Eukaryotes - 89 (source: NCBI BLink).
2388	20.0879	22.1027	chr2	27967272	27967991	Amont.	Am_201540	qAa_G281710.h1	chr2	A montbretiana	A montbretiana	AT1G75870.1 | Symbols: | unknown protein; Has 10 Blast hits to 10 proteins in 5 species: Archae - 0; Bacteria - 0; Metazoa - 0; Fungi - 0; Plants - 10; Viruses - 0; Other Eukaryotes - 0 (source: NCBI BLink).
2389	15.8753	15.9863	chr2	27982052	27984239	Amont.	Am_201550	qAa_G281700.h1	chr2	A montbretiana	A montbretiana	AT1G75880.1 | Symbols: | SGNH hydrolase-type esterase superfamily protein
2390	17.3	17.0168	chr2	27986511	27988550	Amont.	Am_201560	qAa_G281690.h1	chr2	A montbretiana	A montbretiana	AT1G75890.1 | Symbols: | GDSL-like Lipase/Acylhydrolase superfamily protein
2391	14.1032	14.0617	chr2	27992266	27999612	Amont.	Am_201570	qAa_G281680.h1	chr2	A montbretiana	A montbretiana	AT1G75900.1 | Symbols: | GDSL-like Lipase/Acylhydrolase superfamily protein
2392	15.7692	15.9921	chr2	28001544	28004873	Amont.	Am_201580	qAa_G281650.h1	chr2	A montbretiana	A montbretiana	AT1G75940.1 | Symbols: ATA27, BGLU20 | Glycosyl hydrolase superfamily protein
2393	17.8374	19.1966	chr2	28014342	28015432	Amont.	Am_201590	qAa_G410840.h1	chr2	A montbretiana	A montbretiana	AT1G75950.1 | Symbols: SKP1, ASK1, ATSKP1, SKP1A, UIP1 | S phase kinase-associated protein 1
2394	17.278	19.2452	chr2	28017538	28019451	Amont.	Am_201600	qAa_G410830.h1	chr2	A montbretiana	A montbretiana	AT5G16370.1 | Symbols: AAE5 | acyl activating enzyme 5
2395	15.2765	18.3198	chr2	28023415	28024615	Amont.	Am_201610	qAa_G410820.h1	chr2	A montbretiana	A montbretiana	AT1G75980.1 | Symbols: | Single hybrid motif superfamily protein
2396	16.2895	18.028	chr2	28028736	28031072	Amont.	Am_201620	qAa_G410810.h1	chr2	A montbretiana	A montbretiana	AT1G75990.1 | Symbols: | PAM domain (PCI/PINT associated module) protein
2397	15.2	15.944	chr2	28031634	28034375	Amont.	Am_201630	qAa_G410800.h1	chr2	A montbretiana	A montbretiana	AT1G76010.1 | Symbols: | Alba DNA/RNA-binding protein
2398	19.3361	21.1277	chr2	28035494	28036873	Amont.	Am_201640	qAa_G410790.h1	chr2	A montbretiana	A montbretiana	AT1G76020.1 | Symbols: | Thioredoxin superfamily protein
2399	22.6691	18.9968	chr2	28037133	28038346	Amont.	Am_201650	qAa_G410780.h1	chr2	A montbretiana	A montbretiana	AT1G76020.1 | Symbols: | Thioredoxin superfamily protein
2400	15.0188	13.4377	chr2	28038992	28041988	Amont.	Am_201660	qAa_G410770.h1	chr2	A montbretiana	A montbretiana	AT1G76030.1 | Symbols: | ATPase, V1 complex, subunit B protein
2401	15.0163	15.5051	chr2	28042373	28045277	Amont.	Am_201670	qAa_G410760.h1	chr2	A montbretiana	A montbretiana	AT1G76040.2 | Symbols: CPK29 | calcium-dependent protein kinase 29
2402	18.5646	16.7303	chr2	28046804	28049527	Amont.	Am_201680	qAa_G410750.h1	chr2	A montbretiana	A montbretiana	AT1G76050.2 | Symbols: | Pseudouridine synthase family protein
2403	0	0	chr2	28049046	28049525	Amont.	Am_201690	qAa_G410740.h1	chr2	NA	NA	AT1G76060.1 | Symbols: EMB1793 | LYR family of Fe/S cluster biogenesis protein
2404	32.6108	22.5188	chr2	28050553	28051047	Amont.	Am_201710	-	-	NA	NA	AT1G76065.1 | Symbols: | LYR family of Fe/S cluster biogenesis protein
2405	18.9737	17.2555	chr2	28053226	28054807	Amont.	Am_201720	qAa_G87900.h1	chr2	A montbretiana	A montbretiana	AT1G76070.1 | Symbols: | unknown protein; FUNCTIONS IN: molecular_function unknown; INVOLVED IN: biological_process unknown; LOCATED IN: plasma membrane; EXPRESSED IN: 8 plant structures; EXPRESSED DURING: LP.04 four leaves visible, 4 anthesis, petal differentiation and expansion stage; BEST Arabidopsis thaliana protein match is: unknown protein (TAIR:AT1G20310.1); Has 66 Blast hits to 66 protein…
2406	18.2266	18.4574	chr2	28055213	28056935	Amont.	Am_201730	qAa_G87890.h1	chr2	A montbretiana	A montbretiana	AT1G76080.1 | Symbols: ATCDSP32, CDSP32 | chloroplastic drought-induced stress protein of 32 kD
2407	14.0929	15.3101	chr2	28058405	28059962	Amont.	Am_201740	qAa_G87880.h1	chr2	A montbretiana	A montbretiana	AT1G76090.1 | Symbols: SMT3 | sterol methyltransferase 3
2408	20.6992	19.5091	chr2	28062341	28063495	Amont.	Am_201750	qAa_G87870.h1	chr2	A montbretiana	A montbretiana	AT1G76100.1 | Symbols: PETE1 | plastocyanin 1
2409	18.2306	17.4844	chr2	28063978	28066629	Amont.	Am_201760	qAa_G87860.h1	chr2	A montbretiana	A montbretiana	AT1G76110.1 | Symbols: | HMG (high mobility group) box protein with ARID/BRIGHT DNA-binding domain
2410	19.0636	16.6151	chr2	28067504	28068859	Amont.	Am_201770	qAa_G87850.h1	chr2	A montbretiana	A montbretiana	AT1G76120.1 | Symbols: | Pseudouridine synthase family protein
2411	17.7235	18.3707	chr2	28069274	28072518	Amont.	Am_201780	qAa_G87840.h1	chr2	A montbretiana	A montbretiana	AT1G76130.1 | Symbols: ATAMY2, AMY2 | alpha-amylase-like 2
2412	15.3389	14.4694	chr2	28080886	28087604	Amont.	Am_201790	qAa_G87830.h1	chr2	A montbretiana	A montbretiana	AT1G76140.1 | Symbols: | Prolyl oligopeptidase family protein
2413	0.0557852	0.0531962	chr2	28082640	28087619	Amont.	Am_201800	qAa_G87820.h1	chr2	A alpina	A montbretiana	AT1G76150.1 | Symbols: ECH2, ATECH2 | enoyl-CoA hydratase 2
2414	16.3072	17.5787	chr2	28087964	28091098	Amont.	Am_201810	qAa_G87810.h1	chr2	A montbretiana	A montbretiana	AT1G76160.1 | Symbols: sks5 | SKU5 similar 5
2415	16.0823	16.4009	chr2	28094000	28096487	Amont.	Am_201820	qAa_G87800.h1	chr2	A montbretiana	A montbretiana	AT2G44270.2 | Symbols: ROL5 | repressor of lrx1
2416	17.729	16.7244	chr2	28097524	28098981	Amont.	Am_201830	qAa_G87790.h1	chr2	A montbretiana	A montbretiana	AT1G76180.1 | Symbols: ERD14 | Dehydrin family protein
2417	19.6964	17.2033	chr2	28100018	28103205	Amont.	Am_201840	-	-	NA	NA	AT1G20460.1 | Symbols: | unknown protein; BEST Arabidopsis thaliana protein match is: unknown protein (TAIR:AT1G76185.1); Has 37 Blast hits to 37 proteins in 11 species: Archae - 0; Bacteria - 0; Metazoa - 0; Fungi - 0; Plants - 37; Viruses - 0; Other Eukaryotes - 0 (source: NCBI BLink).
2418	21.864	23.166	chr2	28103930	28104616	Amont.	Am_201850	-	-	NA	NA	AT1G76190.1 | Symbols: | SAUR-like auxin-responsive protein family
2419	18.8024	17.3972	chr2	28106139	28107631	Amont.	Am_201860	qAa_G87770.h1	chr2	A montbretiana	A montbretiana	AT1G76200.1 | Symbols: | unknown protein; Has 96 Blast hits to 96 proteins in 48 species: Archae - 0; Bacteria - 0; Metazoa - 0; Fungi - 47; Plants - 38; Viruses - 0; Other Eukaryotes - 11 (source: NCBI BLink).
2420	11.6907	13.0702	chr2	28107982	28108671	Amont.	Am_201870	-	-	NA	NA	AT1G76210.1 | Symbols: | Arabidopsis protein of unknown function (DUF241)
2421	15.3795	17.3056	chr2	28114131	28115034	Amont.	Am_201880	qAa_G87760.h1	chr2	A montbretiana	A montbretiana	AT1G76220.1 | Symbols: | Arabidopsis protein of unknown function (DUF241)
2422	16.0666	16.1605	chr2	28118613	28119875	Amont.	Am_201890	qAa_G87750.h1	chr2	A montbretiana	A montbretiana	AT1G76240.1 | Symbols: | Arabidopsis protein of unknown function (DUF241)
2423	16.4222	16.1821	chr2	28123333	28125870	Amont.	Am_201900	qAa_G87730.h1	chr2	A montbretiana	A montbretiana	AT1G76250.1 | Symbols: | unknown protein; INVOLVED IN: biological_process unknown; LOCATED IN: endomembrane system; EXPRESSED IN: 6 plant structures; EXPRESSED DURING: 4 anthesis, petal differentiation and expansion stage; Has 74 Blast hits to 74 proteins in 16 species: Archae - 0; Bacteria - 0; Metazoa - 1; Fungi - 0; Plants - 69; Viruses - 0; Other Eukaryotes - 4 (source: NCBI BLink).
2424	15.1789	14.52	chr2	28126716	28132535	Amont.	Am_201910	qAa_G87720.h1	chr2	A montbretiana	A montbretiana	AT1G76250.1 | Symbols: | unknown protein; INVOLVED IN: biological_process unknown; LOCATED IN: endomembrane system; EXPRESSED IN: 6 plant structures; EXPRESSED DURING: 4 anthesis, petal differentiation and expansion stage; Has 74 Blast hits to 74 proteins in 16 species: Archae - 0; Bacteria - 0; Metazoa - 1; Fungi - 0; Plants - 69; Viruses - 0; Other Eukaryotes - 4 (source: NCBI BLink).
2425	18.7672	18.0394	chr2	28133500	28135350	Amont.	Am_201920	-	-	NA	NA	AT1G76250.1 | Symbols: | unknown protein; INVOLVED IN: biological_process unknown; LOCATED IN: endomembrane system; EXPRESSED IN: 6 plant structures; EXPRESSED DURING: 4 anthesis, petal differentiation and expansion stage; Has 74 Blast hits to 74 proteins in 16 species: Archae - 0; Bacteria - 0; Metazoa - 1; Fungi - 0; Plants - 69; Viruses - 0; Other Eukaryotes - 4 (source: NCBI BLink).
2426	30.0067	24.212	chr2	28151190	28151551	Amont.	Am_201930	-	-	NA	NA	AT1G76260.1 | Symbols: DWA2 | DWD (DDB1-binding WD40 protein) hypersensitive to ABA 2
2427	16.432	17.7635	chr2	28151907	28155575	Amont.	Am_201940	qAa_G315410.h1	chr2	A montbretiana	A montbretiana	AT1G76270.1 | Symbols: | O-fucosyltransferase family protein
2428	18.4102	16.4109	chr2	28168489	28169183	Amont.	Am_201960	-	-	NA	NA	-
2429	14.664	16.9996	chr2	28185768	28186734	Amont.	Am_201970	-	-	NA	NA	AT5G12270.1 | Symbols: | 2-oxoglutarate (2OG) and Fe(II)-dependent oxygenase superfamily protein
2430	19.679	26.2719	chr2	28187404	28187898	Amont.	Am_201980	-	-	NA	NA	AT1G20580.1 | Symbols: | Small nuclear ribonucleoprotein family protein
2431	19.3782	16.5997	chr2	28202152	28204689	Amont.	Am_201990	qAa_G315340.h1	chr2	A montbretiana	A montbretiana	AT1G76310.1 | Symbols: CYCB2;4 | CYCLIN B2;4
2432	16.7931	16.5597	chr2	28205388	28208299	Amont.	Am_202000	qAa_G315330.h1	chr2	A montbretiana	A montbretiana	AT1G76320.1 | Symbols: FRS4 | FAR1-related sequence 4
2433	19.8917	19.1426	chr2	28209249	28210771	Amont.	Am_202010	qAa_G315320.h1	chr2	A montbretiana	A montbretiana	AT1G76340.1 | Symbols: GONST3 | golgi nucleotide sugar transporter 3
2434	15.9116	18.9886	chr2	28217067	28220052	Amont.	Am_202020	qAa_G757930.h1	chr2	A montbretiana	A montbretiana	AT1G76350.1 | Symbols: | Plant regulator RWP-RK family protein
2435	16.6971	14.0724	chr2	28222245	28226254	Amont.	Am_202030	qAa_G785460.h1	chr2	A montbretiana	A montbretiana	AT1G76360.1 | Symbols: | Protein kinase superfamily protein
2436	14.2752	11.5384	chr2	28227876	28229919	Amont.	Am_202040	qAa_G111220.h1	chr2	A montbretiana	A montbretiana	AT1G76370.1 | Symbols: | Protein kinase superfamily protein
2437	15.9734	14.4487	chr2	28230474	28233517	Amont.	Am_202050	qAa_G111210.h1	chr2	A montbretiana	A montbretiana	AT1G76380.2 | Symbols: | DNA-binding bromodomain-containing protein
2438	16.5702	17.761	chr2	28234526	28241013	Amont.	Am_202060	qAa_G111200.h1	chr2	A montbretiana	A montbretiana	AT1G76390.2 | Symbols: | ARM repeat superfamily protein
2439	0	0	chr2	28238033	28241013	Amont.	Am_202070	qAa_G111190.h1	chr2	A alpina	A alpina	AT1G76400.1 | Symbols: | Ribophorin I
2440	16.8383	21.5073	chr2	28241772	28243570	Amont.	Am_202080	qAa_G111180.h1	chr2	A montbretiana	A montbretiana	AT1G76405.2 | Symbols: | unknown protein; FUNCTIONS IN: molecular_function unknown; INVOLVED IN: biological_process unknown; LOCATED IN: chloroplast envelope; EXPRESSED IN: 21 plant structures; EXPRESSED DURING: 13 growth stages; BEST Arabidopsis thaliana protein match is: unknown protein (TAIR:AT1G20816.1); Has 52 Blast hits to 52 proteins in 19 species: Archae - 0; Bacteria - 0; Metazoa - 0; Fu…
2441	15.6904	16.8724	chr2	28245729	28246561	Amont.	Am_202090	-	-	NA	NA	AT5G63690.1 | Symbols: | Nucleic acid-binding, OB-fold-like protein
2442	22.1632	20.7937	chr2	28251608	28252385	Amont.	Am_202100	-	-	NA	NA	AT5G63700.1 | Symbols: | zinc ion binding;DNA binding
2443	17.2825	16.4804	chr2	28260753	28262328	Amont.	Am_202110	qAa_G111170.h1	chr2	A montbretiana	A montbretiana	AT1G76410.1 | Symbols: ATL8 | RING/U-box superfamily protein
2444	16.5271	16.9362	chr2	28264632	28266884	Amont.	Am_202120	qAa_G111160.h1	chr2	A montbretiana	A montbretiana	AT1G76420.1 | Symbols: CUC3, NAC368, ANAC031 | NAC (No Apical Meristem) domain transcriptional regulator superfamily protein
2445	14.4621	14.8221	chr2	28272203	28276313	Amont.	Am_202130	qAa_G111150.h1	chr2	A montbretiana	A montbretiana	AT1G76430.1 | Symbols: PHT1;9 | phosphate transporter 1;9
2446	29.496	19.9234	chr2	28280407	28280859	Amont.	Am_202140	-	-	NA	NA	-
2447	14.1003	13.446	chr2	28281107	28282348	Amont.	Am_202150	qAa_G111140.h1	chr2	A montbretiana	A montbretiana	AT1G76440.2 | Symbols: | HSP20-like chaperones superfamily protein
2448	14.4823	11.6296	chr2	28284134	28285956	Amont.	Am_202160	qAa_G111130.h1	chr2	A montbretiana	A montbretiana	AT2G33630.1 | Symbols: | NAD(P)-binding Rossmann-fold superfamily protein
2449	22.5348	22.9882	chr2	28287011	28287541	Amont.	Am_202170	-	-	NA	NA	-
2450	17.1535	17.6943	chr2	28289722	28293090	Amont.	Am_202180	qAa_G111120.h1	chr2	A montbretiana	A montbretiana	AT1G76450.1 | Symbols: | Photosystem II reaction center PsbP family protein
2451	18.6996	16.8096	chr2	28293354	28295686	Amont.	Am_202190	qAa_G111110.h1	chr2	A montbretiana	A montbretiana	AT1G76460.1 | Symbols: | RNA-binding (RRM/RBD/RNP motifs) family protein
2452	20.3822	18.5529	chr2	28297042	28298541	Amont.	Am_202200	qAa_G111100.h1	chr2	A montbretiana	A montbretiana	AT1G76470.1 | Symbols: | NAD(P)-binding Rossmann-fold superfamily protein
2453	18.2479	17.5684	chr2	28299622	28301205	Amont.	Am_202210	-	-	NA	NA	AT1G76470.1 | Symbols: | NAD(P)-binding Rossmann-fold superfamily protein
2454	16.3647	16.7402	chr2	28304561	28306428	Amont.	Am_202220	qAa_G111090.h1	chr2	A montbretiana	A montbretiana	AT1G76470.1 | Symbols: | NAD(P)-binding Rossmann-fold superfamily protein
2455	17.9601	18.8525	chr2	28309843	28311838	Amont.	Am_202230	qAa_G111080.h1	chr2	A montbretiana	A montbretiana	AT1G76490.1 | Symbols: HMG1, HMGR1, AtHMGR1 | hydroxy methylglutaryl CoA reductase 1
2456	13.419	15.6009	chr2	28316817	28318328	Amont.	Am_202240	qAa_G111070.h1	chr2	A montbretiana	A montbretiana	AT1G76500.1 | Symbols: SOB3, AHL29 | Predicted AT-hook DNA-binding family protein
2457	17.781	18.0862	chr2	28321230	28324979	Amont.	Am_202250	qAa_G111060.h1	chr2	A montbretiana	A montbretiana	AT1G76510.3 | Symbols: | ARID/BRIGHT DNA-binding domain-containing protein
2458	13.7314	14.9039	chr2	28330862	28333350	Amont.	Am_202260	qAa_G111050.h1	chr2	A montbretiana	A montbretiana	AT1G76520.2 | Symbols: | Auxin efflux carrier family protein
2459	31.2034	23.469	chr2	28336953	28337585	Amont.	Am_202270	-	-	NA	NA	-
2460	16.4438	19.0963	chr2	28338443	28340149	Amont.	Am_202280	-	-	NA	NA	AT1G76550.1 | Symbols: | Phosphofructokinase family protein
2461	24.392	28.5123	chr2	28340383	28340736	Amont.	Am_202290	-	-	NA	NA	-
2462	16.0121	22.6767	chr2	28342316	28344068	Amont.	Am_202300	qAa_G111040.h1	chr2	A montbretiana	A montbretiana	AT1G76540.1 | Symbols: CDKB2;1 | cyclin-dependent kinase B2;1
2463	16.0388	13.9817	chr2	28344528	28348563	Amont.	Am_202310	qAa_G111030.h1	chr2	A montbretiana	A montbretiana	AT1G76550.1 | Symbols: | Phosphofructokinase family protein
2464	23.4668	20.9103	chr2	28350068	28350790	Amont.	Am_202320	-	-	NA	NA	AT1G76560.1 | Symbols: CP12-3 | CP12 domain-containing protein 3
2465	4.21698	4.80393	chr2	28350884	28360698	Amont.	Am_202330	qAa_G111020.h1	chr2	A montbretiana	A montbretiana	AT1G76570.1 | Symbols: | Chlorophyll A-B binding family protein
2466	13.2398	12.0881	chr2	28376448	28380392	Amont.	Am_202350	qAa_G111010.h1	chr2	A montbretiana	A montbretiana	AT1G76580.1 | Symbols: | Squamosa promoter-binding protein-like (SBP domain) transcription factor family protein
2467	15.7251	15.4688	chr2	28383037	28384715	Amont.	Am_202360	qAa_G111000.h1	chr2	A montbretiana	A montbretiana	AT1G76590.1 | Symbols: | PLATZ transcription factor family protein
2468	18.4752	17.0206	chr2	28390965	28391852	Amont.	Am_202370	qAa_G110990.h1	chr2	A montbretiana	A montbretiana	AT1G76600.1 | Symbols: | unknown protein; FUNCTIONS IN: molecular_function unknown; INVOLVED IN: N-terminal protein myristoylation; LOCATED IN: nucleolus, nucleus; EXPRESSED IN: 24 plant structures; EXPRESSED DURING: 15 growth stages; BEST Arabidopsis thaliana protein match is: unknown protein (TAIR:AT1G21010.1); Has 220 Blast hits to 220 proteins in 14 species: Archae - 0; Bacteria - 0; Metazoa …
2469	24.2966	25.2753	chr2	28392867	28393370	Amont.	Am_202380	-	-	NA	NA	AT3G55780.1 | Symbols: | Glycosyl hydrolase superfamily protein
2470	21.6466	20.642	chr2	28399942	28401007	Amont.	Am_202390	qAa_G738880.h1	chr2	A montbretiana	A montbretiana	AT1G76610.1 | Symbols: | Protein of unknown function, DUF617
2471	15.7899	15.4614	chr2	28406592	28409213	Amont.	Am_202400	qAa_G418990.h1	chr2	A montbretiana	A montbretiana	AT1G76620.1 | Symbols: | Protein of unknown function, DUF547
2472	13.7967	13.4305	chr2	28411439	28417237	Amont.	Am_202410	qAa_G418980.h1	chr2	A montbretiana	A montbretiana	AT1G76630.2 | Symbols: | Tetratricopeptide repeat (TPR)-like superfamily protein
2473	22.2378	18.2952	chr2	28417586	28418223	Amont.	Am_202420	-	-	NA	NA	AT1G76640.1 | Symbols: | Calcium-binding EF-hand family protein
2474	21.4496	22.1876	chr2	28419541	28420305	Amont.	Am_202430	-	-	NA	NA	AT1G76640.1 | Symbols: | Calcium-binding EF-hand family protein
2475	23.9069	26.9424	chr2	28421611	28422250	Amont.	Am_202440	qAa_G418970.h1	chr2	A montbretiana	A montbretiana	AT1G76650.1 | Symbols: CML38 | calmodulin-like 38
2476	19.0956	19.6993	chr2	28423256	28424856	Amont.	Am_202450	qAa_G418960.h1	chr2	A montbretiana	A montbretiana	AT3G26010.1 | Symbols: | Galactose oxidase/kelch repeat superfamily protein
2477	28.675	25.1996	chr2	28426260	28426754	Amont.	Am_202460	-	-	NA	NA	AT1G76640.1 | Symbols: | Calcium-binding EF-hand family protein
2478	22.866	20.2015	chr2	28427908	28428734	Amont.	Am_202470	qAa_G418950.h1	chr2	A montbretiana	A montbretiana	AT1G76650.1 | Symbols: CML38 | calmodulin-like 38
2479	17.813	16.0709	chr2	28430391	28432995	Amont.	Am_202480	qAa_G418940.h1	chr2	A montbretiana	A montbretiana	AT1G76660.1 | Symbols: | FUNCTIONS IN: molecular_function unknown; INVOLVED IN: biological_process unknown; LOCATED IN: plasma membrane; EXPRESSED IN: 22 plant structures; EXPRESSED DURING: 13 growth stages; BEST Arabidopsis thaliana protein match is: hydroxyproline-rich glycoprotein family protein (TAIR:AT5G52430.1); Has 353 Blast hits to 231 proteins in 60 species: Archae - 0; Bacteria - 6; Met…
2480	18.2466	20.2998	chr2	28434112	28435756	Amont.	Am_202490	qAa_G418930.h1	chr2	A montbretiana	A montbretiana	AT1G76670.1 | Symbols: | Nucleotide-sugar transporter family protein
2481	17.6484	17.2811	chr2	28437022	28439367	Amont.	Am_202500	qAa_G418920.h1	chr2	A montbretiana	A montbretiana	AT1G76700.1 | Symbols: | DNAJ heat shock N-terminal domain-containing protein
2482	19.0648	17.6576	chr2	28439805	28442340	Amont.	Am_202510	-	-	NA	NA	AT1G76710.2 | Symbols: ASHH1 | SET domain group 26
2483	17.3838	21.1818	chr2	28443456	28444894	Amont.	Am_202520	qAa_G418900.h1	chr2	A montbretiana	A montbretiana	AT1G76730.1 | Symbols: | NagB/RpiA/CoA transferase-like superfamily protein
2484	15.0343	15.5982	chr2	28445336	28452264	Amont.	Am_202530	qAa_G165080.h1	chr2	A montbretiana	A montbretiana	AT1G76740.1 | Symbols: | unknown protein; BEST Arabidopsis thaliana protein match is: unknown protein (TAIR:AT1G76840.1); Has 3683 Blast hits to 2942 proteins in 407 species: Archae - 9; Bacteria - 440; Metazoa - 1472; Fungi - 269; Plants - 192; Viruses - 8; Other Eukaryotes - 1293 (source: NCBI BLink).
2485	18.5849	16.6007	chr2	28452790	28456332	Amont.	Am_202540	-	-	NA	NA	AT1G76740.1 | Symbols: | unknown protein; BEST Arabidopsis thaliana protein match is: unknown protein (TAIR:AT1G76840.1); Has 3683 Blast hits to 2942 proteins in 407 species: Archae - 9; Bacteria - 440; Metazoa - 1472; Fungi - 269; Plants - 192; Viruses - 8; Other Eukaryotes - 1293 (source: NCBI BLink).
2486	31.7797	30.3048	chr2	28456923	28457360	Amont.	Am_202550	-	-	NA	NA	AT1G76750.1 | Symbols: | Protein of unknown function (DUF1278)
2487	17.3764	19.629	chr2	28457597	28458636	Amont.	Am_202560	qAa_G165070.h1	chr2	A montbretiana	A montbretiana	AT1G76760.1 | Symbols: ATY1, TRX-Y1, TY1 | thioredoxin Y1
2488	17.2242	16.5626	chr2	28462510	28470202	Amont.	Am_202590	qAa_G165060.h1	chr2	A montbretiana	A montbretiana	AT1G76780.1 | Symbols: | HSP20-like chaperones superfamily protein
2489	19.5478	18.3624	chr2	28473312	28474264	Amont.	Am_202600	qAa_G165050.h1	chr2	A montbretiana	A montbretiana	AT1G76800.1 | Symbols: | Vacuolar iron transporter (VIT) family protein
2490	14.5917	14.7445	chr2	28475505	28480930	Amont.	Am_202610	qAa_G165040.h1	chr2	A montbretiana	A montbretiana	AT1G76810.1 | Symbols: | eukaryotic translation initiation factor 2 (eIF-2) family protein
2491	23.8695	21.5202	chr2	28483374	28484014	Amont.	Am_202620	qAa_G165030.h1	chr2	A montbretiana	A montbretiana	AT3G19520.1 | Symbols: | Protein of unknown function (DUF626)
2492	19.2456	19.4853	chr2	28487796	28488965	Amont.	Am_202640	-	-	NA	NA	AT2G32520.1 | Symbols: | alpha/beta-Hydrolases superfamily protein
2493	14.8876	17.343	chr2	28489912	28496815	Amont.	Am_202650	qAa_G165010.h1	chr2	A montbretiana	A montbretiana	AT1G76850.1 | Symbols: SEC5A | exocyst complex component sec5
2494	20.2094	17.9974	chr2	28497195	28498858	Amont.	Am_202660	qAa_G165000.h1	chr2	A montbretiana	A montbretiana	AT1G76860.1 | Symbols: | Small nuclear ribonucleoprotein family protein
2495	15.8863	20.1987	chr2	28499249	28500875	Amont.	Am_202670	qAa_G164990.h1	chr2	A montbretiana	A montbretiana	AT1G76870.1 | Symbols: | BEST Arabidopsis thaliana protein match is: sequence-specific DNA binding transcription factors (TAIR:AT1G21200.1); Has 406 Blast hits to 351 proteins in 76 species: Archae - 0; Bacteria - 2; Metazoa - 137; Fungi - 14; Plants - 127; Viruses - 0; Other Eukaryotes - 126 (source: NCBI BLink).
2496	15.2637	18.3801	chr2	28508473	28510966	Amont.	Am_202680	qAa_G164980.h1	chr2	A montbretiana	A montbretiana	AT1G76880.1 | Symbols: | Duplicated homeodomain-like superfamily protein
2497	14.7447	17.7858	chr2	28515693	28517897	Amont.	Am_202690	qAa_G164970.h1	chr2	A montbretiana	A montbretiana	AT1G76890.2 | Symbols: GT2, AT-GT2 | Duplicated homeodomain-like superfamily protein
2498	17.8292	18.178	chr2	28527718	28530195	Amont.	Am_202700	qAa_G164960.h1	chr2	A montbretiana	A montbretiana	AT1G76900.2 | Symbols: AtTLP1, TLP1 | tubby like protein 1
2499	13.9177	17.1618	chr2	28535112	28537427	Amont.	Am_202710	-	-	NA	NA	AT4G20370.1 | Symbols: TSF | PEBP (phosphatidylethanolamine-binding protein) family protein
2500	19.5483	16.8113	chr2	28539567	28541883	Amont.	Am_202720	qAa_G193630.h1	chr2	A montbretiana	A montbretiana	AT1G76920.1 | Symbols: | F-box family protein
2501	20.3649	16.9024	chr2	28543782	28545255	Amont.	Am_202730	qAa_G1109670.h2	chr2	A montbretiana	A montbretiana	AT1G21310.1 | Symbols: ATEXT3, RSH, EXT3 | extensin 3
2502	19.9774	15.8971	chr2	28553084	28555100	Amont.	Am_202740	qAa_G447420.h1	chr2	A montbretiana	A montbretiana	AT1G76940.1 | Symbols: | RNA-binding (RRM/RBD/RNP motifs) family protein
2503	12.3794	11.9913	chr2	28558833	28563096	Amont.	Am_202750	qAa_G447430.h1	chr2	A montbretiana	A montbretiana	AT1G76950.1 | Symbols: PRAF1 | Regulator of chromosome condensation (RCC1) family with FYVE zinc finger domain
2504	19.4965	18.0528	chr2	28568646	28569629	Amont.	Am_202760	qAa_G447450.h1	chr2	A montbretiana	A montbretiana	AT1G76965.1 | Symbols: | Encodes a Protease inhibitor/seed storage/LTP family protein
2505	18.129	16.3272	chr2	28581936	28584418	Amont.	Am_202770	-	-	NA	NA	AT1G21230.1 | Symbols: WAK5 | wall associated kinase 5
2506	15.7574	17.0446	chr2	28595647	28598009	Amont.	Am_202780	qAa_G215510.h1	chr2	A montbretiana	A montbretiana	AT1G76970.1 | Symbols: | Target of Myb protein 1
2507	19.876	22.3555	chr2	28599039	28600129	Amont.	Am_202790	qAa_G215520.h1	chr2	A montbretiana	A montbretiana	AT1G76980.1 | Symbols: | BEST Arabidopsis thaliana protein match is: embryo defective 2170 (TAIR:AT1G21390.1); Has 65 Blast hits to 65 proteins in 23 species: Archae - 0; Bacteria - 8; Metazoa - 1; Fungi - 8; Plants - 40; Viruses - 3; Other Eukaryotes - 5 (source: NCBI BLink).
2508	15.9647	11.9721	chr2	28607059	28608851	Amont.	Am_202800	qAa_G215530.h1	chr2	A montbretiana	A montbretiana	AT1G76990.3 | Symbols: ACR3 | ACT domain repeat 3
2509	16.5497	20.6948	chr2	28611607	28613386	Amont.	Am_202810	qAa_G215540.h1	chr2	A montbretiana	A montbretiana	AT1G77000.2 | Symbols: SKP2B | RNI-like superfamily protein
2510	17.291	17.2737	chr2	28613880	28615904	Amont.	Am_202820	qAa_G215550.h1	chr2	A montbretiana	A montbretiana	AT1G77010.1 | Symbols: | Pentatricopeptide repeat (PPR) superfamily protein
2511	18.3603	16.2476	chr2	28616129	28618020	Amont.	Am_202830	qAa_G215560.h1	chr2	A montbretiana	A montbretiana	AT1G77020.1 | Symbols: | DNAJ heat shock N-terminal domain-containing protein
2512	15.1054	17.2706	chr2	28618632	28622236	Amont.	Am_202840	qAa_G215570.h1	chr2	A montbretiana	A montbretiana	AT1G77030.1 | Symbols: | hydrolases, acting on acid anhydrides, in phosphorus-containing anhydrides;ATP-dependent helicases;nucleic acid binding;ATP binding;RNA binding;helicases
2513	18.0444	21.816	chr2	28622603	28623465	Amont.	Am_202850	qAa_G215580.h1	chr2	A montbretiana	A montbretiana	-
2514	19.12	20.3892	chr2	28624058	28625409	Amont.	Am_202860	-	-	NA	NA	AT1G01410.1 | Symbols: APUM22, PUM22 | pumilio 22
2515	17.8527	16.6282	chr2	28626166	28628173	Amont.	Am_202870	qAa_G215590.h1	chr2	A montbretiana	A montbretiana	AT1G77060.1 | Symbols: | Phosphoenolpyruvate carboxylase family protein
2516	9.48645	7.78393	chr2	28628171	28629430	Amont.	Am_202880	-	-	NA	NA	AT1G21460.1 | Symbols: SWEET1, AtSWEET1 | Nodulin MtN3 family protein
2517	17.3951	15.6863	chr2	28629835	28631304	Amont.	Am_202890	qAa_G215610.h1	chr2	A montbretiana	A montbretiana	AT1G77090.1 | Symbols: | Mog1/PsbP/DUF1795-like photosystem II reaction center PsbP family protein
2518	14.1649	18.793	chr2	28634156	28635509	Amont.	Am_202900	-	-	NA	NA	AT1G77100.1 | Symbols: | Peroxidase superfamily protein
2519	18.6359	16.0696	chr2	28638116	28639517	Amont.	Am_202910	qAa_G215620.h1	chr2	A montbretiana	A montbretiana	AT1G77100.1 | Symbols: | Peroxidase superfamily protein
2520	16.1696	14.7707	chr2	28644370	28648046	Amont.	Am_202920	qAa_G215630.h1	chr2	A montbretiana	A montbretiana	AT1G77110.1 | Symbols: PIN6 | Auxin efflux carrier family protein
2521	15.2714	18.3442	chr2	28648973	28652265	Amont.	Am_202930	qAa_G215640.h1	chr2	A montbretiana	A montbretiana	AT1G77120.1 | Symbols: ADH1, ADH, ATADH, ATADH1 | alcohol dehydrogenase 1
2522	0	0	chr2	28650973	28652265	Amont.	Am_202940	qAa_G215650.h1	chr2	A alpina	NA	AT1G77122.1 | Symbols: | Uncharacterised protein family UPF0090
2523	19.8639	20.8904	chr2	28653912	28656359	Amont.	Am_202950	-	-	NA	NA	AT1G77130.1 | Symbols: PGSIP2, GUX3 | plant glycogenin-like starch initiation protein 2
2524	15.9194	17.1215	chr2	28658234	28662055	Amont.	Am_202960	qAa_G215670.h1	chr2	A montbretiana	A montbretiana	AT1G77140.1 | Symbols: VPS45, ATVPS45 | vacuolar protein sorting 45
2525	16.0666	20.9876	chr2	28663705	28664967	Amont.	Am_202970	qAa_G215680.h1	chr2	A montbretiana	A montbretiana	AT1G77145.1 | Symbols: | Protein of unknown function (DUF506)
2526	23.461	16.3052	chr2	28667086	28668483	Amont.	Am_202980	qAa_G215690.h1	chr2	A montbretiana	A montbretiana	AT1G77170.1 | Symbols: | Tetratricopeptide repeat (TPR)-like superfamily protein
2527	17.3974	16.8204	chr2	28668724	28671023	Amont.	Am_202990	qAa_G215700.h1	chr2	A montbretiana	A montbretiana	AT1G77180.2 | Symbols: SKIP | chromatin protein family
2528	39.2395	35.841	chr2	28671540	28678760	Amont.	Am_203000	qAa_G104390.h1	chr2	A montbretiana	A montbretiana	AT4G27860.1 | Symbols: | vacuolar iron transporter (VIT) family protein
2529	18.1144	18.3705	chr2	28681901	28682867	Amont.	Am_203010	qAa_G104380.h1	chr2	A montbretiana	A montbretiana	AT1G77200.1 | Symbols: | Integrase-type DNA-binding superfamily protein
2530	15.9246	17.7459	chr2	28686537	28689537	Amont.	Am_203020	qAa_G104370.h1	chr2	A montbretiana	A montbretiana	AT1G77210.1 | Symbols: STP14, AtSTP14 | sugar transporter 14
2531	17.3064	15.8156	chr2	28691187	28695424	Amont.	Am_203030	qAa_G104360.h1	chr2	A montbretiana	A montbretiana	AT1G77220.1 | Symbols: | Protein of unknown function (DUF300)
2532	17.5084	16.3716	chr2	28695512	28697146	Amont.	Am_203040	qAa_G104340.h1	chr2	A montbretiana	A montbretiana	AT1G77240.1 | Symbols: | AMP-dependent synthetase and ligase family protein
2533	9.04699	10.8679	chr2	28700682	28703046	Amont.	Am_203050	qAa_G104330.h1	chr2	Hetero	Hetero	AT1G77250.1 | Symbols: | RING/FYVE/PHD-type zinc finger family protein
2534	19.929	16.8925	chr2	28703962	28706847	Amont.	Am_203060	qAa_G104320.h1	chr2	A montbretiana	A montbretiana	AT1G77260.1 | Symbols: | S-adenosyl-L-methionine-dependent methyltransferases superfamily protein
2535	35.3078	37.0361	chr2	28710683	28710919	Amont.	Am_203070	-	-	NA	NA	-
2536	15.0234	15.5975	chr2	28713546	28718963	Amont.	Am_203080	qAa_G104310.h1	chr2	A montbretiana	A montbretiana	AT1G77270.1 | Symbols: | unknown protein; BEST Arabidopsis thaliana protein match is: unknown protein (TAIR:AT3G07730.1); Has 428 Blast hits to 388 proteins in 92 species: Archae - 0; Bacteria - 31; Metazoa - 189; Fungi - 10; Plants - 97; Viruses - 0; Other Eukaryotes - 101 (source: NCBI BLink).
2537	6.54934	6.18591	chr2	28716522	28720975	Amont.	Am_203090	qAa_G104300.h1	chr2	A montbretiana	A montbretiana	AT1G21580.1 | Symbols: | Zinc finger C-x8-C-x5-C-x3-H type family protein
2538	14.638	16.8558	chr2	28722522	28725539	Amont.	Am_203100	qAa_G104290.h1	chr2	A montbretiana	A montbretiana	AT1G77280.1 | Symbols: | Protein kinase protein with adenine nucleotide alpha hydrolases-like domain
2539	20.5259	18.5322	chr2	28732916	28734188	Amont.	Am_203110	qAa_G104280.h1	chr2	A montbretiana	A montbretiana	AT1G77290.1 | Symbols: | Glutathione S-transferase family protein
2540	13.2163	14.4861	chr2	28734559	28743701	Amont.	Am_203120	qAa_G104270.h1	chr2	A montbretiana	A montbretiana	AT1G77300.1 | Symbols: EFS, SDG8, CCR1, ASHH2, LAZ2 | histone methyltransferases(H3-K4 specific);histone methyltransferases(H3-K36 specific)
2541	17.9308	19.2359	chr2	28747494	28749105	Amont.	Am_203130	-	-	NA	NA	AT1G21610.3 | Symbols: | wound-responsive family protein
2542	13.9601	15.1858	chr2	28749121	28751807	Amont.	Am_203140	qAa_G104260.h1	chr2	A montbretiana	A montbretiana	AT1G77310.1 | Symbols: | BEST Arabidopsis thaliana protein match is: wound-responsive family protein (TAIR:AT1G21610.1); Has 493 Blast hits to 482 proteins in 163 species: Archae - 0; Bacteria - 100; Metazoa - 172; Fungi - 66; Plants - 65; Viruses - 7; Other Eukaryotes - 83 (source: NCBI BLink).
2543	15.4454	15.1308	chr2	28752294	28757563	Amont.	Am_203150	qAa_G104250.h1	chr2	A montbretiana	A montbretiana	AT1G77320.1 | Symbols: MEI1 | transcription coactivators
2544	17.7188	15.9832	chr2	28757861	28760761	Amont.	Am_203160	qAa_G104240.h1	chr2	A montbretiana	A montbretiana	AT1G77330.1 | Symbols: | 2-oxoglutarate (2OG) and Fe(II)-dependent oxygenase superfamily protein
2545	20.3004	18.4536	chr2	28767946	28769410	Amont.	Am_203170	qAa_G654140.h1	chr2	A montbretiana	A montbretiana	AT1G77350.2 | Symbols: | unknown protein; FUNCTIONS IN: molecular_function unknown; INVOLVED IN: biological_process unknown; LOCATED IN: endomembrane system; EXPRESSED IN: 23 plant structures; EXPRESSED DURING: 13 growth stages; CONTAINS InterPro DOMAIN/s: Protein of unknown function KRTCAP2 (InterPro:IPR018614); Has 35333 Blast hits to 34131 proteins in 2444 species: Archae - 798; Bacteria - 224…
2546	7.32685	9.2099	chr2	28768013	28771349	Amont.	Am_203180	qAa_G654150.h1	chr2	A montbretiana	A montbretiana	AT1G77360.1 | Symbols: | Tetratricopeptide repeat (TPR)-like superfamily protein
2547	18.5764	18.9897	chr2	28771611	28773480	Amont.	Am_203190	qAa_G654160.h1	chr2	A montbretiana	A montbretiana	AT1G21660.1 | Symbols: | Chaperone DnaJ-domain superfamily protein
2548	15.3493	14.3141	chr2	28773704	28776165	Amont.	Am_203200	qAa_G654170.h1	chr2	A montbretiana	A montbretiana	AT1G77380.1 | Symbols: AAP3, ATAAP3 | amino acid permease 3
2549	30.43	18.522	chr2	28782008	28782437	Amont.	Am_203220	-	-	NA	NA	-
2550	18.7221	15.8967	chr2	28789317	28791483	Amont.	Am_203230	qAa_G129210.h1	chr2	A montbretiana	A montbretiana	AT1G77390.1 | Symbols: TAM, CYCA1;2, DYP, CYCA1 | CYCLIN A1;2
2551	19.5935	24.6385	chr2	28793505	28794795	Amont.	Am_203240	qAa_G129240.h1	chr2	A montbretiana	A montbretiana	AT1G77400.1 | Symbols: | CONTAINS InterPro DOMAIN/s: Protein of unknown function DUF688 (InterPro:IPR007789); BEST Arabidopsis thaliana protein match is: hydroxyproline-rich glycoprotein family protein (TAIR:AT1G21695.1); Has 328 Blast hits to 314 proteins in 61 species: Archae - 0; Bacteria - 12; Metazoa - 130; Fungi - 28; Plants - 92; Viruses - 10; Other Eukaryotes - 56 (source: NCBI BLink).
2552	18.2033	20.2841	chr2	28795533	28796891	Amont.	Am_203250	qAa_G129250.h1	chr2	A montbretiana	A montbretiana	AT1G77405.1 | Symbols: | Pentatricopeptide repeat (PPR) superfamily protein
2553	15.3093	15.8869	chr2	28797326	28801644	Amont.	Am_203260	qAa_G129260.h1	chr2	A montbretiana	A montbretiana	AT1G77410.1 | Symbols: BGAL16 | beta-galactosidase 16
2554	16.4479	14.7298	chr2	28803192	28805134	Amont.	Am_203270	qAa_G129270.h1	chr2	A montbretiana	A montbretiana	AT1G77420.1 | Symbols: | alpha/beta-Hydrolases superfamily protein
2555	20.6429	18.5096	chr2	28805521	28807324	Amont.	Am_203280	qAa_G129280.h1	chr2	A montbretiana	A montbretiana	AT1G77440.1 | Symbols: PBC2 | 20S proteasome beta subunit C2
2556	20.8316	21.5202	chr2	28808946	28810226	Amont.	Am_203290	qAa_G129290.h1	chr2	A montbretiana	A montbretiana	AT1G77450.1 | Symbols: anac032, NAC032 | NAC domain containing protein 32
2557	11.8111	10.9569	chr2	28822344	28830998	Amont.	Am_203300	qAa_G129300.h1	chr2	A montbretiana	A montbretiana	AT1G77460.1 | Symbols: | Armadillo/beta-catenin-like repeat ; C2 calcium/lipid-binding domain (CaLB) protein
2558	22.8739	15.8199	chr2	28831216	28832321	Amont.	Am_203310	-	-	NA	NA	AT1G77650.1 | Symbols: | F-box associated ubiquitination effector family protein
2559	17.3501	17.2009	chr2	28832690	28836324	Amont.	Am_203320	qAa_G129320.h1	chr2	A montbretiana	A montbretiana	AT1G77470.1 | Symbols: RFC3, RFC5 | replication factor C subunit 3
2560	34.7193	39.1277	chr2	28838473	28838737	Amont.	Am_203330	-	-	NA	NA	AT1G77470.1 | Symbols: RFC3, RFC5 | replication factor C subunit 3
2561	18.4225	17.5675	chr2	28839528	28840312	Amont.	Am_203340	-	-	NA	NA	AT5G39330.1 | Symbols: | Protein of unknown function (DUF1163)
2562	16.6981	16.2712	chr2	28841273	28844317	Amont.	Am_203350	qAa_G129340.h1	chr2	A montbretiana	A montbretiana	AT1G70060.1 | Symbols: SNL4 | SIN3-like 4
2563	17.1787	18.4061	chr2	28845285	28848163	Amont.	Am_203360	qAa_G129350.h1	chr2	A montbretiana	A montbretiana	AT1G77480.1 | Symbols: | Eukaryotic aspartyl protease family protein
2564	15.3927	16.4547	chr2	28849329	28852162	Amont.	Am_203370	qAa_G129360.h1	chr2	A montbretiana	A montbretiana	AT1G77490.1 | Symbols: TAPX | thylakoidal ascorbate peroxidase
2565	17.4303	15.621	chr2	28856754	28860196	Amont.	Am_203380	qAa_G129370.h1	chr2	A montbretiana	A montbretiana	AT1G77500.1 | Symbols: | Protein of unknown function (DUF630 and DUF632)
2566	22.8988	23.4536	chr2	28862380	28863035	Amont.	Am_203390	-	-	NA	NA	AT1G61730.1 | Symbols: | DNA-binding storekeeper protein-related transcriptional regulator
2567	15.5796	14.762	chr2	28874702	28877501	Amont.	Am_203400	qAa_G129380.h1	chr2	A montbretiana	A montbretiana	AT1G77510.1 | Symbols: ATPDIL1-2, PDI6, ATPDI6, PDIL1-2 | PDI-like 1-2
2568	15.1032	15.3624	chr2	28878549	28880480	Amont.	Am_203410	qAa_G129390.h1	chr2	A montbretiana	A montbretiana	AT1G77520.1 | Symbols: | O-methyltransferase family protein
2569	18.8882	17.1787	chr2	28905169	28907713	Amont.	Am_203420	-	-	NA	NA	AT1G77540.1 | Symbols: | Acyl-CoA N-acyltransferases (NAT) superfamily protein
2570	15.1273	16.8353	chr2	28908302	28915775	Amont.	Am_203430	qAa_G129440.h1	chr2	A montbretiana	A montbretiana	AT1G77590.1 | Symbols: LACS9 | long chain acyl-CoA synthetase 9
2571	13.0357	14.2981	chr2	28916417	28925920	Amont.	Am_203440	qAa_G129450.h1	chr2	A montbretiana	A montbretiana	AT1G77600.3 | Symbols: | ARM repeat superfamily protein
2572	17.6716	18.3951	chr2	28928912	28930971	Amont.	Am_203450	qAa_G129460.h1	chr2	A montbretiana	A montbretiana	AT1G77610.1 | Symbols: | EamA-like transporter family protein
2573	11.9157	11.0864	chr2	28928912	28936581	Amont.	Am_203460	qAa_G129470.h1	chr2	A montbretiana	A montbretiana	AT1G77620.1 | Symbols: | P-loop containing nucleoside triphosphate hydrolases superfamily protein
2574	18.2437	20.0445	chr2	28937536	28939637	Amont.	Am_203470	qAa_G129480.h1	chr2	A montbretiana	A montbretiana	AT1G77630.1 | Symbols: | Peptidoglycan-binding LysM domain-containing protein
2575	17.2269	18.6778	chr2	28944743	28945920	Amont.	Am_203480	qAa_G129500.h1	chr2	A montbretiana	A montbretiana	AT1G77640.1 | Symbols: | Integrase-type DNA-binding superfamily protein
2576	17.5106	17.7056	chr2	28965038	28966878	Amont.	Am_203490	qAa_G314220.h1	chr2	A montbretiana	A montbretiana	AT1G77660.1 | Symbols: | Histone H3 K4-specific methyltransferase SET7/9 family protein
2577	19.3034	18.9189	chr2	28969241	28971313	Amont.	Am_203500	qAa_G314210.h1	chr2	A montbretiana	A montbretiana	AT1G77670.1 | Symbols: | Pyridoxal phosphate (PLP)-dependent transferases superfamily protein
2578	15.1799	15.1334	chr2	28972801	28977229	Amont.	Am_203510	qAa_G314200.h1	chr2	A montbretiana	A montbretiana	AT4G08350.1 | Symbols: GTA02, GTA2 | global transcription factor group A2
2579	34.0365	19.2337	chr2	28978191	28978852	Amont.	Am_203520	-	-	NA	NA	AT4G08350.1 | Symbols: GTA02, GTA2 | global transcription factor group A2
2580	19.5019	14.6521	chr2	28978888	28979358	Amont.	Am_203530	-	-	NA	NA	AT4G08350.1 | Symbols: GTA02, GTA2 | global transcription factor group A2
2581	17.598	16.0541	chr2	28979381	28984116	Amont.	Am_203540	qAa_G314190.h1	chr2	A montbretiana	A montbretiana	AT1G77680.1 | Symbols: | Ribonuclease II/R family protein
2582	27.183	23.2628	chr2	28986033	28986830	Amont.	Am_203550	-	-	NA	NA	AT4G27650.1 | Symbols: PEL1 | Eukaryotic release factor 1 (eRF1) family protein
2583	10.3331	9.06529	chr2	28986880	28987552	Amont.	Am_203560	-	-	NA	NA	AT4G27650.1 | Symbols: PEL1 | Eukaryotic release factor 1 (eRF1) family protein
2584	12.7238	12.1333	chr2	28991457	28994273	Amont.	Am_203570	qAa_G121500.h1	chr2	A montbretiana	A montbretiana	AT1G77690.1 | Symbols: LAX3 | like AUX1 3
2585	16.0671	17.2857	chr2	28996039	28999410	Amont.	Am_203580	qAa_G121510.h1	chr2	A montbretiana	A montbretiana	AT1G77700.1 | Symbols: | Pathogenesis-related thaumatin superfamily protein
2586	21.4951	18.7152	chr2	29000333	29001819	Amont.	Am_203590	qAa_G121520.h2	chr2	A montbretiana	A montbretiana	AT1G77710.1 | Symbols: | CONTAINS InterPro DOMAIN/s: Ubiquitin-like, Ufm1 (InterPro:IPR005375); Has 244 Blast hits to 244 proteins in 106 species: Archae - 0; Bacteria - 0; Metazoa - 149; Fungi - 0; Plants - 47; Viruses - 0; Other Eukaryotes - 48 (source: NCBI BLink).
2587	18.9839	17.9271	chr2	29002684	29005698	Amont.	Am_203600	-	-	NA	NA	AT3G05780.1 | Symbols: LON3 | lon protease 3
2588	14.1004	16.4507	chr2	29006181	29009707	Amont.	Am_203610	qAa_G121530.h1	chr2	A montbretiana	A montbretiana	AT1G77720.1 | Symbols: PPK1 | putative protein kinase 1
2589	20.3193	17.4058	chr2	29010353	29011966	Amont.	Am_203620	qAa_G121540.h1	chr2	A montbretiana	A montbretiana	AT1G77730.1 | Symbols: | Pleckstrin homology (PH) domain superfamily protein
2590	16.627	15.8554	chr2	29018203	29022563	Amont.	Am_203630	-	-	NA	NA	AT1G77740.1 | Symbols: PIP5K2 | phosphatidylinositol-4-phosphate 5-kinase 2
2591	24.2228	20.4038	chr2	29034222	29035598	Amont.	Am_203640	qAa_G121560.h1	chr2	A montbretiana	A montbretiana	AT1G77750.1 | Symbols: | Ribosomal protein S13/S18 family
2592	18.2304	16.4733	chr2	29040417	29043906	Amont.	Am_203650	qAa_G121580.h1	chr2	A montbretiana	A montbretiana	AT1G77760.1 | Symbols: NIA1, GNR1, NR1 | nitrate reductase 1
2593	16.9247	16.1392	chr2	29053851	29055607	Amont.	Am_203660	qAa_G121600.h1	chr2	A montbretiana	A montbretiana	AT1G77770.1 | Symbols: | Protein of unknown function (DUF1644)
2594	18.3445	18.3902	chr2	29060428	29061609	Amont.	Am_203670	-	-	NA	NA	AT1G77780.1 | Symbols: | Glycosyl hydrolase superfamily protein
2595	16.9608	17.841	chr2	29062441	29065618	Amont.	Am_203680	-	-	NA	NA	AT4G13985.1 | Symbols: FBD1 | FBD-associated F-box protein
2596	29.0276	21.7102	chr2	29066015	29066503	Amont.	Am_203690	-	-	NA	NA	AT1G77790.1 | Symbols: | Glycosyl hydrolase superfamily protein
2597	17.1925	16.0303	chr2	29066633	29067360	Amont.	Am_203700	-	-	NA	NA	AT1G77790.1 | Symbols: | Glycosyl hydrolase superfamily protein
2598	14.9886	14.293	chr2	29068675	29075550	Amont.	Am_203710	qAa_G121610.h1	chr2	A montbretiana	A montbretiana	AT1G77800.1 | Symbols: | PHD finger family protein
2599	16.4103	13.9674	chr2	29076042	29078090	Amont.	Am_203720	qAa_G121620.h1	chr2	A montbretiana	A montbretiana	AT1G77810.1 | Symbols: | Galactosyltransferase family protein
2600	27.9843	25.0924	chr2	29091764	29092429	Amont.	Am_203730	-	-	NA	NA	AT1G77830.1 | Symbols: | RING/U-box superfamily protein
2601	18.9662	18.6809	chr2	29094025	29096251	Amont.	Am_203740	qAa_G526870.h1	chr2	A montbretiana	A montbretiana	AT1G77840.1 | Symbols: | Translation initiation factor IF2/IF5
2602	16.806	19.026	chr2	29100995	29104350	Amont.	Am_203750	qAa_G526860.h1	chr2	A montbretiana	A montbretiana	AT1G77850.1 | Symbols: ARF17 | auxin response factor 17
2603	15.2097	15.8593	chr2	29109782	29111736	Amont.	Am_203760	-	-	NA	NA	AT1G77855.1 | Symbols: | unknown protein; BEST Arabidopsis thaliana protein match is: unknown protein (TAIR:AT1G22030.1); Has 120 Blast hits to 120 proteins in 17 species: Archae - 0; Bacteria - 0; Metazoa - 0; Fungi - 0; Plants - 120; Viruses - 0; Other Eukaryotes - 0 (source: NCBI BLink).
2604	19.1898	17.5863	chr2	29116068	29118297	Amont.	Am_203770	qAa_G526840.h1	chr2	A montbretiana	A montbretiana	AT1G77860.1 | Symbols: KOM | Rhomboid-related intramembrane serine protease family protein
2605	24.845	17.0096	chr2	29120609	29121481	Amont.	Am_203780	qAa_G526830.h1	chr2	A montbretiana	A montbretiana	AT1G77870.1 | Symbols: MUB5 | membrane-anchored ubiquitin-fold protein 5 precursor
2606	19.2107	20.9907	chr2	29126298	29126992	Amont.	Am_203790	qAa_G526820.h1	chr2	A montbretiana	A montbretiana	AT1G77885.1 | Symbols: | unknown protein; BEST Arabidopsis thaliana protein match is: unknown protein (TAIR:AT1G22065.1); Has 35333 Blast hits to 34131 proteins in 2444 species: Archae - 798; Bacteria - 22429; Metazoa - 974; Fungi - 991; Plants - 531; Viruses - 0; Other Eukaryotes - 9610 (source: NCBI BLink).
2607	16.2999	16.2465	chr2	29133645	29137036	Amont.	Am_203810	qAa_G787050.h1	chr2	A montbretiana	A montbretiana	AT1G77890.1 | Symbols: | DNA-directed RNA polymerase II protein
2608	18.5093	16.8877	chr2	29139722	29142153	Amont.	Am_203820	-	-	NA	NA	AT1G77920.1 | Symbols: | bZIP transcription factor family protein
2609	18.8345	24.3601	chr2	29142546	29143829	Amont.	Am_203830	-	-	NA	NA	AT1G77930.2 | Symbols: | Chaperone DnaJ-domain superfamily protein
2610	30.2067	31.6151	chr2	29144622	29145376	Amont.	Am_203840	-	-	NA	NA	AT1G77940.1 | Symbols: | Ribosomal protein L7Ae/L30e/S12e/Gadd45 family protein
2611	16.1004	16.6692	chr2	29148159	29151178	Amont.	Am_203850	qAa_G204270.h1	chr2	A montbretiana	A montbretiana	AT1G77950.1 | Symbols: AGL67 | AGAMOUS-like 67
2612	16.9882	13.7332	chr2	29151398	29155371	Amont.	Am_203860	-	-	NA	NA	AT1G77960.1 | Symbols: | unknown protein; BEST Arabidopsis thaliana protein match is: unknown protein (TAIR:AT1G28630.4); Has 13187 Blast hits to 6837 proteins in 407 species: Archae - 0; Bacteria - 447; Metazoa - 4509; Fungi - 1333; Plants - 399; Viruses - 45; Other Eukaryotes - 6454 (source: NCBI BLink).
2613	17.3596	14.3893	chr2	29156717	29158797	Amont.	Am_203870	qAa_G204280.h1	chr2	A montbretiana	A montbretiana	AT1G77980.1 | Symbols: AGL66 | AGAMOUS-like 66
2614	15.8013	14.3768	chr2	29159865	29163697	Amont.	Am_203880	qAa_G204290.h1	chr2	A montbretiana	A montbretiana	AT1G77990.1 | Symbols: AST56, SULTR2;2 | STAS domain / Sulfate transporter family
2615	14.8559	13.3189	chr2	29170121	29174496	Amont.	Am_203890	qAa_G204300.h1	chr2	A montbretiana	A montbretiana	AT1G78000.1 | Symbols: SULTR1;2, SEL1 | sulfate transporter 1;2
2616	15.2051	17.7768	chr2	29177006	29179673	Amont.	Am_203900	qAa_G204310.h1	chr2	A montbretiana	A montbretiana	AT1G78010.1 | Symbols: | tRNA modification GTPase, putative
2617	17.1321	17.9707	chr2	29182686	29183983	Amont.	Am_203910	-	-	NA	NA	AT1G78020.1 | Symbols: | Protein of unknown function (DUF581)
2618	16.787	16.653	chr2	29188034	29192551	Amont.	Am_203920	qAa_G204340.h1	chr2	A montbretiana	A montbretiana	AT1G78050.1 | Symbols: PGM | phosphoglycerate/bisphosphoglycerate mutase
2619	16.2148	16.4327	chr2	29192746	29196840	Amont.	Am_203930	qAa_G204350.h1	chr2	A montbretiana	A montbretiana	AT1G78060.1 | Symbols: | Glycosyl hydrolase family protein
2620	16.9102	16.9543	chr2	29198793	29202308	Amont.	Am_203940	qAa_G204360.h1	chr2	A montbretiana	A montbretiana	AT1G78070.1 | Symbols: | Transducin/WD40 repeat-like superfamily protein
2621	3.282	3.53539	chr2	29198793	29203363	Amont.	Am_203950	qAa_G204370.h1	chr2	A montbretiana	A montbretiana	AT2G43730.1 | Symbols: | Mannose-binding lectin superfamily protein
2622	18.7876	18.911	chr2	29210666	29213061	Amont.	Am_203960	qAa_G204380.h1	chr2	A montbretiana	A montbretiana	AT1G78080.1 | Symbols: RAP2.4 | related to AP2 4
2623	20.297	18.6305	chr2	29214435	29216994	Amont.	Am_203970	qAa_G197870.h1	chr2	A montbretiana	A montbretiana	AT1G22200.1 | Symbols: | Endoplasmic reticulum vesicle transporter protein
2624	14.9044	14.0097	chr2	29232659	29235268	Amont.	Am_203980	qAa_G197880.h1	chr2	A montbretiana	A montbretiana	AT1G78090.1 | Symbols: ATTPPB, TPPB | trehalose-6-phosphate phosphatase
2625	20.1941	18.6041	chr2	29245569	29247192	Amont.	Am_203990	qAa_G197890.h1	chr2	A montbretiana	A montbretiana	AT1G78100.1 | Symbols: | F-box family protein
2626	19.4246	16.2727	chr2	29250652	29252182	Amont.	Am_204000	qAa_G197900.h1	chr2	A montbretiana	A montbretiana	AT1G78110.1 | Symbols: | unknown protein; FUNCTIONS IN: molecular_function unknown; INVOLVED IN: biological_process unknown; LOCATED IN: plasma membrane; EXPRESSED IN: 17 plant structures; EXPRESSED DURING: 7 growth stages; BEST Arabidopsis thaliana protein match is: unknown protein (TAIR:AT1G22230.1); Has 5452 Blast hits to 3541 proteins in 289 species: Archae - 4; Bacteria - 165; Metazoa - 1756…
2627	19.3275	15.656	chr2	29253474	29256147	Amont.	Am_204010	qAa_G197910.h1	chr2	A montbretiana	A montbretiana	AT1G78120.1 | Symbols: TPR12 | Tetratricopeptide repeat (TPR)-like superfamily protein
2628	17.1599	16.231	chr2	29260614	29264612	Amont.	Am_204020	qAa_G485910.h1	chr2	A montbretiana	A montbretiana	AT1G78130.1 | Symbols: UNE2 | Major facilitator superfamily protein
2629	0	0	chr2	29262714	29264612	Amont.	Am_204030	qAa_G485920.h1	chr2	A alpina	NA	AT1G78140.1 | Symbols: | S-adenosyl-L-methionine-dependent methyltransferases superfamily protein
2630	22.191	20.6005	chr2	29265476	29267366	Amont.	Am_204040	qAa_G485930.h1	chr2	A montbretiana	A montbretiana	AT1G78150.3 | Symbols: | unknown protein; FUNCTIONS IN: molecular_function unknown; INVOLVED IN: biological_process unknown; EXPRESSED IN: 23 plant structures; EXPRESSED DURING: 13 growth stages; BEST Arabidopsis thaliana protein match is: unknown protein (TAIR:AT1G35780.1).
2631	14.0777	14.5963	chr2	29269837	29272323	Amont.	Am_204050	qAa_G485940.h1	chr2	A montbretiana	A montbretiana	AT1G78160.1 | Symbols: APUM7, PUM7 | pumilio 7
2632	23.9254	16.7835	chr2	29276548	29277558	Amont.	Am_204060	qAa_G485950.h1	chr2	A montbretiana	A montbretiana	AT1G78170.1 | Symbols: | unknown protein; BEST Arabidopsis thaliana protein match is: unknown protein (TAIR:AT1G22250.1); Has 66 Blast hits to 66 proteins in 11 species: Archae - 0; Bacteria - 0; Metazoa - 0; Fungi - 0; Plants - 66; Viruses - 0; Other Eukaryotes - 0 (source: NCBI BLink).
2633	25.9967	21.7458	chr2	29278554	29279163	Amont.	Am_204070	qAa_G485960.h1	chr2	A montbretiana	A montbretiana	AT1G78172.1 | Symbols: | unknown protein; FUNCTIONS IN: molecular_function unknown; INVOLVED IN: biological_process unknown; LOCATED IN: cellular_component unknown; Has 30201 Blast hits to 17322 proteins in 780 species: Archae - 12; Bacteria - 1396; Metazoa - 17338; Fungi - 3422; Plants - 5037; Viruses - 0; Other Eukaryotes - 2996 (source: NCBI BLink).
2634	15.3719	15.6189	chr2	29279281	29284521	Amont.	Am_204080	qAa_G485970.h1	chr2	A montbretiana	A montbretiana	AT1G22260.1 | Symbols: ZYP1a, ZYP1 | Myosin heavy chain-related protein
2635	21.0953	19.1583	chr2	29286685	29288344	Amont.	Am_204090	qAa_G687030.h1	chr2	A montbretiana	A montbretiana	AT1G78180.1 | Symbols: | Mitochondrial substrate carrier family protein
2636	11.7026	14.2981	chr2	29288540	29290059	Amont.	Am_204100	qAa_G687020.h1	chr2	A montbretiana	A montbretiana	AT1G78200.2 | Symbols: | Protein phosphatase 2C family protein
2637	19.4154	21.7816	chr2	29291895	29293111	Amont.	Am_204110	qAa_G687010.h3	chr2	A montbretiana	A montbretiana	AT5G54550.1 | Symbols: | Protein of unknown function (DUF295)
2638	21.481	21.4368	chr2	29298342	29299454	Amont.	Am_204120	qAa_G604290.h1	chr2	A montbretiana	A montbretiana	AT5G54550.1 | Symbols: | Protein of unknown function (DUF295)
2639	31.6498	28.6199	chr2	29305218	29305727	Amont.	Am_204140	-	-	NA	NA	AT5G52930.1 | Symbols: | Protein of unknown function (DUF295)
2640	24.2228	25.4085	chr2	29305853	29306197	Amont.	Am_204150	-	-	NA	NA	AT5G52940.1 | Symbols: | Protein of unknown function (DUF295)
2641	24.1946	37.8377	chr2	29307620	29307907	Amont.	Am_204160	-	-	NA	NA	-
2642	42.8451	42.2655	chr2	29309787	29309975	Amont.	Am_204170	-	-	NA	NA	-
2643	17.8631	18.8712	chr2	29312944	29314530	Amont.	Am_204180	qAa_G604310.h1	chr2	A montbretiana	A montbretiana	AT1G78210.1 | Symbols: | alpha/beta-Hydrolases superfamily protein
2644	15.777	14.8762	chr2	29319314	29325599	Amont.	Am_204190	qAa_G508970.h1	chr2	A montbretiana	A montbretiana	AT1G78230.1 | Symbols: | Outer arm dynein light chain 1 protein
2645	0	0	chr2	29322192	29324865	Amont.	Am_204200	qAa_G508960.h1	chr2	A alpina	NA	AT1G78240.1 | Symbols: TSD2, QUA2, OSU1 | S-adenosyl-L-methionine-dependent methyltransferases superfamily protein
2646	18.9638	16.3689	chr2	29338493	29341891	Amont.	Am_204210	qAa_G508950.h1	chr2	A montbretiana	A montbretiana	AT1G78260.1 | Symbols: | RNA-binding (RRM/RBD/RNP motifs) family protein
2647	19.7251	19.8677	chr2	29342336	29344589	Amont.	Am_204220	-	-	NA	NA	AT1G78270.1 | Symbols: AtUGT85A4, UGT85A4 | UDP-glucosyl transferase 85A4
2648	16.2392	15.271	chr2	29345072	29352478	Amont.	Am_204230	qAa_G508930.h1	chr2	A montbretiana	A montbretiana	AT1G78280.1 | Symbols: | transferases, transferring glycosyl groups
2649	0	0	chr2	29346164	29352478	Amont.	Am_204240	qAa_G508920.h1	chr2	A alpina	NA	AT1G78290.2 | Symbols: | Protein kinase superfamily protein
2650	18.2629	19.1694	chr2	29354899	29357013	Amont.	Am_204250	qAa_G508910.h1	chr2	A montbretiana	A montbretiana	AT1G78300.1 | Symbols: GRF2, 14-3-3OMEGA, GF14 OMEGA | general regulatory factor 2
2651	20.879	16.0889	chr2	29357376	29358693	Amont.	Am_204260	qAa_G508900.h1	chr2	A montbretiana	A montbretiana	AT1G78310.1 | Symbols: | VQ motif-containing protein
2652	24.9587	21.0803	chr2	29361419	29362198	Amont.	Am_204270	qAa_G730800.h1	chr2	A montbretiana	A montbretiana	AT1G78320.1 | Symbols: ATGSTU23, GSTU23 | glutathione S-transferase TAU 23
2653	20.1055	15.267	chr2	29362444	29363190	Amont.	Am_204280	qAa_G730810.h1	chr2	A montbretiana	A montbretiana	AT1G78340.1 | Symbols: ATGSTU22, GSTU22 | glutathione S-transferase TAU 22
2654	23.8898	24.9768	chr2	29363662	29364627	Amont.	Am_204290	-	-	NA	NA	AT1G78360.1 | Symbols: ATGSTU21, GSTU21 | glutathione S-transferase TAU 21
2655	17.205	17.8006	chr2	29365126	29367596	Amont.	Am_204300	qAa_G730840.h1	chr2	A montbretiana	A montbretiana	AT1G78360.1 | Symbols: ATGSTU21, GSTU21 | glutathione S-transferase TAU 21
2656	21.8483	16.5024	chr2	29370645	29371929	Amont.	Am_204310	qAa_G780420.h1	chr2	A montbretiana	A montbretiana	AT1G78380.1 | Symbols: ATGSTU19, GST8, GSTU19 | glutathione S-transferase TAU 19
2657	21.5809	19.2455	chr2	29373324	29374714	Amont.	Am_204320	qAa_G780430.h1	chr2	A montbretiana	A montbretiana	AT1G78380.1 | Symbols: ATGSTU19, GST8, GSTU19 | glutathione S-transferase TAU 19
2658	15.3156	14.9343	chr2	29377646	29380058	Amont.	Am_204330	qAa_G470700.h1	chr2	A montbretiana	A montbretiana	AT3G14420.1 | Symbols: | Aldolase-type TIM barrel family protein
2659	18.9806	18.5142	chr2	29382785	29384702	Amont.	Am_204340	qAa_G470690.h1	chr2	A montbretiana	A montbretiana	AT1G78390.1 | Symbols: NCED9, ATNCED9 | nine-cis-epoxycarotenoid dioxygenase 9
2660	19.1351	18.8114	chr2	29390560	29391968	Amont.	Am_204350	-	-	NA	NA	AT1G78400.1 | Symbols: | Pectin lyase-like superfamily protein
2661	17.5871	18.7949	chr2	29394842	29395758	Amont.	Am_204360	qAa_G470680.h1	chr2	A montbretiana	A montbretiana	AT1G78410.1 | Symbols: | VQ motif-containing protein
2662	17.0794	17.1056	chr2	29396974	29399885	Amont.	Am_204370	qAa_G470670.h1	chr2	A montbretiana	A montbretiana	AT1G78420.2 | Symbols: | RING/U-box superfamily protein
2663	18.4961	21.225	chr2	29401218	29402990	Amont.	Am_204380	qAa_G470660.h1	chr2	A montbretiana	A montbretiana	AT1G78430.1 | Symbols: RIP2 | ROP interactive partner 2
2664	19.0026	16.7616	chr2	29404789	29406543	Amont.	Am_204390	qAa_G470650.h1	chr2	A montbretiana	A montbretiana	AT1G78440.1 | Symbols: ATGA2OX1, GA2OX1 | Arabidopsis thaliana gibberellin 2-oxidase 1
2665	18.1654	17.5459	chr2	29410206	29412576	Amont.	Am_204400	qAa_G343770.h1	chr2	A montbretiana	A montbretiana	AT1G78460.1 | Symbols: | SOUL heme-binding family protein
2666	14.2604	12.9805	chr2	29429809	29434094	Amont.	Am_204420	qAa_G343760.h1	chr2	A montbretiana	A montbretiana	AT1G78500.1 | Symbols: | Terpenoid cyclases family protein
2667	19.3782	16.015	chr2	29434247	29434892	Amont.	Am_204430	qAa_G343750.h1	chr2	A montbretiana	A montbretiana	AT1G78520.1 | Symbols: | Carbohydrate-binding X8 domain superfamily protein
2668	14.3282	14.567	chr2	29435482	29440464	Amont.	Am_204440	qAa_G343730.h1	chr2	A montbretiana	A montbretiana	AT1G78540.2 | Symbols: SHB | SH2 domain protein B
2669	23.9631	25.9671	chr2	29442129	29442639	Amont.	Am_204450	-	-	NA	NA	-
2670	13.566	17.4709	chr2	29442708	29444694	Amont.	Am_204460	qAa_G343720.h1	chr2	A montbretiana	A montbretiana	AT1G78550.1 | Symbols: | 2-oxoglutarate (2OG) and Fe(II)-dependent oxygenase superfamily protein
2671	22.1377	17.5919	chr2	29445200	29447082	Amont.	Am_204470	qAa_G343710.h1	chr2	A montbretiana	A montbretiana	AT1G78560.1 | Symbols: | Sodium Bile acid symporter family
2672	12.4979	12.3288	chr2	29448689	29451267	Amont.	Am_204480	-	-	NA	NA	AT1G78570.1 | Symbols: RHM1, ROL1, ATRHM1 | rhamnose biosynthesis 1
2673	14.6523	13.5877	chr2	29451584	29459849	Amont.	Am_204490	-	-	NA	NA	AT1G78580.1 | Symbols: ATTPS1, TPS1 | trehalose-6-phosphate synthase
2674	18.7432	18.4896	chr2	29464323	29466042	Amont.	Am_204500	qAa_G656430.h1	chr2	A montbretiana	A montbretiana	AT1G78590.1 | Symbols: NADK3, ATNADK-3 | NAD(H) kinase 3
2675	16.8271	17.1262	chr2	29466935	29472085	Amont.	Am_204510	qAa_G656410.h1	chr2	A montbretiana	A montbretiana	AT1G78610.1 | Symbols: MSL6 | mechanosensitive channel of small conductance-like 6
2676	17.0926	18.8461	chr2	29473239	29475839	Amont.	Am_204520	qAa_G656400.h1	chr2	A montbretiana	A montbretiana	AT1G78620.2 | Symbols: | Protein of unknown function DUF92, transmembrane
2677	17.6619	20.4513	chr2	29486876	29488197	Amont.	Am_204530	qAa_G656390.h1	chr2	A montbretiana	A montbretiana	AT1G78630.1 | Symbols: emb1473 | Ribosomal protein L13 family protein
2678	20.9584	19.9858	chr2	29488584	29489843	Amont.	Am_204540	-	-	NA	NA	AT2G33720.1 | Symbols: | AP2/B3-like transcriptional factor family protein
2679	20.9819	18.0561	chr2	29490375	29492546	Amont.	Am_204550	-	-	NA	NA	AT1G79000.2 | Symbols: HAC1 | histone acetyltransferase of the CBP family 1
2680	18.3986	21.0845	chr2	29493698	29495419	Amont.	Am_204560	-	-	NA	NA	AT1G78640.1 | Symbols: | BEST Arabidopsis thaliana protein match is: AP2/B3-like transcriptional factor family protein (TAIR:AT2G33720.1); Has 92 Blast hits to 55 proteins in 5 species: Archae - 0; Bacteria - 0; Metazoa - 0; Fungi - 0; Plants - 92; Viruses - 0; Other Eukaryotes - 0 (source: NCBI BLink).
2681	24.418	19.3158	chr2	29496042	29497043	Amont.	Am_204570	qAa_G335550.h1	chr2	A montbretiana	A montbretiana	AT1G78640.1 | Symbols: | BEST Arabidopsis thaliana protein match is: AP2/B3-like transcriptional factor family protein (TAIR:AT2G33720.1); Has 92 Blast hits to 55 proteins in 5 species: Archae - 0; Bacteria - 0; Metazoa - 0; Fungi - 0; Plants - 92; Viruses - 0; Other Eukaryotes - 0 (source: NCBI BLink).
2682	21.6544	22.8521	chr2	29498619	29499581	Amont.	Am_204580	-	-	NA	NA	AT1G03490.1 | Symbols: ANAC006, NAC006 | NAC domain containing protein 6
2683	18.5542	15.5614	chr2	29500749	29503234	Amont.	Am_204590	qAa_G335540.h1	chr2	A montbretiana	A montbretiana	AT1G78650.1 | Symbols: POLD3 | DNA-directed DNA polymerases
2684	17.6943	18.6493	chr2	29503449	29505835	Amont.	Am_204600	qAa_G335530.h1	chr2	A montbretiana	A montbretiana	AT1G78660.3 | Symbols: ATGGH1, GGH1 | gamma-glutamyl hydrolase 1
2685	17.6247	20.7241	chr2	29506260	29508356	Amont.	Am_204610	qAa_G335520.h1	chr2	A montbretiana	A montbretiana	AT1G78660.3 | Symbols: ATGGH1, GGH1 | gamma-glutamyl hydrolase 1
2686	21.6405	23.4411	chr2	29511813	29513135	Amont.	Am_204620	qAa_G335500.h1	chr2	A montbretiana	A montbretiana	AT1G78690.1 | Symbols: | Phospholipid/glycerol acyltransferase family protein
2687	14.7319	15.2092	chr2	29514314	29521158	Amont.	Am_204630	qAa_G335480.h1	chr2	A montbretiana	A montbretiana	AT5G54260.1 | Symbols: MRE11, ATMRE11 | DNA repair and meiosis protein (Mre11)
2688	17.8871	15.7309	chr2	29521824	29527616	Amont.	Am_204640	qAa_G335470.h1	chr2	A montbretiana	A montbretiana	AT1G78710.1 | Symbols: TBL42 | TRICHOME BIREFRINGENCE-LIKE 42
2689	16.632	16.6531	chr2	29527711	29528045	Amont.	Am_204650	-	-	NA	NA	AT5G27470.1 | Symbols: | seryl-tRNA synthetase / serine--tRNA ligase
2690	16.9417	25.9337	chr2	29529258	29529881	Amont.	Am_204670	-	-	NA	NA	AT1G69630.1 | Symbols: | F-box/RNI-like superfamily protein
2691	15.8908	18.8461	chr2	29530525	29532605	Amont.	Am_204680	-	-	NA	NA	AT1G78730.1 | Symbols: | FBD, F-box, Skp2-like and Leucine Rich Repeat domains containing protein
2692	17.9907	16.2805	chr2	29532930	29534443	Amont.	Am_204690	qAa_G335450.h1	chr2	A montbretiana	A montbretiana	AT1G78730.1 | Symbols: | FBD, F-box, Skp2-like and Leucine Rich Repeat domains containing protein
2693	13.2958	15.1103	chr2	29560938	29562463	Amont.	Am_204710	-	-	NA	NA	AT1G69630.1 | Symbols: | F-box/RNI-like superfamily protein
2694	16.477	18.1296	chr2	29562968	29564502	Amont.	Am_204720	qAa_G457990.h1	chr2	A montbretiana	A montbretiana	AT1G23780.1 | Symbols: | F-box family protein
2695	16.192	20.7853	chr2	29564930	29565822	Amont.	Am_204730	-	-	NA	NA	AT1G23780.1 | Symbols: | F-box family protein
2696	20.8316	20.4406	chr2	29567447	29568367	Amont.	Am_204740	-	-	NA	NA	AT1G23780.1 | Symbols: | F-box family protein
2697	15.3163	17.6248	chr2	29570234	29574006	Amont.	Am_204750	qAa_G457980.h1	chr2	A montbretiana	A montbretiana	AT1G78770.1 | Symbols: APC6 | anaphase promoting complex 6
2698	21.2901	20.3021	chr2	29574262	29575958	Amont.	Am_204760	qAa_G457970.h1	chr2	A montbretiana	A montbretiana	AT1G78780.2 | Symbols: | pathogenesis-related family protein
2699	17.7842	17.4299	chr2	29576225	29578474	Amont.	Am_204770	qAa_G457960.h1	chr2	A montbretiana	A montbretiana	AT5G27470.1 | Symbols: | seryl-tRNA synthetase / serine--tRNA ligase
2700	16.761	17.5579	chr2	29579180	29582544	Amont.	Am_204780	qAa_G457940.h1	chr2	A montbretiana	A montbretiana	AT1G78800.1 | Symbols: | UDP-Glycosyltransferase superfamily protein
2701	19.1968	18.878	chr2	29583260	29585112	Amont.	Am_204790	qAa_G457930.h1	chr2	A montbretiana	A montbretiana	AT1G78810.1 | Symbols: | unknown protein; Has 75 Blast hits to 52 proteins in 16 species: Archae - 0; Bacteria - 0; Metazoa - 4; Fungi - 2; Plants - 66; Viruses - 0; Other Eukaryotes - 3 (source: NCBI BLink).
2702	13.4397	11.8667	chr2	29585598	29586714	Amont.	Am_204800	qAa_G457920.h1	chr2	A montbretiana	A montbretiana	AT3G25490.1 | Symbols: | Protein kinase family protein
2703	18.7759	14.2002	chr2	29587969	29589256	Amont.	Am_204810	qAa_G457910.h1	chr2	A montbretiana	A montbretiana	AT1G78815.1 | Symbols: LSH7 | Protein of unknown function (DUF640)
2704	21.6472	19.0435	chr2	29592446	29594268	Amont.	Am_204820	qAa_G859400.h1	chr2	A montbretiana	A montbretiana	AT1G78820.1 | Symbols: | D-mannose binding lectin protein with Apple-like carbohydrate-binding domain
2705	18.3347	19.0175	chr2	29595161	29596888	Amont.	Am_204830	-	-	NA	NA	AT1G78830.1 | Symbols: | Curculin-like (mannose-binding) lectin family protein
2706	14.0695	17.6375	chr2	29598895	29600652	Amont.	Am_204840	qAa_G835360.h1	chr2	A montbretiana	A montbretiana	AT1G78850.1 | Symbols: | D-mannose binding lectin protein with Apple-like carbohydrate-binding domain
2707	17.2844	17.3812	chr2	29603461	29608764	Amont.	Am_204850	-	-	NA	NA	AT1G78870.1 | Symbols: UBC35, UBC13A | ubiquitin-conjugating enzyme 35
2708	1.40795	1.25001	chr2	29603587	29609308	Amont.	Am_204860	-	-	NA	NA	AT1G78880.1 | Symbols: | Ubiquitin-specific protease family C19-related protein
2709	18.6464	20.1889	chr2	29610549	29611979	Amont.	Am_204870	qAa_G370240.h1	chr2	A montbretiana	A montbretiana	AT1G78890.1 | Symbols: | unknown protein; BEST Arabidopsis thaliana protein match is: unknown protein (TAIR:AT1G16840.1); Has 30201 Blast hits to 17322 proteins in 780 species: Archae - 12; Bacteria - 1396; Metazoa - 17338; Fungi - 3422; Plants - 5037; Viruses - 0; Other Eukaryotes - 2996 (source: NCBI BLink).
2710	8.91146	8.89499	chr2	29610549	29613884	Amont.	Am_204880	qAa_G370250.h1	chr2	A montbretiana	A montbretiana	AT1G78895.1 | Symbols: | Reticulon family protein
2711	14.3074	13.219	chr2	29614548	29618916	Amont.	Am_204890	qAa_G370260.h1	chr2	A montbretiana	A montbretiana	AT1G78900.2 | Symbols: VHA-A | vacuolar ATP synthase subunit A
2712	20.4649	17.4846	chr2	29640863	29643211	Amont.	Am_204900	qAa_G370310.h1	chr2	A montbretiana	A montbretiana	AT1G78910.1 | Symbols: | Pseudouridine synthase family protein
2713	23.1906	19.3183	chr2	29643389	29644431	Amont.	Am_204910	-	-	NA	NA	AT1G78915.3 | Symbols: | Tetratricopeptide repeat (TPR)-like superfamily protein
2714	18.0235	19.9492	chr2	29645485	29646348	Amont.	Am_204920	-	-	NA	NA	AT5G36910.1 | Symbols: THI2.2 | thionin 2.2
2715	14.2287	17.5075	chr2	29646678	29650914	Amont.	Am_204930	qAa_G293050.h1	chr2	A montbretiana	A montbretiana	AT1G78915.3 | Symbols: | Tetratricopeptide repeat (TPR)-like superfamily protein
2716	16.5997	15.3482	chr2	29652524	29658029	Amont.	Am_204940	qAa_G293060.h1	chr2	A montbretiana	A montbretiana	AT1G78920.2 | Symbols: AVP2, AVPL1, AtVHP2;1, VHP2;1, VP2 | vacuolar H+-pyrophosphatase 2
2717	14.3379	14.6263	chr2	29657970	29658803	Amont.	Am_204950	-	-	NA	NA	AT1G78922.1 | Symbols: | unknown protein; FUNCTIONS IN: molecular_function unknown; INVOLVED IN: biological_process unknown; LOCATED IN: cellular_component unknown; BEST Arabidopsis thaliana protein match is: unknown protein (TAIR:AT1G21722.1); Has 30201 Blast hits to 17322 proteins in 780 species: Archae - 12; Bacteria - 1396; Metazoa - 17338; Fungi - 3422; Plants - 5037; Viruses - 0; Other Euka…
2718	16.5937	18.2023	chr2	29659148	29661709	Amont.	Am_204960	qAa_G293070.h1	chr2	A montbretiana	A montbretiana	AT1G78930.1 | Symbols: | Mitochondrial transcription termination factor family protein
2719	16.3762	16.6631	chr2	29662121	29665157	Amont.	Am_204970	qAa_G293080.h1	chr2	A montbretiana	A montbretiana	AT1G78940.2 | Symbols: | Protein kinase protein with adenine nucleotide alpha hydrolases-like domain
2720	16.4337	15.6117	chr2	29665636	29670098	Amont.	Am_204980	qAa_G293090.h1	chr2	A montbretiana	A montbretiana	AT1G78950.1 | Symbols: | Terpenoid cyclases family protein
2721	12.7415	12.6384	chr2	29671195	29676078	Amont.	Am_204990	qAa_G293100.h1	chr2	A montbretiana	A montbretiana	AT1G78950.1 | Symbols: | Terpenoid cyclases family protein
2722	15.2699	17.1722	chr2	29678084	29683359	Amont.	Am_205000	qAa_G293110.h1	chr2	A montbretiana	A montbretiana	AT1G78955.1 | Symbols: CAMS1 | camelliol C synthase 1
2723	14.6812	14.5311	chr2	29687890	29710328	Amont.	Am_205010	qAa_G293130.h1	chr2	A montbretiana	A montbretiana	AT1G78960.1 | Symbols: ATLUP2, LUP2 | lupeol synthase 2
2724	17.0777	13.7502	chr2	29710614	29714062	Amont.	Am_205020	qAa_G293170.h1	chr2	A montbretiana	A montbretiana	AT1G78980.1 | Symbols: SRF5 | STRUBBELIG-receptor family 5
2725	13.9731	12.8805	chr2	29716674	29718463	Amont.	Am_205030	qAa_G800460.h1	chr2	A montbretiana	A montbretiana	AT1G78990.1 | Symbols: | HXXXD-type acyl-transferase family protein
2726	24.8884	19.936	chr2	29724346	29724904	Amont.	Am_205040	qAa_G444510.h1	chr2	A montbretiana	A montbretiana	AT1G78995.1 | Symbols: | unknown protein; Has 30201 Blast hits to 17322 proteins in 780 species: Archae - 12; Bacteria - 1396; Metazoa - 17338; Fungi - 3422; Plants - 5037; Viruses - 0; Other Eukaryotes - 2996 (source: NCBI BLink).
2727	9.37619	8.6314	chr2	29725668	29732511	Amont.	Am_205050	qAa_G444520.h1	chr2	A montbretiana	A montbretiana	AT1G79000.2 | Symbols: HAC1 | histone acetyltransferase of the CBP family 1
2728	18.9055	20.6036	chr2	29733474	29735428	Amont.	Am_205060	qAa_G444530.h1	chr2	A montbretiana	A montbretiana	AT1G79010.1 | Symbols: | Alpha-helical ferredoxin
2729	15.3306	18.4029	chr2	29735763	29738843	Amont.	Am_205070	qAa_G444540.h1	chr2	A montbretiana	A montbretiana	AT1G79020.1 | Symbols: | Enhancer of polycomb-like transcription factor protein
2730	17.7191	17.1191	chr2	29739164	29742738	Amont.	Am_205080	qAa_G444550.h1	chr2	A montbretiana	A montbretiana	AT1G79030.1 | Symbols: | Chaperone DnaJ-domain superfamily protein
2731	20.3167	19.6392	chr2	29743909	29744907	Amont.	Am_205090	qAa_G444560.h1	chr2	A montbretiana	A montbretiana	AT1G79040.1 | Symbols: PSBR | photosystem II subunit R
2732	17.2455	16.5419	chr2	29745321	29748059	Amont.	Am_205100	qAa_G444570.h1	chr2	A montbretiana	A montbretiana	AT1G79050.1 | Symbols: | recA DNA recombination family protein
2733	17.0908	17.4063	chr2	29750621	29753010	Amont.	Am_205110	qAa_G444580.h1	chr2	A montbretiana	A montbretiana	AT1G79060.1 | Symbols: | unknown protein; BEST Arabidopsis thaliana protein match is: unknown protein (TAIR:AT1G56020.1); Has 3399 Blast hits to 980 proteins in 195 species: Archae - 0; Bacteria - 839; Metazoa - 390; Fungi - 256; Plants - 154; Viruses - 9; Other Eukaryotes - 1751 (source: NCBI BLink).
2734	25.2087	26.2242	chr2	29753723	29754329	Amont.	Am_205120	qAa_G444590.h1	chr2	A montbretiana	A montbretiana	AT1G79070.1 | Symbols: | SNARE-associated protein-related
2735	17.1554	17.6057	chr2	29755493	29757193	Amont.	Am_205130	qAa_G444600.h1	chr2	A montbretiana	A montbretiana	AT1G79080.1 | Symbols: | Pentatricopeptide repeat (PPR) superfamily protein
2736	18.1905	18.0968	chr2	29757822	29760998	Amont.	Am_205140	qAa_G444610.h1	chr2	A montbretiana	A montbretiana	AT1G79090.2 | Symbols: | FUNCTIONS IN: molecular_function unknown; INVOLVED IN: biological_process unknown; LOCATED IN: cellular_component unknown; EXPRESSED IN: 25 plant structures; EXPRESSED DURING: 15 growth stages; CONTAINS InterPro DOMAIN/s: Topoisomerase II-associated protein PAT1 (InterPro:IPR019167); BEST Arabidopsis thaliana protein match is: Topoisomerase II-associated protein PAT1 (TAI…
2737	14.5012	16.7739	chr2	29769367	29772604	Amont.	Am_205150	qAa_G80340.h1	chr2	A montbretiana	A montbretiana	AT1G16610.3 | Symbols: SR45 | arginine/serine-rich 45
2738	19.0334	22.371	chr2	29775780	29777035	Amont.	Am_205160	qAa_G80350.h1	chr2	A montbretiana	A montbretiana	AT1G79110.1 | Symbols: | zinc ion binding
2739	16.043	18.2345	chr2	29782879	29786307	Amont.	Am_205170	qAa_G80370.h1	chr2	A montbretiana	A montbretiana	AT1G79120.1 | Symbols: | Ubiquitin carboxyl-terminal hydrolase family protein
2740	19.4428	19.2972	chr2	29787440	29788140	Amont.	Am_205180	qAa_G80380.h1	chr2	A montbretiana	A montbretiana	AT1G79130.1 | Symbols: | SAUR-like auxin-responsive protein family
2741	16.0829	15.7076	chr2	29789534	29793817	Amont.	Am_205190	qAa_G80390.h1	chr2	A montbretiana	A montbretiana	AT1G79150.1 | Symbols: | binding
2742	17.4299	16.8891	chr2	29802999	29803987	Amont.	Am_205200	qAa_G80400.h1	chr2	A montbretiana	A montbretiana	AT1G79160.1 | Symbols: | unknown protein; BEST Arabidopsis thaliana protein match is: unknown protein (TAIR:AT1G16500.1); Has 104 Blast hits to 102 proteins in 13 species: Archae - 0; Bacteria - 0; Metazoa - 0; Fungi - 0; Plants - 104; Viruses - 0; Other Eukaryotes - 0 (source: NCBI BLink).
2743	21.2787	18.5642	chr2	29809781	29811008	Amont.	Am_205210	qAa_G80410.h1	chr2	A montbretiana	A montbretiana	AT1G79180.1 | Symbols: ATMYB63, MYB63 | myb domain protein 63
2744	16.6342	16.7023	chr2	29812074	29817434	Amont.	Am_205220	qAa_G80420.h1	chr2	A montbretiana	A montbretiana	AT1G79190.1 | Symbols: | ARM repeat superfamily protein
2745	11.5046	18.8069	chr2	29817680	29818863	Amont.	Am_205230	qAa_G80430.h1	chr2	A montbretiana	A montbretiana	AT1G79200.1 | Symbols: | unknown protein; Has 30201 Blast hits to 17322 proteins in 780 species: Archae - 12; Bacteria - 1396; Metazoa - 17338; Fungi - 3422; Plants - 5037; Viruses - 0; Other Eukaryotes - 2996 (source: NCBI BLink).
2746	25.1302	37.8377	chr2	29821884	29822304	Amont.	Am_205240	-	-	NA	NA	-
2747	33.7967	22.5968	chr2	29823024	29823739	Amont.	Am_205250	-	-	NA	NA	AT5G36910.1 | Symbols: THI2.2 | thionin 2.2
2748	16.8124	18.2588	chr2	29824692	29827071	Amont.	Am_205260	qAa_G80450.h1	chr2	A montbretiana	A montbretiana	AT1G16470.2 | Symbols: PAB1 | proteasome subunit PAB1
2749	17.4516	18.8473	chr2	29827174	29828495	Amont.	Am_205270	qAa_G80460.h1	chr2	A montbretiana	A montbretiana	AT1G79220.1 | Symbols: | Mitochondrial transcription termination factor family protein
2750	19.7514	15.6957	chr2	29844008	29844683	Amont.	Am_205290	-	-	NA	NA	AT2G21820.1 | Symbols: | unknown protein; Has 45 Blast hits to 45 proteins in 13 species: Archae - 0; Bacteria - 0; Metazoa - 0; Fungi - 0; Plants - 45; Viruses - 0; Other Eukaryotes - 0 (source: NCBI BLink).
2751	19.0225	19.3654	chr2	29873854	29876015	Amont.	Am_205320	qAa_G336910.h1	chr2	A montbretiana	A montbretiana	AT1G79250.2 | Symbols: AGC1.7 | AGC kinase 1.7
2752	18.4584	24.0278	chr2	29876660	29877608	Amont.	Am_205330	qAa_G336920.h1	chr2	A montbretiana	A montbretiana	AT1G79260.1 | Symbols: | CONTAINS InterPro DOMAIN/s: Domain of unknown function DUF1794 (InterPro:IPR014878); Has 30201 Blast hits to 17322 proteins in 780 species: Archae - 12; Bacteria - 1396; Metazoa - 17338; Fungi - 3422; Plants - 5037; Viruses - 0; Other Eukaryotes - 2996 (source: NCBI BLink).
2753	13.8172	13.9048	chr2	29881462	29886186	Amont.	Am_205340	-	-	NA	NA	AT1G79270.1 | Symbols: ECT8 | evolutionarily conserved C-terminal region 8
2754	9.41369	8.84811	chr2	29881462	29897926	Amont.	Am_205350	qAa_G336940.h1	chr2	A montbretiana	A montbretiana	AT1G79280.2 | Symbols: NUA | nuclear pore anchor
2755	21.3993	19.1568	chr2	29898623	29899259	Amont.	Am_205360	-	-	NA	NA	AT1G32280.1 | Symbols: | Bifunctional inhibitor/lipid-transfer protein/seed storage 2S albumin superfamily protein
2756	21.2877	18.5598	chr2	29899597	29900967	Amont.	Am_205370	qAa_G336950.h1	chr2	A montbretiana	A montbretiana	AT2G34430.1 | Symbols: LHB1B1, LHCB1.4 | light-harvesting chlorophyll-protein complex II subunit B1
2757	19.908	13.873	chr2	29901828	29903279	Amont.	Am_205380	qAa_G336960.h1	chr2	A montbretiana	A montbretiana	AT1G79310.1 | Symbols: AtMC7, MC7 | metacaspase 7
2758	15.1793	19.6807	chr2	29904424	29906510	Amont.	Am_205390	-	-	NA	NA	AT1G79320.1 | Symbols: AtMC6, MC6 | metacaspase 6
2759	21.6713	19.6323	chr2	29907688	29909226	Amont.	Am_205400	-	-	NA	NA	AT1G79320.1 | Symbols: AtMC6, MC6 | metacaspase 6
2760	18.2477	17.2582	chr2	29910106	29911963	Amont.	Am_205410	qAa_G336980.h1	chr2	A montbretiana	A montbretiana	AT1G79330.1 | Symbols: AMC6, ATMCP2B, ATMC5, MC5 | metacaspase 5
2761	16.7082	17.6868	chr2	29912871	29914683	Amont.	Am_205420	qAa_G336990.h1	chr2	A montbretiana	A montbretiana	AT1G79340.1 | Symbols: AtMC4, MC4 | metacaspase 4
2762	12.308	12.5378	chr2	29915047	29923645	Amont.	Am_205430	qAa_G337000.h1	chr2	A montbretiana	A montbretiana	AT1G79350.1 | Symbols: EMB1135 | RING/FYVE/PHD zinc finger superfamily protein
2763	14.3124	13.7981	chr2	29925631	29927397	Amont.	Am_205440	qAa_G145270.h1	chr2	A montbretiana	A montbretiana	AT1G79360.1 | Symbols: ATOCT2, OCT2, 2-Oct | organic cation/carnitine transporter 2
2764	16.1269	15.2601	chr2	29929862	29932101	Amont.	Am_205450	-	-	NA	NA	AT1G79370.1 | Symbols: CYP79C1 | cytochrome P450, family 79, subfamily C, polypeptide 1
2765	17.3795	16.6337	chr2	29932609	29936972	Amont.	Am_205460	qAa_G145280.h1	chr2	A montbretiana	A montbretiana	AT1G79380.1 | Symbols: | Ca(2)-dependent phospholipid-binding protein (Copine) family
2766	0	0	chr2	29935359	29936972	Amont.	Am_205470	qAa_G145290.h1	chr2	NA	NA	AT1G79390.1 | Symbols: | unknown protein; Has 30201 Blast hits to 17322 proteins in 780 species: Archae - 12; Bacteria - 1396; Metazoa - 17338; Fungi - 3422; Plants - 5037; Viruses - 0; Other Eukaryotes - 2996 (source: NCBI BLink).
2767	17.2867	17.6981	chr2	29937841	29940460	Amont.	Am_205480	-	-	NA	NA	AT1G79400.1 | Symbols: ATCHX2, CHX2 | cation/H+ exchanger 2
2768	17.7549	21.3376	chr2	29940653	29941795	Amont.	Am_205490	-	-	NA	NA	AT1G79410.1 | Symbols: AtOCT5, 5-Oct | organic cation/carnitine transporter5
2769	18.1916	18.1935	chr2	29943957	29945835	Amont.	Am_205500	qAa_G145310.h1	chr2	A montbretiana	A montbretiana	AT1G79410.1 | Symbols: AtOCT5, 5-Oct | organic cation/carnitine transporter5
2770	19.0544	15.5145	chr2	29946440	29948335	Amont.	Am_205510	qAa_G145320.h1	chr2	A montbretiana	A montbretiana	AT1G79410.1 | Symbols: AtOCT5, 5-Oct | organic cation/carnitine transporter5
2771	14.6106	14.8124	chr2	29949775	29951581	Amont.	Am_205520	qAa_G145330.h1	chr2	A montbretiana	A montbretiana	AT1G79410.1 | Symbols: AtOCT5, 5-Oct | organic cation/carnitine transporter5
2772	14.2845	16.7327	chr2	29953142	29956292	Amont.	Am_205530	qAa_G145350.h1	chr2	A montbretiana	A montbretiana	AT1G79420.1 | Symbols: | Protein of unknown function (DUF620)
2773	31.6737	43.3696	chr2	29958001	29958343	Amont.	Am_205540	-	-	NA	NA	-
2774	16.9257	14.8986	chr2	29958544	29959184	Amont.	Am_205550	-	-	NA	NA	-
2775	16.1986	14.4549	chr2	29962158	29964027	Amont.	Am_205560	qAa_G145360.h1	chr2	A montbretiana	A montbretiana	AT1G79430.2 | Symbols: APL, WDY | Homeodomain-like superfamily protein
2776	15.0828	17.5725	chr2	29967194	29971761	Amont.	Am_205570	qAa_G145370.h1	chr2	A montbretiana	A montbretiana	AT1G79440.1 | Symbols: ALDH5F1, SSADH1, SSADH | aldehyde dehydrogenase 5F1
2777	22.9011	18.4323	chr2	29972119	29973441	Amont.	Am_205580	-	-	NA	NA	AT1G79450.1 | Symbols: ALIS5 | ALA-interacting subunit 5
2778	15.3064	16.4947	chr2	29981277	29983509	Amont.	Am_205590	qAa_G145390.h1	chr2	A montbretiana	A montbretiana	AT1G79460.1 | Symbols: GA2, KS, ATKS, ATKS1, KS1 | Terpenoid cyclases/Protein prenyltransferases superfamily protein
2779	16.8298	15.928	chr2	29983701	29985896	Amont.	Am_205600	qAa_G145400.h1	chr2	A montbretiana	A montbretiana	AT1G79470.1 | Symbols: | Aldolase-type TIM barrel family protein
2780	18.3639	18.9189	chr2	29987211	29988905	Amont.	Am_205610	-	-	NA	NA	AT1G79480.1 | Symbols: | Carbohydrate-binding X8 domain superfamily protein
2781	20.429	15.9302	chr2	29989517	29992277	Amont.	Am_205620	-	-	NA	NA	AT1G79490.1 | Symbols: EMB2217 | Pentatricopeptide repeat (PPR) superfamily protein
2782	15.059	14.9584	chr2	29992370	29995026	Amont.	Am_205630	qAa_G145420.h1	chr2	A montbretiana	A montbretiana	AT1G16340.4 | Symbols: ATKDSA2 | Aldolase superfamily protein
2783	17.2314	18.2575	chr2	29996425	29998456	Amont.	Am_205640	qAa_G145430.h1	chr2	A montbretiana	A montbretiana	AT2G17280.2 | Symbols: | Phosphoglycerate mutase family protein
2784	16.9108	15.9051	chr2	29998591	30000989	Amont.	Am_205650	qAa_G145440.h1	chr2	A montbretiana	A montbretiana	AT1G79510.1 | Symbols: | Uncharacterized conserved protein (DUF2358)
2785	20.0278	17.5906	chr2	30002473	30004581	Amont.	Am_205660	qAa_G457310.h1	chr2	A montbretiana	A montbretiana	AT1G79520.2 | Symbols: | Cation efflux family protein
2786	30.553	20.6594	chr2	30006012	30006512	Amont.	Am_205670	qAa_G457330.h1	chr2	A montbretiana	A montbretiana	AT3G05727.1 | Symbols: | S locus-related glycoprotein 1 (SLR1) binding pollen coat protein family
2787	18.9246	18.8792	chr2	30019831	30022693	Amont.	Am_205710	-	-	NA	NA	AT1G16300.1 | Symbols: GAPCP-2 | glyceraldehyde-3-phosphate dehydrogenase of plastid 2
2788	18.1853	20.5315	chr2	30023576	30026814	Amont.	Am_205720	qAa_G457370.h1	chr2	A montbretiana	A montbretiana	AT1G79540.1 | Symbols: | Pentatricopeptide repeat (PPR) superfamily protein
2789	19.9931	19.7779	chr2	30027230	30030203	Amont.	Am_205730	qAa_G457380.h1	chr2	A montbretiana	A montbretiana	AT1G79550.2 | Symbols: PGK | phosphoglycerate kinase
2790	13.5599	13.839	chr2	30029796	30034753	Amont.	Am_205740	qAa_G457390.h1	chr2	A montbretiana	A montbretiana	AT1G79560.1 | Symbols: EMB156, EMB36, EMB1047, FTSH12 | FTSH protease 12
2791	16.0857	16.6272	chr2	30041404	30043666	Amont.	Am_205770	-	-	NA	NA	AT1G79460.1 | Symbols: GA2, KS, ATKS, ATKS1, KS1 | Terpenoid cyclases/Protein prenyltransferases superfamily protein
2792	59.1348	35.8848	chr2	30061351	30061506	Amont.	Am_205790	-	-	NA	NA	AT1G80450.1 | Symbols: | VQ motif-containing protein
2793	25.873	29.0262	chr2	30062661	30063026	Amont.	Am_205800	-	-	NA	NA	-
2794	27.3437	37.0535	chr2	30092356	30092742	Amont.	Am_205830	-	-	NA	NA	AT1G78810.1 | Symbols: | unknown protein; Has 75 Blast hits to 52 proteins in 16 species: Archae - 0; Bacteria - 0; Metazoa - 4; Fungi - 2; Plants - 66; Viruses - 0; Other Eukaryotes - 3 (source: NCBI BLink).
2795	17.286	17.6077	chr2	30099579	30101700	Amont.	Am_205860	qAa_G525570.h1	chr2	A montbretiana	A montbretiana	AT1G22000.1 | Symbols: | FBD, F-box and Leucine Rich Repeat domains containing protein
2796	23.5885	21.9314	chr2	30103399	30104341	Amont.	Am_205870	-	-	NA	NA	AT1G72860.1 | Symbols: | Disease resistance protein (TIR-NBS-LRR class) family
2797	17.5832	17.8722	chr2	30106960	30112473	Amont.	Am_205880	-	-	NA	NA	AT1G79570.1 | Symbols: | Protein kinase superfamily protein with octicosapeptide/Phox/Bem1p domain
2798	18.3943	20.3472	chr2	30117642	30119907	Amont.	Am_205890	qAa_G834370.h2	chr2	A montbretiana	A montbretiana	AT4G35910.1 | Symbols: | Adenine nucleotide alpha hydrolases-like superfamily protein
2799	24.596	22.5964	chr2	30120476	30121402	Amont.	Am_205900	-	-	NA	NA	AT5G24850.1 | Symbols: CRY3 | cryptochrome 3
2800	24.5655	22.1761	chr2	30125743	30126591	Amont.	Am_205910	-	-	NA	NA	AT5G17680.1 | Symbols: | disease resistance protein (TIR-NBS-LRR class), putative
2801	18.2087	16.8124	chr2	30130765	30132687	Amont.	Am_205930	-	-	NA	NA	AT1G79580.1 | Symbols: SMB, ANAC033 | NAC (No Apical Meristem) domain transcriptional regulator superfamily protein
2802	16.0243	20.6354	chr2	30136003	30138031	Amont.	Am_205940	-	-	NA	NA	AT1G79590.2 | Symbols: SYP52, ATSYP52 | syntaxin of plants 52
2803	23.187	17.5953	chr2	30140948	30142649	Amont.	Am_205950	qAa_G265800.h1	chr2	A montbretiana	A montbretiana	AT3G19184.1 | Symbols: | AP2/B3-like transcriptional factor family protein
2804	14.748	12.8407	chr2	30143071	30145670	Amont.	Am_205960	qAa_G265790.h1	chr2	A montbretiana	A montbretiana	AT1G79600.1 | Symbols: | Protein kinase superfamily protein
2805	15.134	15.7051	chr2	30145974	30149718	Amont.	Am_205970	qAa_G265780.h1	chr2	A montbretiana	A montbretiana	AT1G79610.1 | Symbols: ATNHX6, NHX6 | Na+/H+ antiporter 6
2806	15.6807	15.1981	chr2	30151525	30155847	Amont.	Am_205980	qAa_G265770.h1	chr2	A montbretiana	A montbretiana	AT1G79620.1 | Symbols: | Leucine-rich repeat protein kinase family protein
2807	16.7086	13.2776	chr2	30157658	30160351	Amont.	Am_205990	qAa_G265750.h1	chr2	A montbretiana	A montbretiana	AT1G79630.1 | Symbols: | Protein phosphatase 2C family protein
2808	17.009	16.1627	chr2	30161261	30165915	Amont.	Am_206000	qAa_G265740.h1	chr2	A montbretiana	A montbretiana	AT1G79640.1 | Symbols: | Protein kinase superfamily protein
2809	14.7314	16.0059	chr2	30167210	30170321	Amont.	Am_206010	qAa_G265730.h1	chr2	A montbretiana	A montbretiana	AT1G79650.4 | Symbols: RAD23B | Rad23 UV excision repair protein family
2810	20.3235	19.3803	chr2	30171312	30172214	Amont.	Am_206020	qAa_G265720.h1	chr2	A montbretiana	A montbretiana	AT1G79660.1 | Symbols: | unknown protein; BEST Arabidopsis thaliana protein match is: unknown protein (TAIR:AT1G16170.1); Has 30201 Blast hits to 17322 proteins in 780 species: Archae - 12; Bacteria - 1396; Metazoa - 17338; Fungi - 3422; Plants - 5037; Viruses - 0; Other Eukaryotes - 2996 (source: NCBI BLink).
2811	11.8257	12.3475	chr2	30171312	30175023	Amont.	Am_206030	-	-	NA	NA	AT1G79670.1 | Symbols: RFO1, WAKL22 | Wall-associated kinase family protein
2812	16.9094	16.6971	chr2	30177214	30179990	Amont.	Am_206040	qAa_G265710.h1	chr2	A montbretiana	A montbretiana	AT1G79670.1 | Symbols: RFO1, WAKL22 | Wall-associated kinase family protein
0	17.8099	13.9302	chr5	6251	7639	Amont.	Am_324030	qAa_G623660.h1	chr5	A montbretiana	A montbretiana	AT2G01060.1 | Symbols: | myb-like HTH transcriptional regulator family protein
1	19.2533	18.3597	chr5	8148	10009	Amont.	Am_324040	qAa_G623670.h1	chr5	A montbretiana	A montbretiana	AT2G01070.1 | Symbols: | Lung seven transmembrane receptor family protein
2	22.3712	15.8199	chr5	10564	11669	Amont.	Am_324050	-	-	NA	NA	AT2G01080.1 | Symbols: | Late embryogenesis abundant (LEA) hydroxyproline-rich glycoprotein family
3	19.2351	22.0109	chr5	12313	13035	Amont.	Am_324060	-	-	NA	NA	AT1G15190.1 | Symbols: | Fasciclin-like arabinogalactan family protein
4	22.6537	24.4201	chr5	13408	13972	Amont.	Am_324070	qAa_G623690.h1	chr5	A montbretiana	A montbretiana	AT2G01090.1 | Symbols: | Ubiquinol-cytochrome C reductase hinge protein
5	20.9218	23.3906	chr5	14988	15758	Amont.	Am_324080	qAa_G623700.h1	chr5	A montbretiana	A montbretiana	AT2G01100.3 | Symbols: | unknown protein; Has 35333 Blast hits to 34131 proteins in 2444 species: Archae - 798; Bacteria - 22429; Metazoa - 974; Fungi - 991; Plants - 531; Viruses - 0; Other Eukaryotes - 9610 (source: NCBI BLink).
6	21.6794	20.878	chr5	16225	17519	Amont.	Am_324090	-	-	NA	NA	AT2G01110.1 | Symbols: APG2, UNE3, PGA2, TATC | Sec-independent periplasmic protein translocase
7	16.6448	16.3593	chr5	17732	20452	Amont.	Am_324100	qAa_G623720.h1	chr5	A montbretiana	A montbretiana	AT2G01120.2 | Symbols: ORC4 | origin recognition complex subunit 4
8	16.2666	17.7981	chr5	21043	26951	Amont.	Am_324110	qAa_G623730.h1	chr5	A montbretiana	A montbretiana	AT2G01130.1 | Symbols: | DEA(D/H)-box RNA helicase family protein
9	19.6219	17.2579	chr5	27324	28782	Amont.	Am_324120	qAa_G639520.h1	chr5	A montbretiana	A montbretiana	AT2G01140.1 | Symbols: | Aldolase superfamily protein
10	16.9966	22.9781	chr5	32537	33828	Amont.	Am_324130	qAa_G639530.h1	chr5	A montbretiana	A montbretiana	AT2G01150.1 | Symbols: RHA2B | RING-H2 finger protein 2B
11	19.5344	18.5114	chr5	34508	36783	Amont.	Am_324140	qAa_G639540.h1	chr5	A montbretiana	A montbretiana	AT2G01170.1 | Symbols: BAT1 | bidirectional amino acid transporter 1
12	21.9542	22.0456	chr5	37458	39128	Amont.	Am_324150	qAa_G639550.h1	chr5	A montbretiana	A montbretiana	AT2G01180.1 | Symbols: ATPAP1, PAP1, LPP1, ATLPP1 | phosphatidic acid phosphatase 1
13	14.5189	14.422	chr5	45070	51957	Amont.	Am_324160	-	-	NA	NA	AT2G01210.1 | Symbols: | Leucine-rich repeat protein kinase family protein
14	0	0	chr5	45136	47362	Amont.	Am_324170	qAa_G251340.h1	chr5	A alpina	A alpina	AT2G01190.1 | Symbols: | Octicosapeptide/Phox/Bem1p family protein
15	0	0	chr5	48416	49098	Amont.	Am_324180	qAa_G251350.h1	chr5	NA	NA	AT2G01200.2 | Symbols: IAA32 | indole-3-acetic acid inducible 32
16	16.0387	18.4807	chr5	52572	55897	Amont.	Am_324190	qAa_G251370.h1	chr5	A montbretiana	A montbretiana	AT2G01220.2 | Symbols: | Nucleotidylyl transferase superfamily protein
17	17.5699	17.824	chr5	56132	56875	Amont.	Am_324200	qAa_G251380.h1	chr5	A montbretiana	A montbretiana	AT2G01240.1 | Symbols: | Reticulon family protein
18	18.0205	19.8826	chr5	60695	62560	Amont.	Am_324210	-	-	NA	NA	AT1G70770.2 | Symbols: | Protein of unknown function DUF2359, transmembrane
19	17.4578	19.1448	chr5	63541	65132	Amont.	Am_324220	qAa_G251390.h1	chr5	A montbretiana	A montbretiana	AT2G01250.1 | Symbols: | Ribosomal protein L30/L7 family protein
20	16.651	18.9954	chr5	65956	68675	Amont.	Am_324230	qAa_G251400.h1	chr5	A montbretiana	A montbretiana	AT2G01260.1 | Symbols: | Protein of unknown function (DUF789)
21	16.4118	13.8336	chr5	69353	73144	Amont.	Am_324240	qAa_G251410.h1	chr5	A montbretiana	A montbretiana	AT2G01270.1 | Symbols: AtQSOX2, QSOX2 | quiescin-sulfhydryl oxidase 2
22	13.1752	9.4869	chr5	72895	73928	Amont.	Am_324250	qAa_G251420.h1	chr5	A montbretiana	A montbretiana	AT2G01275.1 | Symbols: | RING/FYVE/PHD zinc finger superfamily protein
23	22.741	17.199	chr5	75200	76971	Amont.	Am_324260	qAa_G251430.h1	chr5	A montbretiana	A montbretiana	AT2G01290.1 | Symbols: RPI2 | ribose-5-phosphate isomerase 2
24	17.756	24.4909	chr5	78720	79596	Amont.	Am_324270	qAa_G251440.h1	chr5	A montbretiana	A montbretiana	AT2G01300.1 | Symbols: | unknown protein; BEST Arabidopsis thaliana protein match is: unknown protein (TAIR:AT1G15010.1); Has 73 Blast hits to 73 proteins in 12 species: Archae - 0; Bacteria - 0; Metazoa - 0; Fungi - 0; Plants - 73; Viruses - 0; Other Eukaryotes - 0 (source: NCBI BLink).
25	14.4727	13.4141	chr5	80784	84891	Amont.	Am_324280	qAa_G251450.h1	chr5	A montbretiana	A montbretiana	AT2G01320.3 | Symbols: | ABC-2 type transporter family protein
26	17.6352	18.8082	chr5	85109	87503	Amont.	Am_324290	qAa_G251460.h1	chr5	A montbretiana	A montbretiana	AT2G01330.2 | Symbols: | nucleotide binding
27	25.0357	26.5765	chr5	90982	91570	Amont.	Am_324300	-	-	NA	NA	AT3G19520.1 | Symbols: | Protein of unknown function (DUF626)
28	19.1067	21.7627	chr5	94541	96111	Amont.	Am_324310	qAa_G251470.h1	chr5	A montbretiana	A montbretiana	AT2G01340.1 | Symbols: At17.1 | Encodes a protein whose expression is responsive to nematode infection.
29	17.6664	22.7739	chr5	96383	97232	Amont.	Am_324320	qAa_G251480.h1	chr5	A montbretiana	A montbretiana	AT4G38070.1 | Symbols: | basic helix-loop-helix (bHLH) DNA-binding superfamily protein
30	17.1629	16.8506	chr5	97494	100229	Amont.	Am_324330	qAa_G251490.h1	chr5	A montbretiana	A montbretiana	AT2G01350.1 | Symbols: QPT | quinolinate phoshoribosyltransferase
31	22.211	20.5114	chr5	102082	103270	Amont.	Am_324340	-	-	NA	NA	AT2G18640.1 | Symbols: GGPS4 | geranylgeranyl pyrophosphate synthase 4
32	18.6372	19.2465	chr5	106197	109431	Amont.	Am_324350	-	-	NA	NA	AT4G31480.2 | Symbols: | Coatomer, beta subunit
33	19.2801	19.6781	chr5	111082	112926	Amont.	Am_324360	qAa_G251500.h1	chr5	A montbretiana	A montbretiana	AT2G01390.1 | Symbols: | Tetratricopeptide repeat (TPR)-like superfamily protein
34	21.6386	16.5751	chr5	113096	113879	Amont.	Am_324370	qAa_G251510.h1	chr5	A montbretiana	A montbretiana	AT2G01400.1 | Symbols: | unknown protein; Has 19 Blast hits to 19 proteins in 6 species: Archae - 0; Bacteria - 0; Metazoa - 0; Fungi - 0; Plants - 19; Viruses - 0; Other Eukaryotes - 0 (source: NCBI BLink).
35	15.0337	17.8613	chr5	114047	115174	Amont.	Am_324380	qAa_G251520.h1	chr5	A montbretiana	A montbretiana	AT2G01410.1 | Symbols: | NHL domain-containing protein
36	15.2331	18.4493	chr5	123205	125703	Amont.	Am_324390	qAa_G278020.h1	chr5	A montbretiana	A montbretiana	AT2G01420.2 | Symbols: PIN4 | Auxin efflux carrier family protein
37	17.9929	15.8937	chr5	131078	134011	Amont.	Am_324400	qAa_G278030.h1	chr5	A montbretiana	A montbretiana	AT2G01430.1 | Symbols: ATHB17, ATHB-17, HB17 | homeobox-leucine zipper protein 17
38	15.1932	15.9005	chr5	137421	149048	Amont.	Am_324410	qAa_G278040.h1	chr5	A montbretiana	A montbretiana	AT2G01440.1 | Symbols: | DEAD/DEAH box RNA helicase family protein
39	27.2151	23.6622	chr5	149917	150264	Amont.	Am_324420	-	-	NA	NA	-
40	12.8861	13.6993	chr5	153859	161554	Amont.	Am_324430	qAa_G278070.h1	chr5	A montbretiana	A montbretiana	AT2G01460.1 | Symbols: | P-loop containing nucleoside triphosphate hydrolases superfamily protein
41	7.19571	7.43358	chr5	160200	162516	Amont.	Am_324440	qAa_G278080.h1	chr5	A montbretiana	A montbretiana	AT2G01470.1 | Symbols: STL2P, ATSEC12 | SEC12P-like 2 protein
42	20.1351	18.9377	chr5	162574	163581	Amont.	Am_324450	qAa_G278090.h1	chr5	A montbretiana	A montbretiana	AT1G14980.1 | Symbols: CPN10 | chaperonin 10
43	16.6108	18.2419	chr5	165309	169389	Amont.	Am_324460	qAa_G278100.h1	chr5	A montbretiana	A montbretiana	AT2G01480.1 | Symbols: | O-fucosyltransferase family protein
44	20.8216	18.837	chr5	170794	172875	Amont.	Am_324470	qAa_G278120.h1	chr5	A montbretiana	A montbretiana	AT2G01490.1 | Symbols: | phytanoyl-CoA dioxygenase (PhyH) family protein
45	18.338	20.6858	chr5	179755	180997	Amont.	Am_324480	qAa_G278130.h1	chr5	A montbretiana	A montbretiana	AT3G25080.1 | Symbols: | Protein of unknown function (DUF626)
46	17.9532	15.6313	chr5	181513	183648	Amont.	Am_324490	qAa_G278140.h1	chr5	A montbretiana	A montbretiana	AT2G01500.1 | Symbols: PFS2, WOX6, HOS9 | Homeodomain-like superfamily protein
47	17.1365	19.5187	chr5	188986	190153	Amont.	Am_324500	-	-	NA	NA	AT2G01510.1 | Symbols: | Tetratricopeptide repeat (TPR)-like superfamily protein
48	21.3342	23.4739	chr5	191022	191699	Amont.	Am_324510	-	-	NA	NA	AT1G03910.2 | Symbols: | EXPRESSED IN: 24 plant structures; EXPRESSED DURING: 13 growth stages; CONTAINS InterPro DOMAIN/s: Cactin protein, cactus-binding domain, C-terminal (InterPro:IPR019134), Cactin, central region (InterPro:IPR018816); BEST Arabidopsis thaliana protein match is: unknown protein (TAIR:AT2G36815.2).
49	13.4626	10.1351	chr5	191813	192205	Amont.	Am_324520	-	-	NA	NA	AT1G03910.2 | Symbols: | EXPRESSED IN: 24 plant structures; EXPRESSED DURING: 13 growth stages; CONTAINS InterPro DOMAIN/s: Cactin protein, cactus-binding domain, C-terminal (InterPro:IPR019134), Cactin, central region (InterPro:IPR018816); BEST Arabidopsis thaliana protein match is: unknown protein (TAIR:AT2G36815.2).
50	21.6576	20.351	chr5	192666	194423	Amont.	Am_324530	qAa_G278160.h1	chr5	A montbretiana	A montbretiana	AT2G01510.1 | Symbols: | Tetratricopeptide repeat (TPR)-like superfamily protein
51	17.408	22.8713	chr5	198901	199619	Amont.	Am_324540	qAa_G278170.h1	chr5	A montbretiana	A montbretiana	AT2G01520.1 | Symbols: MLP328 | MLP-like protein 328
52	16.602	17.8419	chr5	201340	202394	Amont.	Am_324550	qAa_G509920.h1	chr5	A montbretiana	A montbretiana	AT2G01520.1 | Symbols: MLP328 | MLP-like protein 328
53	20.7279	25.3663	chr5	203888	204692	Amont.	Am_324560	qAa_G509930.h1	chr5	A montbretiana	A montbretiana	AT2G01520.1 | Symbols: MLP328 | MLP-like protein 328
54	20.1314	17.5278	chr5	206879	207831	Amont.	Am_324570	qAa_G509940.h1	chr5	A montbretiana	A montbretiana	AT2G01540.1 | Symbols: | Calcium-dependent lipid-binding (CaLB domain) family protein
55	16.6509	16.7364	chr5	208567	211653	Amont.	Am_324580	qAa_G509950.h1	chr5	A montbretiana	A montbretiana	AT5G48460.1 | Symbols: | Actin binding Calponin homology (CH) domain-containing protein
56	23.6387	31.2509	chr5	213731	214248	Amont.	Am_324590	qAa_G509960.h1	chr5	A montbretiana	A montbretiana	AT1G70780.1 | Symbols: | unknown protein; FUNCTIONS IN: molecular_function unknown; INVOLVED IN: biological_process unknown; LOCATED IN: mitochondrion; EXPRESSED IN: sperm cell, male gametophyte, pollen tube; EXPRESSED DURING: L mature pollen stage, M germinated pollen stage; BEST Arabidopsis thaliana protein match is: unknown protein (TAIR:AT1G23150.1); Has 143 Blast hits to 143 proteins in 17 s…
57	30.1785	25.0475	chr5	215143	215640	Amont.	Am_324600	-	-	NA	NA	-
58	21.5499	20.5498	chr5	215822	216286	Amont.	Am_324610	-	-	NA	NA	AT1G18770.1 | Symbols: | RING/U-box superfamily protein
59	17.7217	15.5994	chr5	216739	218369	Amont.	Am_324620	qAa_G509980.h1	chr5	A montbretiana	A montbretiana	AT3G29590.1 | Symbols: AT5MAT | HXXXD-type acyl-transferase family protein
60	19.3522	16.1073	chr5	233430	235913	Amont.	Am_324650	qAa_G736670.h1	chr5	A montbretiana	A montbretiana	AT2G01570.1 | Symbols: RGA1, RGA | GRAS family transcription factor family protein
61	20.291	20.6182	chr5	250955	251790	Amont.	Am_324680	-	-	NA	NA	AT2G01580.1 | Symbols: | unknown protein; BEST Arabidopsis thaliana protein match is: unknown protein (TAIR:AT3G07510.2); Has 129 Blast hits to 129 proteins in 12 species: Archae - 0; Bacteria - 0; Metazoa - 0; Fungi - 0; Plants - 129; Viruses - 0; Other Eukaryotes - 0 (source: NCBI BLink).
62	23.0299	15.3062	chr5	252640	253436	Amont.	Am_324690	qAa_G640100.h1	chr5	A montbretiana	A montbretiana	AT2G01590.1 | Symbols: CRR3 | chlororespiratory reduction 3
63	19.7659	15.6526	chr5	254566	257798	Amont.	Am_324700	qAa_G640090.h1	chr5	A montbretiana	A montbretiana	AT2G01600.1 | Symbols: | ENTH/ANTH/VHS superfamily protein
64	26.8924	21.0513	chr5	258373	259065	Amont.	Am_324710	qAa_G640080.h1	chr5	A montbretiana	A montbretiana	AT1G14900.1 | Symbols: HMGA | high mobility group A
65	20.1836	19.0282	chr5	260605	261816	Amont.	Am_324720	qAa_G640070.h1	chr5	A montbretiana	A montbretiana	AT2G01610.1 | Symbols: | Plant invertase/pectin methylesterase inhibitor superfamily protein
66	17.172	16.8225	chr5	265621	268581	Amont.	Am_324730	qAa_G692210.h1	chr5	A montbretiana	A montbretiana	AT2G01620.1 | Symbols: MEE11 | RNI-like superfamily protein
67	5.00888	5.1176	chr5	266984	269313	Amont.	Am_324740	qAa_G692200.h1	chr5	A montbretiana	A montbretiana	AT2G01630.1 | Symbols: | O-Glycosyl hydrolases family 17 protein
68	14.79	14.8132	chr5	271256	274242	Amont.	Am_324750	qAa_G692190.h1	chr5	A montbretiana	A montbretiana	AT2G01640.2 | Symbols: | unknown protein; FUNCTIONS IN: molecular_function unknown; INVOLVED IN: biological_process unknown; LOCATED IN: cellular_component unknown; EXPRESSED IN: 22 plant structures; EXPRESSED DURING: 13 growth stages.
69	0	0	chr5	272143	274242	Amont.	Am_324760	qAa_G692180.h1	chr5	NA	NA	AT2G01650.1 | Symbols: PUX2 | plant UBX domain-containing protein 2
70	16.3844	20.088	chr5	275124	275836	Amont.	Am_324770	-	-	NA	NA	-
71	18.1664	16.7155	chr5	280243	281986	Amont.	Am_324780	qAa_G692170.h1	chr5	A montbretiana	A montbretiana	AT2G01660.1 | Symbols: PDLP6 | plasmodesmata-located protein 6
72	15.7417	14.5108	chr5	292191	293779	Amont.	Am_324790	qAa_G244120.h1	chr5	A montbretiana	A montbretiana	AT2G01670.1 | Symbols: atnudt17, NUDT17 | nudix hydrolase homolog 17
73	19.7727	18.9667	chr5	303111	305485	Amont.	Am_324800	qAa_G244110.h1	chr5	A montbretiana	A montbretiana	AT2G01680.1 | Symbols: | Ankyrin repeat family protein
74	13.2341	14.0164	chr5	305619	310740	Amont.	Am_324810	qAa_G244100.h1	chr5	A montbretiana	A montbretiana	AT2G01690.2 | Symbols: | ARM repeat superfamily protein
75	15.8478	18.2939	chr5	312395	313727	Amont.	Am_324820	-	-	NA	NA	AT2G41930.1 | Symbols: | Protein kinase superfamily protein
76	18.8577	17.8145	chr5	314025	315601	Amont.	Am_324830	-	-	NA	NA	-
77	30.6911	23.4134	chr5	316247	316790	Amont.	Am_324840	-	-	NA	NA	-
78	20.153	18.1329	chr5	317871	319580	Amont.	Am_324850	qAa_G244080.h1	chr5	A montbretiana	A montbretiana	AT2G01690.2 | Symbols: | ARM repeat superfamily protein
79	17.4707	23.7192	chr5	320872	321810	Amont.	Am_324860	qAa_G244070.h1	chr5	A montbretiana	A montbretiana	AT2G01710.1 | Symbols: | Chaperone DnaJ-domain superfamily protein
80	16.9241	15.5346	chr5	322237	325306	Amont.	Am_324870	qAa_G244060.h1	chr5	A montbretiana	A montbretiana	AT2G01720.1 | Symbols: | Ribophorin I
81	13.4735	16.3207	chr5	325452	328503	Amont.	Am_324880	qAa_G244050.h1	chr5	A montbretiana	A montbretiana	AT2G01730.1 | Symbols: ATCPSF73-II, EDA26, CPSF73-II | cleavage and polyadenylation specificity factor 73 kDa subunit-II
82	16.3155	16.3028	chr5	328942	332500	Amont.	Am_324890	qAa_G244040.h1	chr5	A montbretiana	A montbretiana	AT2G01735.1 | Symbols: RIE1 | RING-finger protein for embryogenesis
83	0	0	chr5	330772	332445	Amont.	Am_324900	qAa_G244030.h1	chr5	A alpina	NA	AT2G01740.1 | Symbols: | Tetratricopeptide repeat (TPR)-like superfamily protein
84	12.8932	12.7891	chr5	334312	338599	Amont.	Am_324910	qAa_G244020.h1	chr5	A montbretiana	A montbretiana	AT2G01750.2 | Symbols: MAP70-3 | microtubule-associated proteins 70-3
85	20.8184	18.8471	chr5	338782	339836	Amont.	Am_324920	-	-	NA	NA	AT3G44120.1 | Symbols: | F-box and associated interaction domains-containing protein
86	21.106	24.5543	chr5	340742	341400	Amont.	Am_324930	-	-	NA	NA	AT2G01300.1 | Symbols: | unknown protein; BEST Arabidopsis thaliana protein match is: unknown protein (TAIR:AT1G15010.1); Has 73 Blast hits to 73 proteins in 12 species: Archae - 0; Bacteria - 0; Metazoa - 0; Fungi - 0; Plants - 73; Viruses - 0; Other Eukaryotes - 0 (source: NCBI BLink).
87	19.7879	16.7985	chr5	342035	343186	Amont.	Am_324940	-	-	NA	NA	AT3G18910.1 | Symbols: ETP2 | EIN2 targeting protein2
88	24.7713	15.5802	chr5	343335	343862	Amont.	Am_324950	qAa_G244010.h1	chr5	A montbretiana	A montbretiana	AT2G01755.1 | Symbols: | unknown protein; FUNCTIONS IN: molecular_function unknown; INVOLVED IN: biological_process unknown; LOCATED IN: chloroplast; Has 120 Blast hits to 120 proteins in 52 species: Archae - 0; Bacteria - 80; Metazoa - 0; Fungi - 0; Plants - 24; Viruses - 0; Other Eukaryotes - 16 (source: NCBI BLink).
89	16.0641	18.613	chr5	351879	353487	Amont.	Am_324970	qAa_G243990.h1	chr5	A montbretiana	A montbretiana	AT2G01760.1 | Symbols: ARR14, RR14 | response regulator 14
90	16.0922	14.8464	chr5	353900	356023	Amont.	Am_324980	qAa_G243980.h1	chr5	A montbretiana	A montbretiana	AT2G01770.1 | Symbols: VIT1, ATVIT1 | vacuolar iron transporter 1
91	24.1257	25.9555	chr5	363805	364254	Amont.	Am_325000	-	-	NA	NA	AT5G05020.1 | Symbols: | Pollen Ole e 1 allergen and extensin family protein
92	18.7454	17.5871	chr5	369278	372034	Amont.	Am_325010	qAa_G606460.h1	chr5	A montbretiana	A montbretiana	AT1G14750.1 | Symbols: SDS | Cyclin family protein
93	19.5812	18.7914	chr5	372454	374681	Amont.	Am_325020	-	-	NA	NA	AT1G14750.1 | Symbols: SDS | Cyclin family protein
94	16.4553	16.9542	chr5	375236	378173	Amont.	Am_325030	-	-	NA	NA	AT2G01810.1 | Symbols: | RING/FYVE/PHD zinc finger superfamily protein
95	14.0366	12.3711	chr5	381302	383914	Amont.	Am_325040	-	-	NA	NA	AT2G01818.1 | Symbols: | PLATZ transcription factor family protein
96	20.0721	26.9003	chr5	386607	387119	Amont.	Am_325050	-	-	NA	NA	AT2G46460.1 | Symbols: | Polynucleotidyl transferase, ribonuclease H-like superfamily protein
97	20.0441	17.066	chr5	391161	392713	Amont.	Am_325060	-	-	NA	NA	AT5G41880.1 | Symbols: POLA3, POLA4 | DNA primases;DNA primases
98	17.6429	18.2904	chr5	394471	397903	Amont.	Am_325070	qAa_G312300.h1	chr5	A montbretiana	A montbretiana	AT2G01820.1 | Symbols: | Leucine-rich repeat protein kinase family protein
99	21.881	23.6334	chr5	401728	402972	Amont.	Am_325080	qAa_G312310.h1	chr5	A montbretiana	A montbretiana	AT2G31470.1 | Symbols: DOR | F-box and associated interaction domains-containing protein
100	14.9658	15.6016	chr5	403471	407851	Amont.	Am_325090	qAa_G312320.h1	chr5	A montbretiana	A montbretiana	AT2G01830.2 | Symbols: WOL, CRE1, WOL1, AHK4, ATCRE1 | CHASE domain containing histidine kinase protein
101	15.5162	18.2619	chr5	420372	422359	Amont.	Am_325100	qAa_G609710.h1	chr5	A montbretiana	A montbretiana	AT2G01850.1 | Symbols: EXGT-A3, XTH27, ATXTH27 | endoxyloglucan transferase A3
102	21.7182	18.0503	chr5	424248	425642	Amont.	Am_325110	qAa_G609700.h1	chr5	A montbretiana	A montbretiana	AT2G01860.1 | Symbols: EMB975 | Tetratricopeptide repeat (TPR)-like superfamily protein
103	20.0721	22.7618	chr5	425674	426186	Amont.	Am_325120	-	-	NA	NA	AT2G01870.1 | Symbols: | unknown protein; FUNCTIONS IN: molecular_function unknown; INVOLVED IN: biological_process unknown; LOCATED IN: chloroplast thylakoid membrane, chloroplast; EXPRESSED IN: 22 plant structures; EXPRESSED DURING: 13 growth stages; Has 11 Blast hits to 11 proteins in 5 species: Archae - 0; Bacteria - 0; Metazoa - 0; Fungi - 0; Plants - 11; Viruses - 0; Other Eukaryotes - 0 (s…
104	15.5612	16.2053	chr5	426747	433726	Amont.	Am_325130	qAa_G609690.h1	chr5	A montbretiana	A montbretiana	AT2G01880.1 | Symbols: PAP7, ATPAP7 | purple acid phosphatase 7
105	17.7647	18.4318	chr5	437068	439554	Amont.	Am_325150	qAa_G609680.h1	chr5	A montbretiana	A montbretiana	AT2G01890.1 | Symbols: PAP8, ATPAP8 | purple acid phosphatase 8
106	14.7957	14.9729	chr5	448475	454914	Amont.	Am_325170	-	-	NA	NA	AT2G01900.1 | Symbols: | DNAse I-like superfamily protein
107	17.7426	17.3553	chr5	462200	465237	Amont.	Am_325180	qAa_G280950.h1	chr5	A montbretiana	A montbretiana	AT2G01910.1 | Symbols: ATMAP65-6, MAP65-6 | Microtubule associated protein (MAP65/ASE1) family protein
108	24.669	22.3624	chr5	466398	467310	Amont.	Am_325190	qAa_G280940.h1	chr5	A montbretiana	A montbretiana	AT2G01913.1 | Symbols: | unknown protein; Has 35333 Blast hits to 34131 proteins in 2444 species: Archae - 798; Bacteria - 22429; Metazoa - 974; Fungi - 991; Plants - 531; Viruses - 0; Other Eukaryotes - 9610 (source: NCBI BLink).
109	18.7007	20.2731	chr5	470530	471941	Amont.	Am_325200	-	-	NA	NA	AT3G29680.1 | Symbols: | HXXXD-type acyl-transferase family protein
110	24.2198	23.0958	chr5	472855	473394	Amont.	Am_325210	qAa_G280930.h1	chr5	A montbretiana	A montbretiana	AT2G01920.1 | Symbols: | ENTH/VHS/GAT family protein
111	17.5629	13.3362	chr5	473438	474292	Amont.	Am_325220	-	-	NA	NA	AT2G01930.2 | Symbols: BPC1, BBR, ATBPC1 | basic pentacysteine1
112	20.7234	16.1163	chr5	479674	482435	Amont.	Am_325230	qAa_G280920.h1	chr5	A montbretiana	A montbretiana	AT2G01940.3 | Symbols: SGR5, ATIDD15 | C2H2-like zinc finger protein
113	15.6851	15.0288	chr5	488673	492374	Amont.	Am_325240	qAa_G280910.h1	chr5	A montbretiana	A montbretiana	AT2G01950.1 | Symbols: VH1, BRL2 | BRI1-like 2
114	16.4369	15.3925	chr5	497555	500377	Amont.	Am_325250	qAa_G449000.h1	chr5	A montbretiana	A montbretiana	AT2G01970.1 | Symbols: | Endomembrane protein 70 protein family
115	13.0445	11.9504	chr5	503121	509083	Amont.	Am_325260	qAa_G448990.h1	chr5	A montbretiana	A montbretiana	AT2G01980.1 | Symbols: SOS1, ATSOS1, ATNHX7 | sodium proton exchanger, putative (NHX7) (SOS1)
116	15.5576	16.8136	chr5	510774	512113	Amont.	Am_325270	qAa_G448980.h1	chr5	A montbretiana	A montbretiana	AT2G01990.1 | Symbols: | unknown protein; BEST Arabidopsis thaliana protein match is: unknown protein (TAIR:AT1G14630.1); Has 118 Blast hits to 118 proteins in 14 species: Archae - 0; Bacteria - 0; Metazoa - 0; Fungi - 0; Plants - 118; Viruses - 0; Other Eukaryotes - 0 (source: NCBI BLink).
117	16.6928	19.5284	chr5	518549	520163	Amont.	Am_325280	-	-	NA	NA	AT1G64940.1 | Symbols: CYP89A6 | cytochrome P450, family 87, subfamily A, polypeptide 6
118	19.1555	18.2665	chr5	522081	522893	Amont.	Am_325290	-	-	NA	NA	AT2G02000.1 | Symbols: GAD3 | glutamate decarboxylase 3
119	15.2389	16.0817	chr5	522898	524265	Amont.	Am_325300	-	-	NA	NA	AT2G02010.1 | Symbols: GAD4 | glutamate decarboxylase 4
120	26.6575	31.9805	chr5	545825	546148	Amont.	Am_325320	-	-	NA	NA	AT2G02010.1 | Symbols: GAD4 | glutamate decarboxylase 4
121	16.9139	17.0034	chr5	549551	552277	Amont.	Am_325330	qAa_G186490.h1	chr5	A montbretiana	A montbretiana	AT2G02010.1 | Symbols: GAD4 | glutamate decarboxylase 4
122	18.3231	17.4727	chr5	558681	559636	Amont.	Am_325360	-	-	NA	NA	-
123	18.4657	19.705	chr5	560568	563095	Amont.	Am_325370	qAa_G186470.h1	chr5	A montbretiana	A montbretiana	AT2G02040.1 | Symbols: ATPTR2-B, NTR1, PTR2-B, PTR2, ATPTR2 | peptide transporter 2
124	15.6807	18.0171	chr5	564610	566771	Amont.	Am_325380	qAa_G186460.h1	chr5	A montbretiana	A montbretiana	AT2G02050.1 | Symbols: | NADH-ubiquinone oxidoreductase B18 subunit, putative
125	16.2799	15.6299	chr5	576877	579385	Amont.	Am_325390	qAa_G186450.h1	chr5	A montbretiana	A montbretiana	AT2G02060.1 | Symbols: | Homeodomain-like superfamily protein
126	20.1472	17.5989	chr5	580161	581967	Amont.	Am_325400	-	-	NA	NA	AT1G14590.1 | Symbols: | Nucleotide-diphospho-sugar transferase family protein
127	16.3677	13.9054	chr5	586924	592524	Amont.	Am_325410	qAa_G186430.h1	chr5	A montbretiana	A montbretiana	AT2G02070.1 | Symbols: AtIDD5, IDD5 | indeterminate(ID)-domain 5
128	15.3899	14.7537	chr5	597752	601145	Amont.	Am_325420	qAa_G186420.h1	chr5	A montbretiana	A montbretiana	AT2G02080.1 | Symbols: AtIDD4, IDD4 | indeterminate(ID)-domain 4
129	18.3104	19.341	chr5	603777	605749	Amont.	Am_325430	-	-	NA	NA	AT1G51670.1 | Symbols: | unknown protein; BEST Arabidopsis thaliana protein match is: unknown protein (TAIR:AT1G48180.1); Has 37 Blast hits to 37 proteins in 2 species: Archae - 0; Bacteria - 0; Metazoa - 0; Fungi - 0; Plants - 37; Viruses - 0; Other Eukaryotes - 0 (source: NCBI BLink).
130	31.9091	23.5127	chr5	606041	606424	Amont.	Am_325440	-	-	NA	NA	AT3G27940.1 | Symbols: LBD26 | LOB domain-containing protein 26
131	23.0166	16.9062	chr5	610164	611057	Amont.	Am_325450	qAa_G186400.h1	chr5	A montbretiana	A montbretiana	-
132	16.7734	15.9949	chr5	611501	615972	Amont.	Am_325460	-	-	NA	NA	AT2G02030.1 | Symbols: | F-box family protein
133	16.916	14.4746	chr5	618241	621919	Amont.	Am_325470	qAa_G186380.h1	chr5	A montbretiana	A montbretiana	AT2G02090.1 | Symbols: CHR19, CHA19, ETL1 | SNF2 domain-containing protein / helicase domain-containing protein
134	18.4822	17.128	chr5	625485	626552	Amont.	Am_325480	qAa_G323370.h1	chr5	A montbretiana	A montbretiana	AT2G02100.1 | Symbols: LCR69, PDF2.2 | low-molecular-weight cysteine-rich 69
135	22.5715	19.1324	chr5	627140	628026	Amont.	Am_325490	qAa_G323360.h1	chr5	A montbretiana	A montbretiana	AT2G02130.1 | Symbols: PDF2.3, LCR68 | low-molecular-weight cysteine-rich 68
136	16.9721	18.3631	chr5	628504	629355	Amont.	Am_325500	qAa_G323350.h1	chr5	A montbretiana	A montbretiana	AT2G02130.1 | Symbols: PDF2.3, LCR68 | low-molecular-weight cysteine-rich 68
137	18.6095	16.9513	chr5	640070	641070	Amont.	Am_325510	-	-	NA	NA	-
138	15.5598	17.2737	chr5	643395	645787	Amont.	Am_325520	qAa_G323330.h1	chr5	A montbretiana	A montbretiana	AT1G59124.1 | Symbols: | Disease resistance protein (CC-NBS-LRR class) family
139	20.4408	22.5498	chr5	657932	658625	Amont.	Am_325530	qAa_G323320.h1	chr5	A montbretiana	A montbretiana	AT2G02100.1 | Symbols: LCR69, PDF2.2 | low-molecular-weight cysteine-rich 69
140	19.1172	17.8772	chr5	660163	662415	Amont.	Am_325540	qAa_G323310.h1	chr5	A montbretiana	A montbretiana	AT2G02148.1 | Symbols: | unknown protein.
141	17.649	16.646	chr5	664207	667087	Amont.	Am_325550	qAa_G323300.h1	chr5	A montbretiana	A montbretiana	AT2G02150.1 | Symbols: | Tetratricopeptide repeat (TPR)-like superfamily protein
142	14.9366	14.9765	chr5	667816	670345	Amont.	Am_325560	qAa_G323290.h1	chr5	A montbretiana	A montbretiana	AT2G02160.1 | Symbols: | CCCH-type zinc finger family protein
143	17.6686	18.3327	chr5	671089	674123	Amont.	Am_325570	qAa_G323280.h1	chr5	A montbretiana	A montbretiana	AT2G02170.2 | Symbols: | Remorin family protein
144	17.9912	16.3337	chr5	675218	677472	Amont.	Am_325580	qAa_G323270.h1	chr5	A montbretiana	A montbretiana	AT2G02180.1 | Symbols: TOM3 | tobamovirus multiplication protein 3
145	26.2963	23.5086	chr5	677707	678045	Amont.	Am_325590	-	-	NA	NA	-
146	13.2765	14.8219	chr5	680149	683580	Amont.	Am_325600	qAa_G323260.h1	chr5	A montbretiana	A montbretiana	AT2G02220.1 | Symbols: ATPSKR1, PSKR1 | phytosulfokin receptor 1
147	28.0156	29.0053	chr5	688096	688443	Amont.	Am_325610	-	-	NA	NA	-
148	22.0835	18.0926	chr5	689177	690070	Amont.	Am_325620	qAa_G323250.h1	chr5	A montbretiana	A montbretiana	-
149	25.8214	25.954	chr5	691734	692132	Amont.	Am_325630	-	-	NA	NA	-
150	15.738	20.6862	chr5	692217	692870	Amont.	Am_325640	-	-	NA	NA	-
151	16.6406	18.0233	chr5	694597	695949	Amont.	Am_325650	-	-	NA	NA	-
152	16.533	16.6931	chr5	696921	698349	Amont.	Am_325660	qAa_G323240.h1	chr5	A montbretiana	A montbretiana	AT2G02230.1 | Symbols: AtPP2-B1, PP2-B1 | phloem protein 2-B1
153	19.8104	20.6438	chr5	698828	700188	Amont.	Am_325670	-	-	NA	NA	AT2G02250.1 | Symbols: AtPP2-B2, PP2-B2 | phloem protein 2-B2
154	45.8677	37.6642	chr5	715358	715576	Amont.	Am_325680	-	-	NA	NA	-
155	16.0983	15.0516	chr5	716784	720321	Amont.	Am_325690	qAa_G323210.h1	chr5	A montbretiana	A montbretiana	AT5G66630.1 | Symbols: DAR5 | DA1-related protein 5
156	21.25	20.9811	chr5	722938	724415	Amont.	Am_325700	qAa_G323200.h1	chr5	A montbretiana	A montbretiana	AT2G02360.1 | Symbols: AtPP2-B10, PP2-B10 | phloem protein 2-B10
157	17.0804	17.0395	chr5	725589	727703	Amont.	Am_325710	qAa_G323190.h1	chr5	A montbretiana	A montbretiana	AT2G02370.1 | Symbols: | SNARE associated Golgi protein family
158	16.1758	15.2933	chr5	727891	729900	Amont.	Am_325720	-	-	NA	NA	AT4G02150.1 | Symbols: MOS6, ATIMPALPHA3, IMPA-3 | ARM repeat superfamily protein
159	17.2518	17.0681	chr5	733888	735176	Amont.	Am_325730	-	-	NA	NA	AT2G02390.3 | Symbols: ATGSTZ1, GST18, GSTZ1 | glutathione S-transferase zeta 1
160	17.4267	17.1292	chr5	735597	737669	Amont.	Am_325740	-	-	NA	NA	AT2G02390.3 | Symbols: ATGSTZ1, GST18, GSTZ1 | glutathione S-transferase zeta 1
161	19.4626	21.3905	chr5	738274	739958	Amont.	Am_325750	-	-	NA	NA	AT5G02500.1 | Symbols: HSC70-1, HSP70-1, AT-HSC70-1, HSC70 | heat shock cognate protein 70-1
162	14.735	21.0767	chr5	740051	740428	Amont.	Am_325760	-	-	NA	NA	AT5G02490.1 | Symbols: | Heat shock protein 70 (Hsp 70) family protein
163	21.2078	24.7902	chr5	744089	744495	Amont.	Am_325770	-	-	NA	NA	AT3G27940.1 | Symbols: LBD26 | LOB domain-containing protein 26
164	17.4472	16.1239	chr5	747070	749649	Amont.	Am_325780	qAa_G323150.h1	chr5	A montbretiana	A montbretiana	AT2G02390.3 | Symbols: ATGSTZ1, GST18, GSTZ1 | glutathione S-transferase zeta 1
165	8.45523	10.6833	chr5	749209	750523	Amont.	Am_325790	qAa_G323140.h1	chr5	A montbretiana	A montbretiana	AT2G02400.1 | Symbols: | NAD(P)-binding Rossmann-fold superfamily protein
166	15.2092	18.3075	chr5	751592	753820	Amont.	Am_325800	qAa_G435380.h1	chr5	A montbretiana	A montbretiana	AT2G02410.1 | Symbols: | unknown protein; CONTAINS InterPro DOMAIN/s: Protein of unknown function DUF901 (InterPro:IPR010298); Has 1151 Blast hits to 1151 proteins in 597 species: Archae - 0; Bacteria - 1105; Metazoa - 0; Fungi - 0; Plants - 42; Viruses - 0; Other Eukaryotes - 4 (source: NCBI BLink).
167	20.0384	29.9896	chr5	757234	758232	Amont.	Am_325810	-	-	NA	NA	-
168	13.6154	14.317	chr5	772572	776346	Amont.	Am_325820	qAa_G435370.h1	chr5	A montbretiana	A montbretiana	AT2G02450.2 | Symbols: ANAC034, ANAC035, LOV1, NAC035 | NAC domain containing protein 35
169	18.023	19.0962	chr5	778407	781181	Amont.	Am_325830	qAa_G435360.h1	chr5	A montbretiana	A montbretiana	AT2G02470.1 | Symbols: AL6 | alfin-like 6
170	15.5464	14.887	chr5	785360	789630	Amont.	Am_325840	qAa_G435350.h1	chr5	A montbretiana	A montbretiana	AT2G02480.1 | Symbols: STI | AAA-type ATPase family protein
171	17.8876	16.2283	chr5	791940	794176	Amont.	Am_325850	qAa_G484310.h1	chr5	A montbretiana	A montbretiana	AT2G02500.1 | Symbols: ISPD, ATMEPCT, MCT | Nucleotide-diphospho-sugar transferases superfamily protein
172	39.4972	54.6738	chr5	794961	795179	Amont.	Am_325860	qAa_G484300.h1	chr5	A montbretiana	A montbretiana	AT2G02510.1 | Symbols: | NADH dehydrogenase (ubiquinone)s
173	20.2529	19.7072	chr5	802802	803474	Amont.	Am_325870	-	-	NA	NA	AT2G30810.1 | Symbols: | Gibberellin-regulated family protein
174	19.996	16.4235	chr5	811307	813210	Amont.	Am_325880	qAa_G484290.h1	chr5	A montbretiana	A montbretiana	AT2G02540.1 | Symbols: ATHB21, ZFHD4, HB21, ZHD3 | homeobox protein 21
175	17.2913	16.6819	chr5	814949	821808	Amont.	Am_325890	qAa_G484270.h1	chr5	A montbretiana	A montbretiana	AT2G02560.1 | Symbols: CAND1, ATCAND1, ETA2, TIP120, HVE | cullin-associated and neddylation dissociated
176	18.2813	16.2816	chr5	822614	825835	Amont.	Am_325900	-	-	NA	NA	AT3G49620.1 | Symbols: DIN11 | 2-oxoglutarate (2OG) and Fe(II)-dependent oxygenase superfamily protein
177	14.7665	14.0812	chr5	826640	833562	Amont.	Am_325910	qAa_G344950.h1	chr5	A montbretiana	A montbretiana	AT3G49620.1 | Symbols: DIN11 | 2-oxoglutarate (2OG) and Fe(II)-dependent oxygenase superfamily protein
178	26.0247	23.9145	chr5	834332	834919	Amont.	Am_325920	-	-	NA	NA	-
179	18.7739	20.7481	chr5	838180	840414	Amont.	Am_325930	qAa_G344930.h1	chr5	A montbretiana	A montbretiana	AT2G02570.1 | Symbols: | nucleic acid binding;RNA binding
180	19.217	18.514	chr5	840638	842040	Amont.	Am_325940	qAa_G344920.h1	chr5	A montbretiana	A montbretiana	AT2G02590.1 | Symbols: | FUNCTIONS IN: molecular_function unknown; INVOLVED IN: biological_process unknown; LOCATED IN: chloroplast; EXPRESSED IN: 21 plant structures; EXPRESSED DURING: 13 growth stages; CONTAINS InterPro DOMAIN/s: Putative small multi-drug export (InterPro:IPR009577); Has 405 Blast hits to 405 proteins in 185 species: Archae - 65; Bacteria - 295; Metazoa - 0; Fungi - 0; Plants -…
181	13.9969	13.7555	chr5	842509	848998	Amont.	Am_325950	qAa_G344900.h1	chr5	A montbretiana	A montbretiana	AT2G02610.1 | Symbols: | Cysteine/Histidine-rich C1 domain family protein
182	19.5664	16.4137	chr5	853148	855036	Amont.	Am_325970	-	-	NA	NA	AT2G02610.1 | Symbols: | Cysteine/Histidine-rich C1 domain family protein
183	16.8083	17.8471	chr5	855551	857881	Amont.	Am_325980	qAa_G344890.h1	chr5	A montbretiana	A montbretiana	AT2G02710.1 | Symbols: PLP, PLPB | PAS/LOV protein B
184	13.1437	13.7162	chr5	861917	864157	Amont.	Am_325990	qAa_G344880.h1	chr5	A montbretiana	A montbretiana	AT2G02720.1 | Symbols: | Pectate lyase family protein
185	13.8745	14.3647	chr5	864020	866122	Amont.	Am_326000	qAa_G344870.h1	chr5	A montbretiana	A montbretiana	AT2G02730.1 | Symbols: | Protein of unknown function (DUF1664)
186	17.3787	17.5898	chr5	867436	869258	Amont.	Am_326010	qAa_G146180.h1	chr5	A montbretiana	A montbretiana	AT2G02740.1 | Symbols: ATWHY3, PTAC11, WHY3 | ssDNA-binding transcriptional regulator
187	16.829	14.3131	chr5	869788	871620	Amont.	Am_326020	qAa_G146190.h1	chr5	A montbretiana	A montbretiana	AT2G02750.1 | Symbols: | Pentatricopeptide repeat (PPR) superfamily protein
188	17.4851	15.7442	chr5	872616	877461	Amont.	Am_326030	-	-	NA	NA	AT2G02760.1 | Symbols: ATUBC2, UBC2 | ubiquiting-conjugating enzyme 2
189	0	0	chr5	874601	877173	Amont.	Am_326040	qAa_G146210.h1	chr5	NA	NA	AT2G02780.1 | Symbols: | Leucine-rich repeat protein kinase family protein
190	17.4794	19.4081	chr5	881444	883764	Amont.	Am_326050	qAa_G146220.h1	chr5	A montbretiana	A montbretiana	AT2G02790.1 | Symbols: IQD29 | IQ-domain 29
191	21.19	19.6016	chr5	884211	886400	Amont.	Am_326060	qAa_G146230.h1	chr5	A montbretiana	A montbretiana	AT2G02800.1 | Symbols: APK2B | protein kinase 2B
192	23.1795	22.4849	chr5	889574	890269	Amont.	Am_326070	-	-	NA	NA	AT2G43500.2 | Symbols: | Plant regulator RWP-RK family protein
193	17.3367	15.5235	chr5	891124	897164	Amont.	Am_326080	qAa_G146250.h1	chr5	A montbretiana	A montbretiana	AT2G02820.2 | Symbols: MYB88 | myb domain protein 88
194	0	0	chr5	891328	893306	Amont.	Am_326090	qAa_G146240.h1	chr5	NA	A alpina	AT2G02810.1 | Symbols: ATUTR1, UTR1 | UDP-galactose transporter 1
195	22.2947	23.4746	chr5	908481	909677	Amont.	Am_326100	qAa_G146260.h1	chr5	A montbretiana	A montbretiana	AT2G02850.1 | Symbols: ARPN | plantacyanin
196	21.4503	16.259	chr5	910797	911807	Amont.	Am_326110	qAa_G146270.h1	chr5	A montbretiana	A montbretiana	AT2G02850.1 | Symbols: ARPN | plantacyanin
197	17.0551	20.4879	chr5	912275	913529	Amont.	Am_326120	-	-	NA	NA	AT4G10400.1 | Symbols: | F-box/RNI-like/FBD-like domains-containing protein
198	16.8165	18.3269	chr5	913850	917781	Amont.	Am_326130	qAa_G146280.h1	chr5	A montbretiana	A montbretiana	AT2G02860.1 | Symbols: SUT2, ATSUC3, SUC3, ATSUT2 | sucrose transporter 2
199	18.8942	16.4757	chr5	919713	922462	Amont.	Am_326140	qAa_G146290.h1	chr5	A montbretiana	A montbretiana	AT5G27470.1 | Symbols: | seryl-tRNA synthetase / serine--tRNA ligase
200	21.4838	23.0476	chr5	925051	925775	Amont.	Am_326150	-	-	NA	NA	AT1G11820.2 | Symbols: | O-Glycosyl hydrolases family 17 protein
201	16.401	16.0899	chr5	929649	932003	Amont.	Am_326160	qAa_G146300.h1	chr5	A montbretiana	A montbretiana	AT2G02870.1 | Symbols: | Galactose oxidase/kelch repeat superfamily protein

## Sheet: A. alpina_Sustitution
gene nr Am	fpkm-41	fpkm_31	Aa_Chr	start	end	genome	Aa gene ID	Am Orthologue	Am_Chr	genotype_IL41	genotype_IL31	At Paralog
64	0	0.235435	chr1	264092	265217	alpinai.	qAa_G586610.h1	Am_100620	chr1	A montbretiana	A montbretiana	-
65	0	0.151611	chr1	265744	267491	alpinai.	qAa_G586600.h1	Am_100630	chr1	A montbretiana	A montbretiana	AT2G41470.1 | Symbols: | unknown protein; FUNCTIONS IN: molecular_function unknown; INVOLVED IN: biological_process unknown; LOCATED IN: vacuole; BEST Arabidopsis thaliana protein match is: unknown protein (TAIR:AT2G41440.1); Has 1066 Blast hits to 825 proteins in 144 species: Archae - 7; Bacteria - 46; Metazoa - 465; Fungi - 36; Plants - 67; Viruses - 4; Other Eukaryotes - 441 (source: NCBI BLin…
66	0	0	chr1	268356	268511	alpinai.	qAa_G586590.h1	-	-	NA	NA	-
67	0	0	chr1	286663	287939	alpinai.	qAa_G586570.h2	-	-	NA	NA	-
68	0	0	chr1	289539	290045	alpinai.	qAa_G586560.h1	Am_100660	chr1	A montbretiana	A montbretiana	AT3G48770.1 | Symbols: | DNA binding;ATP binding
69	0	0	chr1	292413	292751	alpinai.	qAa_G586550.h1	-	-	NA	NA	AT2G43360.1 | Symbols: BIO2, BIOB | Radical SAM superfamily protein
70	0	0	chr1	302575	304400	alpinai.	qAa_G745780.h1	-	-	NA	NA	AT1G01700.1 | Symbols: ATROPGEF2, ROPGEF2 | RHO guanyl-nucleotide exchange factor 2
71	0.0975604	0	chr1	306781	309628	alpinai.	qAa_G745770.h1	Am_100690	chr1	A montbretiana	A montbretiana	AT1G01690.1 | Symbols: ATPRD3, PRD3 | putative recombination initiation defects 3
72	0	0	chr1	310355	310861	alpinai.	qAa_G586560.h2	-	-	NA	NA	AT3G48770.1 | Symbols: | DNA binding;ATP binding
73	0	0	chr1	312461	313737	alpinai.	qAa_G586570.h1	-	-	NA	NA	-
74	0	0	chr1	316564	317653	alpinai.	qAa_G586580.h1	-	-	NA	NA	AT1G53910.1 | Symbols: RAP2.12 | related to AP2 12
75	0.427973	0	chr1	341777	343724	alpinai.	qAa_G291060.h1	Am_100700	chr1	A montbretiana	A montbretiana	AT1G01680.1 | Symbols: ATPUB54, PUB54 | plant U-box 54
76	0	0	chr1	345584	347723	alpinai.	qAa_G291070.h1	-	-	NA	NA	AT1G01670.1 | Symbols: | RING/U-box superfamily protein
77	0.129852	0	chr1	349896	352035	alpinai.	qAa_G291080.h1	-	-	NA	NA	AT1G01670.1 | Symbols: | RING/U-box superfamily protein
78	0.219309	0	chr1	352402	354935	alpinai.	qAa_G291090.h1	Am_100710	chr1	A montbretiana	A montbretiana	AT1G01660.1 | Symbols: | RING/U-box superfamily protein
79	0	0	chr1	357075	361236	alpinai.	qAa_G291100.h1	Am_100720	chr1	A montbretiana	A montbretiana	AT1G01650.1 | Symbols: SPPL4, ATSPPL4 | SIGNAL PEPTIDE PEPTIDASE-LIKE 4
80	1.16053	0	chr1	362273	362991	alpinai.	qAa_G291110.h1	Am_100730	chr1	A montbretiana	A montbretiana	AT1G01640.1 | Symbols: | BTB/POZ domain-containing protein
81	0.274823	0	chr1	363248	366280	alpinai.	qAa_G291120.h1	Am_100740	chr1	A montbretiana	A montbretiana	AT5G03780.1 | Symbols: TRFL10 | TRF-like 10
82	6.92204	6.37893	chr1	366721	376271	alpinai.	qAa_G291130.h1	-	-	NA	NA	AT1G01630.1 | Symbols: | Sec14p-like phosphatidylinositol transfer family protein
83	0	0	chr1	379384	380560	alpinai.	qAa_G291140.h1	Am_100790	chr1	A montbretiana	A montbretiana	AT1G01620.1 | Symbols: PIP1C, TMP-B, PIP1;3 | plasma membrane intrinsic protein 1C
84	0	0	chr1	382658	385063	alpinai.	qAa_G291150.h1	Am_100800	chr1	A montbretiana	A montbretiana	AT1G01610.1 | Symbols: ATGPAT4, GPAT4 | glycerol-3-phosphate acyltransferase 4
85	0	0	chr1	391621	392780	alpinai.	qAa_G291160.h1	Am_100820	chr1	A montbretiana	A montbretiana	AT1G22090.1 | Symbols: emb2204 | Protein of unknown function (DUF626)
86	0.184738	0.528495	chr1	411258	414265	alpinai.	qAa_G105680.h1	-	-	NA	NA	AT2G15420.1 | Symbols: | myosin heavy chain-related
87	0.475607	0	chr1	430586	431754	alpinai.	qAa_G105690.h1	Am_100840	chr1	A montbretiana	A montbretiana	AT1G22090.1 | Symbols: emb2204 | Protein of unknown function (DUF626)
88	0.678001	0	chr1	433439	434668	alpinai.	qAa_G105700.h1	-	-	NA	NA	AT1G01600.1 | Symbols: CYP86A4 | cytochrome P450, family 86, subfamily A, polypeptide 4
89	0.331251	0	chr1	438220	441574	alpinai.	qAa_G105710.h1	Am_100870	chr1	A montbretiana	A montbretiana	AT1G23020.2 | Symbols: FRO3 | ferric reduction oxidase 3
90	0.0760762	0	chr1	443887	447538	alpinai.	qAa_G105720.h1	-	-	NA	NA	AT1G01580.1 | Symbols: FRO2, FRD1, ATFRO2 | ferric reduction oxidase 2
91	0	0	chr1	449351	450739	alpinai.	qAa_G105730.h1	Am_100890	chr1	A montbretiana	A montbretiana	AT4G00300.1 | Symbols: | fringe-related protein
92	0.264276	0	chr1	451392	453494	alpinai.	qAa_G105740.h1	Am_100900	chr1	A montbretiana	A montbretiana	AT1G01570.1 | Symbols: | Protein of unknown function (DUF604)
93	0.339553	0.323795	chr1	460358	461994	alpinai.	qAa_G105750.h1	Am_100910	chr1	A montbretiana	A montbretiana	AT1G01560.2 | Symbols: ATMPK11, MPK11 | MAP kinase 11
94	0	0	chr1	462635	463696	alpinai.	qAa_G105760.h1	Am_100920	chr1	A montbretiana	A montbretiana	AT1G01550.1 | Symbols: BPS1 | Protein of unknown function (DUF793)
95	0	0	chr1	467097	469332	alpinai.	qAa_G105770.h1	Am_100930	chr1	A montbretiana	A montbretiana	AT1G01540.2 | Symbols: | Protein kinase superfamily protein
96	0	0	chr1	474643	474675	alpinai.	qAa_G77210.h249	-	-	NA	NA	-
97	0	0	chr1	480209	481474	alpinai.	qAa_G105780.h1	Am_100960	chr1	A montbretiana	A montbretiana	AT1G01520.1 | Symbols: | Homeodomain-like superfamily protein
98	0.425514	0	chr1	482271	484882	alpinai.	qAa_G105790.h1	Am_100970	chr1	A montbretiana	A montbretiana	AT1G01510.1 | Symbols: AN | NAD(P)-binding Rossmann-fold superfamily protein
99	0.217847	0	chr1	485462	486737	alpinai.	qAa_G105800.h1	Am_100980	chr1	A montbretiana	A montbretiana	AT1G01500.1 | Symbols: | Erythronate-4-phosphate dehydrogenase family protein
100	0.281128	0	chr1	491600	492588	alpinai.	qAa_G105810.h1	Am_100990	chr1	A montbretiana	A montbretiana	AT1G01490.1 | Symbols: | Heavy metal transport/detoxification superfamily protein
101	0.227854	0	chr1	495136	497574	alpinai.	qAa_G105820.h1	Am_101000	chr1	A montbretiana	A montbretiana	AT1G01480.1 | Symbols: ACS2, AT-ACC2 | 1-amino-cyclopropane-1-carboxylate synthase 2
102	0	0	chr1	502094	502680	alpinai.	qAa_G105830.h1	Am_101010	chr1	A montbretiana	A montbretiana	AT1G01470.1 | Symbols: LEA14, LSR3 | Late embryogenesis abundant protein
103	0.280844	0	chr1	511220	512209	alpinai.	qAa_G105840.h1	Am_101050	chr1	A montbretiana	A montbretiana	AT5G62740.1 | Symbols: HIR1, ATHIR1 | SPFH/Band 7/PHB domain-containing membrane-associated protein family
104	0.13696	0.130604	chr1	513255	515283	alpinai.	qAa_G105850.h1	Am_101060	chr1	A montbretiana	A montbretiana	AT1G01460.1 | Symbols: ATPIPK11, PIPK11 | Phosphatidylinositol-4-phosphate 5-kinase, core
105	0.27338	0	chr1	520981	523013	alpinai.	qAa_G105860.h1	Am_101080	chr1	A montbretiana	A montbretiana	AT1G01450.1 | Symbols: | Protein kinase superfamily protein
106	0	0	chr1	523406	525488	alpinai.	qAa_G105870.h1	Am_101090	chr1	A montbretiana	A montbretiana	AT4G01100.2 | Symbols: ADNT1 | adenine nucleotide transporter 1
107	0.123282	0	chr1	527013	529266	alpinai.	qAa_G105880.h1	Am_101110	chr1	A montbretiana	A montbretiana	AT1G01440.1 | Symbols: | Protein of unknown function (DUF3133)
108	0.382582	0	chr1	530381	531833	alpinai.	qAa_G105890.h1	Am_101120	chr1	A montbretiana	A montbretiana	AT1G01430.1 | Symbols: TBL25 | TRICHOME BIREFRINGENCE-LIKE 25
109	0.387654	0.184832	chr1	533108	534541	alpinai.	qAa_G105900.h1	Am_101130	chr1	A montbretiana	A montbretiana	AT1G01420.1 | Symbols: UGT72B3 | UDP-glucosyl transferase 72B3
110	0	0	chr1	535131	535582	alpinai.	qAa_G105910.h1	Am_101140	chr1	A montbretiana	A montbretiana	AT1G01380.1 | Symbols: ETC1 | Homeodomain-like superfamily protein
111	0.169466	0	chr1	537409	539048	alpinai.	qAa_G105920.h1	Am_101150	chr1	A montbretiana	A montbretiana	AT1G01370.1 | Symbols: HTR12, CENH3 | Histone superfamily protein
112	0.250907	0	chr1	541436	542543	alpinai.	qAa_G105930.h1	-	-	NA	NA	AT1G02260.1 | Symbols: | Divalent ion symporter
113	0	0	chr1	546051	547753	alpinai.	qAa_G105940.h1	Am_101170	chr1	A montbretiana	A montbretiana	AT1G02250.1 | Symbols: anac005, NAC005 | NAC domain containing protein 5
114	0.28056	0.26754	chr1	555807	556797	alpinai.	qAa_G105950.h1	-	-	NA	NA	AT1G02250.1 | Symbols: anac005, NAC005 | NAC domain containing protein 5
115	0	0	chr1	561490	563054	alpinai.	qAa_G105960.h1	-	-	NA	NA	AT1G02250.1 | Symbols: anac005, NAC005 | NAC domain containing protein 5
116	0.0631834	0.0602512	chr1	568284	572680	alpinai.	qAa_G211740.h1	Am_101260	chr1	A montbretiana	A montbretiana	AT1G02250.1 | Symbols: anac005, NAC005 | NAC domain containing protein 5
117	0.279431	0	chr1	574696	576684	alpinai.	qAa_G211750.h1	Am_101270	chr1	A montbretiana	A montbretiana	AT3G04430.1 | Symbols: anac049, NAC049 | NAC domain containing protein 49
118	0.389922	0	chr1	587381	589518	alpinai.	qAa_G211760.h1	Am_101300	chr1	A montbretiana	A montbretiana	AT1G01010.1 | Symbols: ANAC001, NAC001 | NAC domain containing protein 1
119	0	0.172325	chr1	589601	591138	alpinai.	qAa_G211770.h1	Am_101310	chr1	A montbretiana	A montbretiana	AT1G01020.1 | Symbols: ARV1 | Arv1-like protein
120	0.26478	0.252492	chr1	594930	595979	alpinai.	qAa_G211780.h1	Am_101320	chr1	A montbretiana	A montbretiana	AT1G01030.1 | Symbols: NGA3 | AP2/B3-like transcriptional factor family protein
121	0.188615	0.143889	chr1	605903	613266	alpinai.	qAa_G211790.h1	Am_101330	chr1	A montbretiana	A montbretiana	AT1G01040.2 | Symbols: DCL1 | dicer-like 1
122	0	0	chr1	613964	615222	alpinai.	qAa_G211800.h1	Am_101340	chr1	A montbretiana	A montbretiana	AT1G01050.1 | Symbols: AtPPa1, PPa1 | pyrophosphorylase 1
123	0.0917893	0	chr1	617582	620608	alpinai.	qAa_G211810.h1	Am_101350	chr1	A montbretiana	A montbretiana	AT1G01060.2 | Symbols: LHY, LHY1 | Homeodomain-like superfamily protein
124	0.527048	0	chr1	623145	623672	alpinai.	qAa_G211820.h1	-	-	NA	NA	-
125	0	0	chr1	624466	626024	alpinai.	qAa_G211830.h1	-	-	NA	NA	AT4G01440.1 | Symbols: | nodulin MtN21 /EamA-like transporter family protein
126	0.107158	0	chr1	629122	631714	alpinai.	qAa_G211840.h1	-	-	NA	NA	AT1G01070.1 | Symbols: | nodulin MtN21 /EamA-like transporter family protein
127	0.27859	0	chr1	648832	650826	alpinai.	qAa_G632110.h1	Am_101370	chr1	A montbretiana	A montbretiana	AT1G01070.1 | Symbols: | nodulin MtN21 /EamA-like transporter family protein
128	0	0	chr1	657466	659356	alpinai.	qAa_G632120.h1	-	-	NA	NA	AT1G01070.1 | Symbols: | nodulin MtN21 /EamA-like transporter family protein
129	0	0	chr1	674132	675213	alpinai.	qAa_G290600.h1	Am_101380	chr1	A montbretiana	A montbretiana	AT1G01080.2 | Symbols: | RNA-binding (RRM/RBD/RNP motifs) family protein
130	0.183094	0	chr1	676712	678229	alpinai.	qAa_G290610.h1	Am_101390	chr1	A montbretiana	A montbretiana	AT1G01090.1 | Symbols: PDH-E1 ALPHA | pyruvate dehydrogenase E1 alpha
131	0.391203	0.373048	chr1	682236	682946	alpinai.	qAa_G290620.h1	-	-	NA	NA	AT4G00810.1 | Symbols: | 60S acidic ribosomal protein family
132	0.130035	0	chr1	684372	686508	alpinai.	qAa_G290630.h1	Am_101410	chr1	A montbretiana	A montbretiana	AT1G01110.2 | Symbols: IQD18 | IQ-domain 18
133	0.178162	0	chr1	688803	690362	alpinai.	qAa_G290640.h1	Am_101420	chr1	A montbretiana	A montbretiana	AT1G01120.1 | Symbols: KCS1 | 3-ketoacyl-CoA synthase 1
134	0.124219	0	chr1	693765	696001	alpinai.	qAa_G290650.h1	Am_101430	chr1	A montbretiana	A montbretiana	AT1G01140.3 | Symbols: CIPK9, PKS6 | CBL-interacting protein kinase 9
135	1.99823	0.952749	chr1	700323	700601	alpinai.	qAa_G290660.h1	-	-	NA	NA	-
136	0	0	chr1	701813	702747	alpinai.	qAa_G290670.h1	Am_101440	chr1	A montbretiana	A montbretiana	AT4G00850.1 | Symbols: GIF3 | GRF1-interacting factor 3
137	0	0	chr1	703107	703446	alpinai.	qAa_G290680.h1	Am_101450	chr1	A montbretiana	A montbretiana	AT1G01170.1 | Symbols: | Protein of unknown function (DUF1138)
138	0	0.294621	chr1	705223	706122	alpinai.	qAa_G290690.h1	Am_101460	chr1	A montbretiana	A montbretiana	AT1G01180.1 | Symbols: | S-adenosyl-L-methionine-dependent methyltransferases superfamily protein
139	0.634867	0	chr1	713165	714915	alpinai.	qAa_G290700.h1	Am_101470	chr1	A montbretiana	A montbretiana	AT1G01190.1 | Symbols: CYP78A8 | cytochrome P450, family 78, subfamily A, polypeptide 8
140	0.855506	0	chr1	717722	718696	alpinai.	qAa_G290710.h1	Am_101480	chr1	A montbretiana	A montbretiana	AT1G01200.1 | Symbols: ATRABA3, ATRAB-A3, RABA3 | RAB GTPase homolog A3
141	0.339138	0	chr1	720061	720880	alpinai.	qAa_G290720.h1	Am_101500	chr1	A montbretiana	A montbretiana	AT4G07950.1 | Symbols: | DNA-directed RNA polymerase, subunit M, archaeal
142	0.224478	0	chr1	721643	725355	alpinai.	qAa_G290730.h1	Am_101510	chr1	A montbretiana	A montbretiana	AT1G01220.1 | Symbols: FKGP, AtFKGP | L-fucokinase/GDP-L-fucose pyrophosphorylase
143	0	0.248233	chr1	725746	726813	alpinai.	qAa_G290740.h1	Am_101520	chr1	A montbretiana	A montbretiana	AT1G01225.1 | Symbols: | NC domain-containing protein-related
144	0.181776	0	chr1	727353	728881	alpinai.	qAa_G290750.h1	-	-	NA	NA	AT1G01230.1 | Symbols: | ORMDL family protein
145	0	0	chr1	730251	731264	alpinai.	qAa_G290760.h1	Am_101530	chr1	A montbretiana	A montbretiana	AT1G01240.3 | Symbols: | unknown protein; BEST Arabidopsis thaliana protein match is: unknown protein (TAIR:AT2G46550.1); Has 35333 Blast hits to 34131 proteins in 2444 species: Archae - 798; Bacteria - 22429; Metazoa - 974; Fungi - 991; Plants - 531; Viruses - 0; Other Eukaryotes - 9610 (source: NCBI BLink).
146	0	0	chr1	743369	743929	alpinai.	qAa_G325150.h1	Am_101540	chr1	A montbretiana	A montbretiana	AT1G01250.1 | Symbols: | Integrase-type DNA-binding superfamily protein
147	0	0	chr1	748234	750063	alpinai.	qAa_G325160.h1	Am_101550	chr1	A montbretiana	A montbretiana	AT1G01260.1 | Symbols: | basic helix-loop-helix (bHLH) DNA-binding superfamily protein
148	0.843725	0	chr1	753248	754894	alpinai.	qAa_G325170.h1	Am_101570	chr1	A montbretiana	A montbretiana	AT1G01280.1 | Symbols: CYP703A2, CYP703 | cytochrome P450, family 703, subfamily A, polypeptide 2
149	0.945815	0	chr1	755109	755990	alpinai.	qAa_G325180.h1	Am_101580	chr1	A montbretiana	A montbretiana	AT1G01290.1 | Symbols: CNX3 | cofactor of nitrate reductase and xanthine dehydrogenase 3
150	0	0.18522	chr1	758485	759915	alpinai.	qAa_G325190.h1	Am_101590	chr1	A montbretiana	A montbretiana	AT1G01300.1 | Symbols: | Eukaryotic aspartyl protease family protein
151	0.391203	0	chr1	761707	762417	alpinai.	qAa_G325200.h1	Am_101610	chr1	A montbretiana	A montbretiana	AT1G01310.1 | Symbols: | CAP (Cysteine-rich secretory proteins, Antigen 5, and Pathogenesis-related 1 protein) superfamily protein
152	0.0653232	0	chr1	763077	771581	alpinai.	qAa_G325210.h1	Am_101620	chr1	A montbretiana	A montbretiana	AT1G01320.1 | Symbols: | Tetratricopeptide repeat (TPR)-like superfamily protein
153	0	0	chr1	773515	776321	alpinai.	qAa_G325220.h1	Am_101630	chr1	A montbretiana	A montbretiana	AT1G01340.2 | Symbols: CNGC10 | cyclic nucleotide gated channel 10
154	0.219569	0	chr1	777898	779163	alpinai.	qAa_G325230.h1	Am_101640	chr1	A montbretiana	A montbretiana	AT1G01350.1 | Symbols: | Zinc finger (CCCH-type/C3HC4-type RING finger) family protein
155	0	0.185935	chr1	780738	783587	alpinai.	qAa_G325240.h1	Am_101650	chr1	A montbretiana	A montbretiana	AT1G02270.1 | Symbols: | Calcium-binding endonuclease/exonuclease/phosphatase family
156	0.407264	0	chr1	785308	785990	alpinai.	qAa_G325250.h1	Am_101660	chr1	A montbretiana	A montbretiana	AT2G41610.1 | Symbols: | unknown protein; Has 35333 Blast hits to 34131 proteins in 2444 species: Archae - 798; Bacteria - 22429; Metazoa - 974; Fungi - 991; Plants - 531; Viruses - 0; Other Eukaryotes - 9610 (source: NCBI BLink).
157	0.176128	0	chr1	786241	787818	alpinai.	qAa_G325260.h1	-	-	NA	NA	AT1G02280.1 | Symbols: TOC33, ATTOC33, PPI1 | translocon at the outer envelope membrane of chloroplasts 33
158	0.210579	0.401614	chr1	788216	789535	alpinai.	qAa_G325270.h1	Am_101670	chr1	A montbretiana	A montbretiana	AT1G02290.1 | Symbols: | unknown protein; BEST Arabidopsis thaliana protein match is: unknown protein (TAIR:AT3G45830.1); Has 134 Blast hits to 134 proteins in 37 species: Archae - 0; Bacteria - 0; Metazoa - 54; Fungi - 0; Plants - 78; Viruses - 0; Other Eukaryotes - 2 (source: NCBI BLink).
159	0	0	chr1	790836	792999	alpinai.	qAa_G325280.h1	Am_101680	chr1	A montbretiana	A montbretiana	AT1G02305.1 | Symbols: | Cysteine proteinases superfamily protein
160	0.412711	0	chr1	793175	793848	alpinai.	qAa_G325290.h1	Am_101690	chr1	A montbretiana	A montbretiana	AT1G02310.1 | Symbols: MAN1 | Glycosyl hydrolase superfamily protein
161	0	0	chr1	808539	809195	alpinai.	qAa_G851260.h1	-	-	NA	NA	-
162	0.205136	0.195616	chr1	813647	815001	alpinai.	qAa_G687290.h1	Am_101720	chr1	A montbretiana	A montbretiana	AT1G02330.1 | Symbols: | CONTAINS InterPro DOMAIN/s: Hepatocellular carcinoma-associated antigen 59 (InterPro:IPR010756); Has 1239 Blast hits to 998 proteins in 204 species: Archae - 4; Bacteria - 71; Metazoa - 421; Fungi - 109; Plants - 87; Viruses - 5; Other Eukaryotes - 542 (source: NCBI BLink).
163	0	0.697011	chr1	816114	816494	alpinai.	qAa_G687280.h1	-	-	NA	NA	-
164	0.144739	0	chr1	817805	819724	alpinai.	qAa_G687270.h1	Am_101730	chr1	A montbretiana	A montbretiana	AT1G02340.1 | Symbols: HFR1, RSF1, FBI1, REP1 | basic helix-loop-helix (bHLH) DNA-binding superfamily protein
165	0.579863	0.276476	chr1	823799	824757	alpinai.	qAa_G687260.h1	-	-	NA	NA	AT1G02335.1 | Symbols: GL22 | germin-like protein subfamily 2 member 2 precursor
166	0	0	chr1	826897	827659	alpinai.	qAa_G452030.h1	-	-	NA	NA	AT1G02340.1 | Symbols: HFR1, RSF1, FBI1, REP1 | basic helix-loop-helix (bHLH) DNA-binding superfamily protein
167	0	0	chr1	834897	836469	alpinai.	qAa_G452040.h1	Am_101740	chr1	A montbretiana	A montbretiana	AT1G02340.1 | Symbols: HFR1, RSF1, FBI1, REP1 | basic helix-loop-helix (bHLH) DNA-binding superfamily protein
168	0.723319	0	chr1	841253	841637	alpinai.	qAa_G452050.h1	-	-	NA	NA	AT4G01690.1 | Symbols: PPOX, HEMG1, PPO1 | Flavin containing amine oxidoreductase family
169	0	0	chr1	842860	843096	alpinai.	qAa_G452060.h1	-	-	NA	NA	-
170	1.09352	0	chr1	844185	844439	alpinai.	qAa_G452070.h1	-	-	NA	NA	AT1G02360.1 | Symbols: | Chitinase family protein
171	0	0	chr1	846407	848212	alpinai.	qAa_G452080.h1	Am_101780	chr1	A montbretiana	A montbretiana	AT1G02370.1 | Symbols: | Tetratricopeptide repeat (TPR)-like superfamily protein
172	0.433314	0	chr1	848890	850172	alpinai.	qAa_G452090.h1	Am_101790	chr1	A montbretiana	A montbretiana	AT1G73490.2 | Symbols: | RNA-binding (RRM/RBD/RNP motifs) family protein
173	0	0	chr1	854367	855411	alpinai.	qAa_G452100.h1	Am_101810	chr1	A montbretiana	A montbretiana	AT1G02380.1 | Symbols: | unknown protein; BEST Arabidopsis thaliana protein match is: unknown protein (TAIR:AT4G01960.1); Has 66 Blast hits to 66 proteins in 11 species: Archae - 0; Bacteria - 0; Metazoa - 0; Fungi - 0; Plants - 66; Viruses - 0; Other Eukaryotes - 0 (source: NCBI BLink).
174	0.226276	0	chr1	858710	861165	alpinai.	qAa_G452110.h1	Am_101840	chr1	A montbretiana	A montbretiana	AT1G02390.1 | Symbols: ATGPAT2, GPAT2 | glycerol-3-phosphate acyltransferase 2
175	0	0	chr1	873040	875737	alpinai.	qAa_G6340.h1	Am_101850	chr1	A montbretiana	A montbretiana	AT1G02400.1 | Symbols: ATGA2OX4, ATGA2OX6, DTA1, GA2OX6 | gibberellin 2-oxidase 6
176	0.399647	0.19055	chr1	879531	880921	alpinai.	qAa_G6350.h1	Am_101870	chr1	A montbretiana	A montbretiana	AT1G02410.1 | Symbols: | cytochrome c oxidase assembly protein CtaG / Cox11 family
177	0	0	chr1	882016	882780	alpinai.	qAa_G6360.h1	Am_101880	chr1	A montbretiana	A montbretiana	AT1G02420.1 | Symbols: | Pentatricopeptide repeat (PPR) superfamily protein
178	0.447269	0	chr1	882976	883597	alpinai.	qAa_G6370.h1	Am_101890	chr1	A montbretiana	A montbretiana	AT1G02430.1 | Symbols: ATARFD1B, ARFD1B | ADP-ribosylation factor D1B
179	0	0	chr1	885679	886050	alpinai.	qAa_G6380.h1	Am_101900	chr1	A montbretiana	A montbretiana	AT1G02450.1 | Symbols: NIMIN1, NIMIN-1 | NIM1-interacting 1
180	0.278032	0.132565	chr1	891366	893364	alpinai.	qAa_G6390.h1	Am_101910	chr1	A montbretiana	A montbretiana	AT1G02460.1 | Symbols: | Pectin lyase-like superfamily protein
181	0	0	chr1	900493	901715	alpinai.	qAa_G6400.h1	Am_101920	chr1	A montbretiana	A montbretiana	AT1G02470.2 | Symbols: | Polyketide cyclase/dehydrase and lipid transport superfamily protein
182	0.594127	0.283277	chr1	902324	903259	alpinai.	qAa_G6410.h1	Am_101930	chr1	A montbretiana	A montbretiana	AT1G02475.1 | Symbols: | Polyketide cyclase/dehydrase and lipid transport superfamily protein
183	0.284293	0.271099	chr1	906085	907062	alpinai.	qAa_G6420.h1	-	-	NA	NA	AT1G02500.2 | Symbols: SAM1, SAM-1, MAT1, AtSAM1 | S-adenosylmethionine synthetase 1
184	0.565691	0	chr1	907602	908584	alpinai.	qAa_G6430.h1	Am_101950	chr1	A montbretiana	A montbretiana	AT1G02510.1 | Symbols: KCO4, ATKCO4, ATTPK4, TPK4 | Outward rectifying potassium channel protein
185	0.439572	0.0523965	chr1	910993	916048	alpinai.	qAa_G6440.h1	Am_101960	chr1	A montbretiana	A montbretiana	AT1G02520.1 | Symbols: PGP11 | P-glycoprotein 11
186	0	0	chr1	916833	917549	alpinai.	qAa_G6450.h1	Am_101970	chr1	A montbretiana	A montbretiana	AT1G02550.1 | Symbols: | Plant invertase/pectin methylesterase inhibitor superfamily protein
187	0.1503	0	chr1	919052	920900	alpinai.	qAa_G6460.h1	Am_101990	chr1	A montbretiana	A montbretiana	AT1G02560.1 | Symbols: CLPP5, NCLPP5, NCLPP1 | nuclear encoded CLP protease 5
188	0	0	chr1	922251	923063	alpinai.	qAa_G6470.h1	Am_102000	chr1	A montbretiana	A montbretiana	AT1G02570.1 | Symbols: | unknown protein; BEST Arabidopsis thaliana protein match is: unknown protein (TAIR:AT1G02575.1); Has 108 Blast hits to 55 proteins in 6 species: Archae - 0; Bacteria - 0; Metazoa - 0; Fungi - 0; Plants - 108; Viruses - 0; Other Eukaryotes - 0 (source: NCBI BLink).
189	0	0	chr1	924759	925577	alpinai.	qAa_G6480.h1	Am_102010	chr1	A montbretiana	A montbretiana	AT1G02570.1 | Symbols: | unknown protein; BEST Arabidopsis thaliana protein match is: unknown protein (TAIR:AT1G02575.1); Has 108 Blast hits to 55 proteins in 6 species: Archae - 0; Bacteria - 0; Metazoa - 0; Fungi - 0; Plants - 108; Viruses - 0; Other Eukaryotes - 0 (source: NCBI BLink).
190	0.179815	0	chr1	928738	933372	alpinai.	qAa_G6490.h1	Am_102020	chr1	A montbretiana	A montbretiana	AT1G02580.1 | Symbols: MEA, EMB173, FIS1, SDG5 | SET domain-containing protein
191	0.309763	0	chr1	934742	937432	alpinai.	qAa_G6500.h1	Am_102030	chr1	A montbretiana	A montbretiana	AT1G02610.1 | Symbols: | RING/FYVE/PHD zinc finger superfamily protein
192	0	0	chr1	945951	946331	alpinai.	qAa_G6510.h1	-	-	NA	NA	AT4G02080.1 | Symbols: ASAR1, ATSARA1C, ATSAR2, SAR2 | secretion-associated RAS super family 2
193	0.201563	0	chr1	949300	950678	alpinai.	qAa_G6520.h1	Am_102050	chr1	A montbretiana	A montbretiana	AT1G02630.1 | Symbols: | Nucleoside transporter family protein
194	0.334342	0	chr1	952666	955989	alpinai.	qAa_G6530.h1	Am_102060	chr1	A montbretiana	A montbretiana	AT1G02640.1 | Symbols: BXL2, ATBXL2 | beta-xylosidase 2
195	0.11607	0	chr1	957592	959985	alpinai.	qAa_G6540.h1	Am_102070	chr1	A montbretiana	A montbretiana	AT1G02660.1 | Symbols: | alpha/beta-Hydrolases superfamily protein
196	0.27338	0	chr1	964894	965910	alpinai.	qAa_G6550.h1	Am_102100	chr1	A montbretiana	A montbretiana	AT1G02680.1 | Symbols: TAF13 | TBP-associated factor 13
197	0	0	chr1	966588	967076	alpinai.	qAa_G6560.h1	Am_102110	chr1	A montbretiana	A montbretiana	AT5G38700.1 | Symbols: | unknown protein; FUNCTIONS IN: molecular_function unknown; INVOLVED IN: biological_process unknown; LOCATED IN: mitochondrion; EXPRESSED IN: 10 plant structures; EXPRESSED DURING: LP.04 four leaves visible, LP.10 ten leaves visible, petal differentiation and expansion stage, LP.08 eight leaves visible, LP.12 twelve leaves visible; BEST Arabidopsis thaliana protein match i…
2157	9.02834	0	chr2	33290138	33291184	alpinai.	qAa_G366480.h1	Am_197530	chr2	Hetero	A montbretiana	AT1G72820.1 | Symbols: | Mitochondrial substrate carrier family protein
2158	8.34375	0	chr2	33292304	33293802	alpinai.	qAa_G366490.h1	Am_197540	chr2	Hetero	A montbretiana	AT1G72830.2 | Symbols: HAP2C, ATHAP2C, NF-YA3 | nuclear factor Y, subunit A3
2159	14.9632	0	chr2	33296522	33296819	alpinai.	qAa_G366500.h1	-	-	NA	NA	-
2160	14.1231	0	chr2	33297674	33298323	alpinai.	qAa_G366510.h1	-	-	NA	NA	AT1G72840.2 | Symbols: | Disease resistance protein (TIR-NBS-LRR class)
2161	10.0221	0	chr2	33300462	33301820	alpinai.	qAa_G366520.h1	Am_197570	chr2	Hetero	A montbretiana	AT4G09420.1 | Symbols: | Disease resistance protein (TIR-NBS class)
2162	12.1941	0	chr2	33302144	33302554	alpinai.	qAa_G366530.h1	-	-	NA	NA	AT4G09360.1 | Symbols: | NB-ARC domain-containing disease resistance protein
2163	10.0871	0.343533	chr2	33309222	33311535	alpinai.	qAa_G366540.h1	Am_197630	chr2	Hetero	A montbretiana	AT1G72840.2 | Symbols: | Disease resistance protein (TIR-NBS-LRR class)
2164	2.10066	0	chr2	33314543	33315733	alpinai.	qAa_G366550.h5	-	-	NA	NA	AT1G72840.2 | Symbols: | Disease resistance protein (TIR-NBS-LRR class)
2165	0	0	chr2	33316972	33318186	alpinai.	qAa_G366560.h2	-	-	NA	NA	AT1G72840.2 | Symbols: | Disease resistance protein (TIR-NBS-LRR class)
2166	0	0	chr2	33317963	33323193	alpinai.	qAa_G366570.h2	-	-	NA	NA	AT4G09420.1 | Symbols: | Disease resistance protein (TIR-NBS class)
2167	0	0	chr2	33323800	33324990	alpinai.	qAa_G366550.h1	-	-	NA	NA	AT1G72840.2 | Symbols: | Disease resistance protein (TIR-NBS-LRR class)
2168	0	0	chr2	33326228	33327442	alpinai.	qAa_G366560.h3	-	-	NA	NA	AT1G72840.2 | Symbols: | Disease resistance protein (TIR-NBS-LRR class)
2169	0	0	chr2	33333052	33334242	alpinai.	qAa_G366550.h2	-	-	NA	NA	AT1G72840.2 | Symbols: | Disease resistance protein (TIR-NBS-LRR class)
2170	0	0	chr2	33335481	33336695	alpinai.	qAa_G366560.h4	-	-	NA	NA	AT1G72840.2 | Symbols: | Disease resistance protein (TIR-NBS-LRR class)
2171	0	0	chr2	33336472	33341700	alpinai.	qAa_G366570.h1	-	-	NA	NA	AT4G09420.1 | Symbols: | Disease resistance protein (TIR-NBS class)
2172	0	0	chr2	33342307	33343497	alpinai.	qAa_G366550.h4	-	-	NA	NA	AT1G72840.2 | Symbols: | Disease resistance protein (TIR-NBS-LRR class)
2173	0	0	chr2	33344736	33345950	alpinai.	qAa_G366560.h1	-	-	NA	NA	AT1G72840.2 | Symbols: | Disease resistance protein (TIR-NBS-LRR class)
2174	0	0	chr2	33351564	33352754	alpinai.	qAa_G366550.h3	-	-	NA	NA	AT1G72840.2 | Symbols: | Disease resistance protein (TIR-NBS-LRR class)
2175	8.43506	0	chr2	33360980	33361441	alpinai.	qAa_G10300.h1	-	-	NA	NA	-
2176	10.0871	0	chr2	33368546	33370088	alpinai.	qAa_G10290.h1	-	-	NA	NA	AT5G48770.1 | Symbols: | Disease resistance protein (TIR-NBS-LRR class) family
2177	10.6696	0.328208	chr2	33370629	33371436	alpinai.	qAa_G10280.h1	-	-	NA	NA	-
2178	9.88769	0.214291	chr2	33381715	33384187	alpinai.	qAa_G10270.h1	-	-	NA	NA	AT4G09420.1 | Symbols: | Disease resistance protein (TIR-NBS class)
2179	9.54248	0.162493	chr2	33388193	33389823	alpinai.	qAa_G10260.h1	-	-	NA	NA	AT4G09360.1 | Symbols: | NB-ARC domain-containing disease resistance protein
2180	8.72984	0.27749	chr2	33390307	33392216	alpinai.	qAa_G10250.h1	Am_197680	chr2	Hetero	A montbretiana	AT1G72860.1 | Symbols: | Disease resistance protein (TIR-NBS-LRR class) family
2181	9.30645	0	chr2	33403728	33406623	alpinai.	qAa_G10240.h1	Am_197750	chr2	Hetero	A montbretiana	AT1G72860.1 | Symbols: | Disease resistance protein (TIR-NBS-LRR class) family
2182	8.13869	0	chr2	33406862	33408466	alpinai.	qAa_G10230.h1	Am_197770	chr2	Hetero	A montbretiana	AT1G72870.1 | Symbols: | Disease resistance protein (TIR-NBS class)
2183	11.2401	0	chr2	33409186	33411410	alpinai.	qAa_G10220.h1	Am_197860	chr2	Hetero	A montbretiana	AT1G72880.1 | Symbols: | Survival protein SurE-like phosphatase/nucleotidase
2184	9.59021	0	chr2	33417194	33418729	alpinai.	qAa_G10210.h1	Am_197870	chr2	Hetero	A montbretiana	AT1G72890.2 | Symbols: | Disease resistance protein (TIR-NBS class)
2185	9.73092	2.42069	chr2	33423208	33424521	alpinai.	qAa_G10200.h1	Am_197880	chr2	Hetero	A montbretiana	AT1G72950.1 | Symbols: | Disease resistance protein (TIR-NBS class)
2186	10.7474	0	chr2	33435082	33435909	alpinai.	qAa_G662730.h1	-	-	NA	NA	-
2187	3.74332	0	chr2	33441629	33442371	alpinai.	qAa_G426940.h2	-	-	NA	NA	AT1G72950.1 | Symbols: | Disease resistance protein (TIR-NBS class)
2188	7.56047	0	chr2	33452409	33454650	alpinai.	qAa_G426970.h1	-	-	NA	NA	AT1G30820.1 | Symbols: | CTP synthase family protein
2189	4.83234	0	chr2	33496770	33499414	alpinai.	qAa_G426940.h1	-	-	NA	NA	AT1G72950.1 | Symbols: | Disease resistance protein (TIR-NBS class)
2190	18.1935	0	chr2	33505071	33505529	alpinai.	qAa_G426930.h1	-	-	NA	NA	AT1G72920.1 | Symbols: | Toll-Interleukin-Resistance (TIR) domain family protein
2191	11.2985	0	chr2	33510751	33511046	alpinai.	qAa_G867560.h1	-	-	NA	NA	-
2192	9.01468	0	chr2	33520417	33522050	alpinai.	qAa_G579250.h1	-	-	NA	NA	-
2193	10.2534	0	chr2	33531200	33532419	alpinai.	qAa_G579240.h1	-	-	NA	NA	AT1G72950.1 | Symbols: | Disease resistance protein (TIR-NBS class)
2194	8.48151	0	chr2	33532804	33537356	alpinai.	qAa_G579230.h1	Am_197900	chr2	Hetero	A montbretiana	AT1G72960.1 | Symbols: | Root hair defective 3 GTP-binding protein (RHD3)
2195	7.87037	0	chr2	33547778	33550566	alpinai.	qAa_G579220.h1	Am_197910	chr2	Hetero	A montbretiana	AT1G72970.1 | Symbols: HTH, EDA17 | Glucose-methanol-choline (GMC) oxidoreductase family protein
2196	11.591	0	chr2	33551134	33551781	alpinai.	qAa_G579210.h1	Am_197920	chr2	Hetero	A montbretiana	AT1G72980.1 | Symbols: LBD7 | LOB domain-containing protein 7
2197	6.10449	0.0570705	chr2	33555162	33559803	alpinai.	qAa_G579200.h1	Am_198000	chr2	Hetero	A montbretiana	AT1G72990.1 | Symbols: BGAL17 | beta-galactosidase 17
2198	7.1716	0	chr2	33581084	33582517	alpinai.	qAa_G341720.h1	Am_198020	chr2	Hetero	A montbretiana	AT1G73010.1 | Symbols: ATPS2, PS2 | phosphate starvation-induced gene 2
2199	8.02401	0.0735734	chr2	33590569	33594169	alpinai.	qAa_G341730.h1	Am_198030	chr2	Hetero	A montbretiana	AT1G73020.1 | Symbols: | unknown protein; CONTAINS InterPro DOMAIN/s: Protein of unknown function DUF590 (InterPro:IPR007632); Has 1198 Blast hits to 1128 proteins in 154 species: Archae - 0; Bacteria - 0; Metazoa - 809; Fungi - 158; Plants - 25; Viruses - 0; Other Eukaryotes - 206 (source: NCBI BLink).
2200	11.8671	0.305848	chr2	33595552	33596418	alpinai.	qAa_G341740.h1	Am_198040	chr2	Hetero	A montbretiana	AT1G73030.1 | Symbols: VPS46.2, CHMP1A | SNF7 family protein
2201	12.2739	0	chr2	33596712	33597323	alpinai.	qAa_G341750.h1	Am_198050	chr2	Hetero	A montbretiana	AT1G73040.1 | Symbols: | Mannose-binding lectin superfamily protein
2202	9.15519	0	chr2	33598024	33599996	alpinai.	qAa_G341760.h1	Am_198060	chr2	Hetero	A montbretiana	AT1G73050.1 | Symbols: | Glucose-methanol-choline (GMC) oxidoreductase family protein
2203	9.22898	0	chr2	33600458	33602655	alpinai.	qAa_G341770.h1	Am_198070	chr2	Hetero	A montbretiana	AT1G73060.1 | Symbols: LPA3 | Low PSII Accumulation 3
2204	7.86097	0	chr2	33603794	33605278	alpinai.	qAa_G341780.h1	-	-	NA	NA	AT1G73066.1 | Symbols: | Leucine-rich repeat family protein
2205	7.79802	0.0766611	chr2	33607080	33610535	alpinai.	qAa_G341790.h1	Am_198090	chr2	Hetero	A montbretiana	AT1G73080.1 | Symbols: PEPR1, ATPEPR1 | PEP1 receptor 1
2206	7.94261	0	chr2	33610718	33613061	alpinai.	qAa_G341800.h1	-	-	NA	NA	AT1G73090.2 | Symbols: | unknown protein; FUNCTIONS IN: molecular_function unknown; INVOLVED IN: biological_process unknown; EXPRESSED IN: 21 plant structures; EXPRESSED DURING: 12 growth stages.
2207	8.42098	0.131642	chr2	33614054	33616066	alpinai.	qAa_G341810.h1	Am_198100	chr2	Hetero	A montbretiana	AT1G73100.1 | Symbols: SUVH3, SDG19 | SU(VAR)3-9 homolog 3
2208	6.73275	0	chr2	33616484	33618918	alpinai.	qAa_G341820.h1	Am_198110	chr2	Hetero	A montbretiana	AT1G73110.1 | Symbols: | P-loop containing nucleoside triphosphate hydrolases superfamily protein
2209	13.0708	0	chr2	33619701	33620296	alpinai.	qAa_G341830.h1	Am_198120	chr2	Hetero	A montbretiana	AT1G73120.1 | Symbols: | unknown protein; FUNCTIONS IN: molecular_function unknown; INVOLVED IN: response to oxidative stress; EXPRESSED IN: root, cultured cell; Has 36 Blast hits to 36 proteins in 8 species: Archae - 0; Bacteria - 0; Metazoa - 0; Fungi - 0; Plants - 36; Viruses - 0; Other Eukaryotes - 0 (source: NCBI BLink).
2210	8.65223	0.168382	chr2	33621160	33622733	alpinai.	qAa_G341840.h1	Am_198130	chr2	Hetero	A montbretiana	AT1G73130.1 | Symbols: | unknown protein; BEST Arabidopsis thaliana protein match is: unknown protein (TAIR:AT1G17780.2); Has 1447 Blast hits to 774 proteins in 215 species: Archae - 0; Bacteria - 679; Metazoa - 377; Fungi - 171; Plants - 42; Viruses - 6; Other Eukaryotes - 172 (source: NCBI BLink).
2211	5.93292	0.148884	chr2	33622965	33624744	alpinai.	qAa_G341850.h1	Am_198140	chr2	A alpina	A alpina	AT1G73140.1 | Symbols: TBL31 | Plant protein of unknown function (DUF828)
2212	8.86087	0.162493	chr2	33625143	33626773	alpinai.	qAa_G341860.h1	-	-	NA	NA	AT1G73150.1 | Symbols: GTE3 | global transcription factor group E3
2213	5.76653	0	chr2	33628723	33630168	alpinai.	qAa_G341870.h1	Am_198150	chr2	Hetero	A montbretiana	AT1G73160.1 | Symbols: | UDP-Glycosyltransferase superfamily protein
2214	7.39339	0	chr2	33644352	33647395	alpinai.	qAa_G640620.h1	Am_198170	chr2	Hetero	A montbretiana	AT1G73170.1 | Symbols: | P-loop containing nucleoside triphosphate hydrolases superfamily protein
2215	7.7929	0.183487	chr2	33649002	33651889	alpinai.	qAa_G640630.h1	Am_198190	chr2	Hetero	A montbretiana	AT1G73180.1 | Symbols: | Eukaryotic translation initiation factor eIF2A family protein
2216	9.27722	0.536162	chr2	33652856	33653844	alpinai.	qAa_G640640.h1	Am_198200	chr2	Hetero	A montbretiana	AT1G73190.1 | Symbols: ALPHA-TIP, TIP3;1 | Aquaporin-like superfamily protein
2217	8.35422	0	chr2	33654103	33657062	alpinai.	qAa_G640650.h1	Am_198210	chr2	Hetero	A montbretiana	AT1G73200.1 | Symbols: | Putative integral membrane protein conserved region (DUF2404)
2218	9.87446	0	chr2	33662106	33664075	alpinai.	qAa_G634060.h1	Am_198240	chr2	Hetero	A montbretiana	AT1G73210.1 | Symbols: | Protein of unknown function (DUF789)
2219	13.2264	0.840838	chr2	33675344	33675659	alpinai.	qAa_G948050.h1	-	-	NA	NA	-
2220	10.1178	0	chr2	33688562	33690566	alpinai.	qAa_G428840.h1	Am_198250	chr2	Hetero	A montbretiana	AT1G73220.1 | Symbols: AtOCT1, 1-Oct | organic cation/carnitine transporter1
2221	12.216	0	chr2	33690948	33691812	alpinai.	qAa_G428850.h1	Am_198260	chr2	Hetero	A montbretiana	AT1G73230.1 | Symbols: | Nascent polypeptide-associated complex NAC
2222	9.1182	0	chr2	33692670	33695046	alpinai.	qAa_G428860.h1	Am_198270	chr2	Hetero	A montbretiana	AT1G73240.1 | Symbols: | CONTAINS InterPro DOMAIN/s: Nucleoporin protein Ndc1-Nup (InterPro:IPR019049); Has 36 Blast hits to 36 proteins in 17 species: Archae - 0; Bacteria - 0; Metazoa - 1; Fungi - 0; Plants - 35; Viruses - 0; Other Eukaryotes - 0 (source: NCBI BLink).
2223	9.22693	0	chr2	33696076	33697250	alpinai.	qAa_G428870.h1	Am_198280	chr2	Hetero	A montbretiana	AT1G73250.1 | Symbols: ATFX, GER1 | GDP-4-keto-6-deoxymannose-3,5-epimerase-4-reductase 1
2224	5.99424	0.060169	chr2	33697997	33702399	alpinai.	qAa_G428880.h1	Am_198290	chr2	Hetero	A montbretiana	AT1G67690.1 | Symbols: | Zincin-like metalloproteases family protein
2225	9.06726	0	chr2	33706577	33709579	alpinai.	qAa_G428890.h1	Am_198300	chr2	Hetero	A montbretiana	AT2G29340.1 | Symbols: | NAD-dependent epimerase/dehydratase family protein
2226	10.9814	0	chr2	33713306	33714773	alpinai.	qAa_G428900.h1	Am_198330	chr2	Hetero	A montbretiana	-
2227	8.49031	0.462645	chr2	33716667	33717812	alpinai.	qAa_G428910.h1	-	-	NA	NA	AT2G29340.1 | Symbols: | NAD-dependent epimerase/dehydratase family protein
2228	17.7512	0.99573	chr2	33735275	33735541	alpinai.	qAa_G762350.h1	-	-	NA	NA	AT1G73260.1 | Symbols: ATKTI1, KTI1 | kunitz trypsin inhibitor 1
2229	7.99293	0	chr2	33736906	33739408	alpinai.	qAa_G762360.h1	-	-	NA	NA	-
2230	8.47084	0	chr2	33756454	33757077	alpinai.	qAa_G403170.h1	Am_198370	chr2	Hetero	A montbretiana	AT1G73260.1 | Symbols: ATKTI1, KTI1 | kunitz trypsin inhibitor 1
2231	10.3159	0	chr2	33757995	33759072	alpinai.	qAa_G403160.h1	-	-	NA	NA	AT4G19570.1 | Symbols: | Chaperone DnaJ-domain superfamily protein
2232	13.2031	0	chr2	33761636	33762204	alpinai.	qAa_G209770.h1	-	-	NA	NA	AT5G04800.4 | Symbols: | Ribosomal S17 family protein
2233	9.90372	0	chr2	33771420	33772037	alpinai.	qAa_G403140.h1	Am_198400	chr2	Hetero	A montbretiana	AT1G73260.1 | Symbols: ATKTI1, KTI1 | kunitz trypsin inhibitor 1
2234	9.48054	0	chr2	33773247	33774331	alpinai.	qAa_G403130.h1	-	-	NA	NA	AT3G20270.3 | Symbols: | lipid-binding serum glycoprotein family protein
2235	14.0754	0	chr2	33780043	33780339	alpinai.	qAa_G403120.h1	-	-	NA	NA	-
2236	13.8877	0	chr2	33793255	33793395	alpinai.	qAa_G403110.h1	-	-	NA	NA	-
2237	4.05655	0	chr2	33812727	33815055	alpinai.	qAa_G590750.h1	-	-	NA	NA	AT2G15420.1 | Symbols: | myosin heavy chain-related
2238	0	0	chr2	33816520	33817134	alpinai.	qAa_G590760.h2	-	-	NA	NA	AT1G73260.1 | Symbols: ATKTI1, KTI1 | kunitz trypsin inhibitor 1
2239	3.84365	0	chr2	33882948	33884321	alpinai.	qAa_G871310.h2	-	-	NA	NA	AT5G62000.1 | Symbols: ARF2, ARF1-BP, HSS, ORE14 | auxin response factor 2
2240	6.42671	0	chr2	33901603	33902986	alpinai.	qAa_G708440.h1	Am_198430	chr2	Hetero	A montbretiana	AT1G73320.1 | Symbols: | S-adenosyl-L-methionine-dependent methyltransferases superfamily protein
2241	12.7119	0.606096	chr2	33908097	33908534	alpinai.	qAa_G708450.h1	-	-	NA	NA	AT1G58270.1 | Symbols: ZW9 | TRAF-like family protein
2242	6.81606	0	chr2	33908514	33908840	alpinai.	qAa_G1090420.h1	-	-	NA	NA	AT1G58270.1 | Symbols: ZW9 | TRAF-like family protein
2243	2.62859	0	chr2	33919222	33919539	alpinai.	qAa_G708460.h2	-	-	NA	NA	AT1G73320.1 | Symbols: | S-adenosyl-L-methionine-dependent methyltransferases superfamily protein
2244	0	0	chr2	33924821	33925327	alpinai.	qAa_G1064460.h2	-	-	NA	NA	AT1G73330.1 | Symbols: ATDR4, DR4 | drought-repressed 4
2245	0	0	chr2	33925262	33925369	alpinai.	qAa_G828850.h1	-	-	NA	NA	-
2246	0	0	chr2	33931453	33931563	alpinai.	qAa_G878910.h1	-	-	NA	NA	-
2247	1.09784	0	chr2	33931495	33932001	alpinai.	qAa_G1064460.h3	-	-	NA	NA	AT1G73330.1 | Symbols: ATDR4, DR4 | drought-repressed 4
2248	10.1169	0	chr2	33938797	33939099	alpinai.	qAa_G606070.h1	-	-	NA	NA	-
2249	0.876197	0	chr2	33949667	33949984	alpinai.	qAa_G708460.h1	-	-	NA	NA	AT1G73320.1 | Symbols: | S-adenosyl-L-methionine-dependent methyltransferases superfamily protein
2250	0	0	chr2	33963792	33964298	alpinai.	qAa_G1064460.h4	-	-	NA	NA	AT1G73330.1 | Symbols: ATDR4, DR4 | drought-repressed 4
2251	0	0	chr2	33964233	33964340	alpinai.	qAa_G828850.h2	-	-	NA	NA	-
2252	0	0	chr2	33970423	33970533	alpinai.	qAa_G878910.h2	-	-	NA	NA	-
2253	1.09784	0	chr2	33970465	33970971	alpinai.	qAa_G1064460.h1	-	-	NA	NA	AT1G73330.1 | Symbols: ATDR4, DR4 | drought-repressed 4
2254	8.30279	0	chr2	33996025	33998166	alpinai.	qAa_G303360.h1	Am_198440	chr2	Hetero	A montbretiana	AT1G73340.1 | Symbols: | Cytochrome P450 superfamily protein
2255	12.3446	0	chr2	33998608	33999418	alpinai.	qAa_G303370.h1	Am_198450	chr2	Hetero	A montbretiana	AT1G73350.2 | Symbols: | unknown protein; FUNCTIONS IN: molecular_function unknown; INVOLVED IN: biological_process unknown; EXPRESSED IN: 25 plant structures; EXPRESSED DURING: 15 growth stages; Has 50 Blast hits to 50 proteins in 20 species: Archae - 0; Bacteria - 0; Metazoa - 7; Fungi - 3; Plants - 36; Viruses - 0; Other Eukaryotes - 4 (source: NCBI BLink).
2256	7.62846	0	chr2	34003332	34004752	alpinai.	qAa_G303380.h1	-	-	NA	NA	AT3G43810.1 | Symbols: CAM7 | calmodulin 7
2257	5.50009	0	chr2	34005005	34005106	alpinai.	qAa_G303390.h2	-	-	NA	NA	-
2258	9.67992	0.376763	chr2	34025337	34026743	alpinai.	qAa_G303410.h1	-	-	NA	NA	AT1G66410.2 | Symbols: CAM4 | calmodulin 4
2259	22.0003	0	chr2	34026999	34027100	alpinai.	qAa_G303390.h1	-	-	NA	NA	-
2260	9.98271	0	chr2	34027978	34028924	alpinai.	qAa_G303420.h1	-	-	NA	NA	AT1G73360.1 | Symbols: HDG11, EDT1, ATHDG11 | homeodomain GLABROUS 11
2261	8.48413	0.192628	chr2	34029266	34030641	alpinai.	qAa_G303430.h1	-	-	NA	NA	AT1G73350.2 | Symbols: | unknown protein; FUNCTIONS IN: molecular_function unknown; INVOLVED IN: biological_process unknown; EXPRESSED IN: 25 plant structures; EXPRESSED DURING: 15 growth stages; Has 50 Blast hits to 50 proteins in 20 species: Archae - 0; Bacteria - 0; Metazoa - 7; Fungi - 3; Plants - 36; Viruses - 0; Other Eukaryotes - 4 (source: NCBI BLink).
2262	9.76929	0.0913325	chr2	34034585	34037485	alpinai.	qAa_G303440.h1	Am_198460	chr2	Hetero	A montbretiana	AT1G73360.1 | Symbols: HDG11, EDT1, ATHDG11 | homeodomain GLABROUS 11
2263	7.95283	0	chr2	34040045	34043782	alpinai.	qAa_G303450.h1	Am_198470	chr2	Hetero	A montbretiana	AT1G73370.1 | Symbols: SUS6, ATSUS6 | sucrose synthase 6
2264	10.5196	0	chr2	34045233	34046738	alpinai.	qAa_G303460.h1	Am_198480	chr2	Hetero	A montbretiana	AT1G73380.1 | Symbols: | unknown protein; CONTAINS InterPro DOMAIN/s: Protein of unknown function DUF1308 (InterPro:IPR010733); Has 162 Blast hits to 160 proteins in 67 species: Archae - 0; Bacteria - 2; Metazoa - 120; Fungi - 0; Plants - 34; Viruses - 0; Other Eukaryotes - 6 (source: NCBI BLink).
2265	6.87025	0.0935916	chr2	34047061	34049891	alpinai.	qAa_G303470.h1	Am_198490	chr2	Hetero	A montbretiana	AT1G73390.3 | Symbols: | Endosomal targeting BRO1-like domain-containing protein
2266	6.45151	0.161897	chr2	34055614	34057250	alpinai.	qAa_G303480.h1	-	-	NA	NA	-
2267	9.9841	0.156078	chr2	34066599	34068296	alpinai.	qAa_G303500.h1	Am_198500	chr2	Hetero	A montbretiana	AT1G73400.1 | Symbols: | Pentatricopeptide repeat (PPR) superfamily protein
2268	5.6632	0	chr2	34071179	34072258	alpinai.	qAa_G303510.h1	Am_198510	chr2	Hetero	A montbretiana	AT1G73410.1 | Symbols: ATMYB54, MYB54 | myb domain protein 54
2269	7.87342	0.117927	chr2	34076162	34082900	alpinai.	qAa_G303520.h1	Am_198520	chr2	Hetero	A montbretiana	AT1G73430.1 | Symbols: | sec34-like family protein
2270	8.35282	0	chr2	34084275	34087301	alpinai.	qAa_G303530.h1	Am_198530	chr2	Hetero	A montbretiana	AT1G73460.1 | Symbols: | Protein kinase superfamily protein
2271	2.64169	0	chr2	34088028	34088764	alpinai.	qAa_G844190.h1	-	-	NA	NA	AT1G73450.1 | Symbols: | Protein kinase superfamily protein
2272	0.797686	0	chr2	34089249	34090990	alpinai.	qAa_G844200.h2	-	-	NA	NA	AT1G73470.3 | Symbols: | unknown protein; FUNCTIONS IN: molecular_function unknown; INVOLVED IN: biological_process unknown; LOCATED IN: chloroplast; EXPRESSED IN: 22 plant structures; EXPRESSED DURING: 13 growth stages.
2273	14.3666	0	chr2	34091280	34091396	alpinai.	qAa_G887080.h1	-	-	NA	NA	-
2274	3.51434	0	chr2	34093310	34095602	alpinai.	qAa_G882550.h1	-	-	NA	NA	AT1G58030.1 | Symbols: CAT2 | cationic amino acid transporter 2
2275	12.209	0	chr2	34101655	34101837	alpinai.	qAa_G922750.h2	-	-	NA	NA	AT3G18760.1 | Symbols: | Translation elongation factor EF1B/ribosomal protein S6 family protein
2276	15.9476	0	chr2	34102657	34102866	alpinai.	qAa_G669760.h2	-	-	NA	NA	AT3G18760.1 | Symbols: | Translation elongation factor EF1B/ribosomal protein S6 family protein
2277	4.44681	0	chr2	34103266	34105702	alpinai.	qAa_G669750.h1	-	-	NA	NA	AT3G18750.3 | Symbols: WNK6 | with no lysine (K) kinase 6
2278	0	0	chr2	34103266	34103744	alpinai.	qAa_G935180.h2	-	-	NA	NA	AT3G18750.3 | Symbols: WNK6 | with no lysine (K) kinase 6
2279	15.5387	1.8522	chr2	34106056	34106199	alpinai.	qAa_G669740.h2	-	-	NA	NA	AT1G77940.1 | Symbols: | Ribosomal protein L7Ae/L30e/S12e/Gadd45 family protein
2280	10.6829	0	chr2	34106823	34107369	alpinai.	qAa_G959280.h1	-	-	NA	NA	AT3G18730.1 | Symbols: TSK, MGO3, BRU1 | tetratricopeptide repeat (TPR)-containing protein
2281	10.7187	0	chr2	34113320	34113916	alpinai.	qAa_G937050.h1	-	-	NA	NA	AT3G18730.1 | Symbols: TSK, MGO3, BRU1 | tetratricopeptide repeat (TPR)-containing protein
2282	22.3995	0	chr2	34116728	34116790	alpinai.	qAa_G945740.h2	-	-	NA	NA	-
2283	9.08853	0	chr2	34130922	34132175	alpinai.	qAa_G780650.h1	-	-	NA	NA	AT3G18710.1 | Symbols: PUB29, ATPUB29 | plant U-box 29
2284	14.8797	0	chr2	34138528	34138752	alpinai.	qAa_G929900.h1	-	-	NA	NA	-
2285	6.03814	0	chr2	34139101	34139837	alpinai.	qAa_G844190.h2	-	-	NA	NA	AT1G73450.1 | Symbols: | Protein kinase superfamily protein
2286	0.797686	0	chr2	34140365	34142106	alpinai.	qAa_G844200.h1	Am_198540	chr2	A montbretiana	A montbretiana	AT1G73470.3 | Symbols: | unknown protein; FUNCTIONS IN: molecular_function unknown; INVOLVED IN: biological_process unknown; LOCATED IN: chloroplast; EXPRESSED IN: 22 plant structures; EXPRESSED DURING: 13 growth stages.
2287	10.1795	1.38672	chr2	34142397	34142588	alpinai.	qAa_G524700.h2	-	-	NA	NA	AT1G73470.3 | Symbols: | unknown protein; FUNCTIONS IN: molecular_function unknown; INVOLVED IN: biological_process unknown; LOCATED IN: chloroplast; EXPRESSED IN: 22 plant structures; EXPRESSED DURING: 13 growth stages.
2288	8.53772	0.0884945	chr2	34145001	34147994	alpinai.	qAa_G524710.h1	Am_198560	chr2	Hetero	A montbretiana	AT1G73480.1 | Symbols: | alpha/beta-Hydrolases superfamily protein
2289	10.8686	0	chr2	34153872	34154792	alpinai.	qAa_G524720.h1	Am_198570	chr2	Hetero	A montbretiana	AT1G73500.1 | Symbols: ATMKK9, MKK9 | MAP kinase kinase 9
2290	12.3158	5.87213	chr2	34190201	34191058	alpinai.	qAa_G577480.h1	Am_198610	chr2	Hetero	A montbretiana	AT1G73510.1 | Symbols: | unknown protein; Has 7 Blast hits to 7 proteins in 2 species: Archae - 0; Bacteria - 0; Metazoa - 0; Fungi - 0; Plants - 7; Viruses - 0; Other Eukaryotes - 0 (source: NCBI BLink).
2291	8.39332	0.123135	chr2	34191688	34193839	alpinai.	qAa_G577490.h1	Am_198620	chr2	Hetero	A montbretiana	AT1G73530.1 | Symbols: | RNA-binding (RRM/RBD/RNP motifs) family protein
2292	9.52719	0	chr2	34194331	34195089	alpinai.	qAa_G577500.h1	Am_198630	chr2	Hetero	A montbretiana	AT1G73540.1 | Symbols: atnudt21, NUDT21 | nudix hydrolase homolog 21
2293	7.70521	0	chr2	34196566	34197323	alpinai.	qAa_G577510.h1	Am_198640	chr2	Hetero	A montbretiana	AT1G73550.1 | Symbols: | Bifunctional inhibitor/lipid-transfer protein/seed storage 2S albumin superfamily protein
2294	12.3721	0	chr2	34205537	34205986	alpinai.	qAa_G577520.h1	-	-	NA	NA	AT1G73570.1 | Symbols: | HCP-like superfamily protein
2295	16.5659	0	chr2	34207921	34208424	alpinai.	qAa_G577530.h1	-	-	NA	NA	AT1G18260.1 | Symbols: | HCP-like superfamily protein
2296	7.99293	0.0732884	chr2	34208844	34212458	alpinai.	qAa_G577540.h1	-	-	NA	NA	AT1G18260.1 | Symbols: | HCP-like superfamily protein
2297	8.43698	0	chr2	34250178	34253931	alpinai.	qAa_G541250.h1	Am_198690	chr2	Hetero	A montbretiana	AT1G73600.2 | Symbols: | S-adenosyl-L-methionine-dependent methyltransferases superfamily protein
2298	10.0696	0	chr2	34254493	34255817	alpinai.	qAa_G541240.h1	-	-	NA	NA	AT1G58270.1 | Symbols: ZW9 | TRAF-like family protein
2299	8.65086	0.14731	chr2	34260567	34262365	alpinai.	qAa_G541230.h1	-	-	NA	NA	AT1G58270.1 | Symbols: ZW9 | TRAF-like family protein
2300	9.9198	0	chr2	34267504	34268176	alpinai.	qAa_G887410.h1	-	-	NA	NA	AT1G58270.1 | Symbols: ZW9 | TRAF-like family protein
2301	12.527	0.411919	chr2	34278244	34278887	alpinai.	qAa_G203230.h1	-	-	NA	NA	AT2G40300.1 | Symbols: ATFER4, FER4 | ferritin 4
2302	7.24723	0	chr2	34284312	34285960	alpinai.	qAa_G203220.h1	Am_198710	chr2	Hetero	A montbretiana	AT1G58270.1 | Symbols: ZW9 | TRAF-like family protein
2303	10.4587	0.490489	chr2	34292852	34294472	alpinai.	qAa_G203210.h1	Am_198720	chr2	Hetero	A montbretiana	AT1G58270.1 | Symbols: ZW9 | TRAF-like family protein
2304	6.94386	0.194753	chr2	34304547	34305907	alpinai.	qAa_G203200.h1	Am_198740	chr2	Hetero	A montbretiana	AT1G73620.1 | Symbols: | Pathogenesis-related thaumatin superfamily protein
2305	11.8795	0.539438	chr2	34308090	34308581	alpinai.	qAa_G203190.h1	Am_198750	chr2	Hetero	A montbretiana	AT1G73630.1 | Symbols: | EF hand calcium-binding protein family
2306	9.00231	0	chr2	34318784	34320049	alpinai.	qAa_G203180.h1	Am_198760	chr2	Hetero	A montbretiana	AT1G73640.1 | Symbols: AtRABA6a, RABA6a | RAB GTPase homolog A6A
2307	8.13506	0	chr2	34320710	34322383	alpinai.	qAa_G203170.h1	Am_198770	chr2	Hetero	A montbretiana	AT1G73650.3 | Symbols: | Protein of unknown function (DUF1295)
2308	8.24053	0	chr2	34322674	34323820	alpinai.	qAa_G203160.h1	-	-	NA	NA	AT1G73655.1 | Symbols: | FKBP-like peptidyl-prolyl cis-trans isomerase family protein
2309	8.03574	0.175484	chr2	34324218	34328746	alpinai.	qAa_G203150.h1	Am_198780	chr2	Hetero	A montbretiana	AT1G73660.1 | Symbols: | protein tyrosine kinase family protein
2310	8.41229	0.0709901	chr2	34332804	34336535	alpinai.	qAa_G203140.h1	Am_198790	chr2	Hetero	A montbretiana	AT1G73670.1 | Symbols: ATMPK15, MPK15 | MAP kinase 15
2311	7.24334	0.0885537	chr2	34336961	34339952	alpinai.	qAa_G203130.h1	Am_198800	chr2	A alpina	A alpina	AT1G73680.2 | Symbols: ALPHA DOX2 | alpha dioxygenase
2312	7.30932	0	chr2	34352145	34352411	alpinai.	qAa_G993400.h1	-	-	NA	NA	-
2313	12.5934	1.33433	chr2	34352710	34353107	alpinai.	qAa_G342720.h1	-	-	NA	NA	AT1G14800.1 | Symbols: | Nucleic acid-binding, OB-fold-like protein
2314	10.8593	0	chr2	34377469	34379285	alpinai.	qAa_G342700.h1	-	-	NA	NA	AT1G73690.1 | Symbols: CDKD1;1, AT;CDKD;1, CAK3AT | cyclin-dependent kinase D1;1
2315	9.59411	0.0905828	chr2	34394357	34397281	alpinai.	qAa_G342680.h1	Am_198830	chr2	Hetero	A montbretiana	AT1G73710.1 | Symbols: | Pentatricopeptide repeat (PPR) superfamily protein
2316	5.63142	0.0596675	chr2	34397864	34402303	alpinai.	qAa_G342670.h1	Am_198840	chr2	Hetero	A montbretiana	AT1G73720.1 | Symbols: SMU1 | transducin family protein / WD-40 repeat family protein
2317	7.33159	0.134449	chr2	34402963	34404933	alpinai.	qAa_G342660.h1	Am_198850	chr2	Hetero	A montbretiana	AT1G73730.1 | Symbols: EIL3, SLIM1, ATSLIM, AtEIL3 | ETHYLENE-INSENSITIVE3-like 3
2318	8.22976	0	chr2	34422599	34423544	alpinai.	qAa_G182550.h3	-	-	NA	NA	AT1G73760.1 | Symbols: | RING/U-box superfamily protein
2319	9.65456	0	chr2	34429776	34430524	alpinai.	qAa_G567800.h1	Am_198880	chr2	Hetero	A montbretiana	AT1G73770.1 | Symbols: | FUNCTIONS IN: molecular_function unknown; INVOLVED IN: biological_process unknown; LOCATED IN: mitochondrion; EXPRESSED IN: cultured cell; BEST Arabidopsis thaliana protein match is: Ribosomal protein S24/S35, mitochondrial (TAIR:AT3G18240.2); Has 951 Blast hits to 569 proteins in 87 species: Archae - 0; Bacteria - 746; Metazoa - 33; Fungi - 46; Plants - 57; Viruses - 0; …
2320	31.034	0	chr2	34432415	34432594	alpinai.	qAa_G567790.h1	Am_198900	chr2	Hetero	A montbretiana	AT1G73790.1 | Symbols: | Protein of unknown function (DUF3743)
2321	7.96184	0.144616	chr2	34433108	34436771	alpinai.	qAa_G567780.h1	Am_198910	chr2	Hetero	A montbretiana	AT1G73805.1 | Symbols: | Calmodulin binding protein-like
2322	8.6694	0.211976	chr2	34443538	34446037	alpinai.	qAa_G567770.h1	Am_198920	chr2	Hetero	A montbretiana	AT1G73810.1 | Symbols: | Core-2/I-branching beta-1,6-N-acetylglucosaminyltransferase family protein
2323	9.72235	0	chr2	34446619	34448076	alpinai.	qAa_G567760.h1	Am_198930	chr2	Hetero	A montbretiana	AT1G73820.1 | Symbols: | Ssu72-like family protein
2324	12.0513	0	chr2	34455181	34455665	alpinai.	qAa_G567750.h1	-	-	NA	NA	-
2325	7.53795	0	chr2	34470844	34473018	alpinai.	qAa_G30330.h1	Am_198960	chr2	Hetero	A montbretiana	AT4G23180.1 | Symbols: CRK10, RLK4 | cysteine-rich RLK (RECEPTOR-like protein kinase) 10
2326	8.28499	0	chr2	34475236	34476577	alpinai.	qAa_G30340.h1	Am_198970	chr2	Hetero	A montbretiana	AT1G73830.1 | Symbols: BEE3 | BR enhanced expression 3
2327	8.74345	0.22843	chr2	34480138	34482457	alpinai.	qAa_G30350.h1	Am_198980	chr2	Hetero	A montbretiana	AT1G73840.1 | Symbols: ESP1 | hydroxyproline-rich glycoprotein family protein
2328	8.31816	0.0862188	chr2	34491275	34494347	alpinai.	qAa_G30360.h1	Am_198990	chr2	Hetero	A montbretiana	AT1G73850.1 | Symbols: | Protein of unknown function (DUF1666)
2329	5.91679	0.159685	chr2	34503458	34508434	alpinai.	qAa_G30370.h1	Am_199000	chr2	Hetero	A montbretiana	AT1G73860.1 | Symbols: | P-loop containing nucleoside triphosphate hydrolases superfamily protein
2330	7.36315	0.39008	chr2	34510696	34512054	alpinai.	qAa_G30380.h1	-	-	NA	NA	AT1G34070.1 | Symbols: | CONTAINS InterPro DOMAIN/s: Retrotransposon gag protein (InterPro:IPR005162); BEST Arabidopsis thaliana protein match is: unknown protein (TAIR:AT5G48050.1); Has 648 Blast hits to 647 proteins in 29 species: Archae - 0; Bacteria - 0; Metazoa - 16; Fungi - 25; Plants - 607; Viruses - 0; Other Eukaryotes - 0 (source: NCBI BLink).
2331	9.07587	0.07797	chr2	34521206	34524603	alpinai.	qAa_G30390.h1	Am_199010	chr2	Hetero	A montbretiana	AT1G73875.1 | Symbols: | DNAse I-like superfamily protein
2332	9.78595	0	chr2	34525302	34526636	alpinai.	qAa_G30400.h1	Am_199020	chr2	Hetero	A montbretiana	AT1G73880.1 | Symbols: UGT89B1 | UDP-glucosyl transferase 89B1
2333	8.69217	0	chr2	34527464	34528167	alpinai.	qAa_G30410.h1	Am_199030	chr2	Hetero	A montbretiana	AT1G73885.1 | Symbols: | unknown protein; FUNCTIONS IN: molecular_function unknown; INVOLVED IN: biological_process unknown; LOCATED IN: chloroplast thylakoid membrane, chloroplast; Has 37 Blast hits to 37 proteins in 13 species: Archae - 0; Bacteria - 0; Metazoa - 0; Fungi - 0; Plants - 37; Viruses - 0; Other Eukaryotes - 0 (source: NCBI BLink).
2334	12.1403	0	chr2	34528441	34529196	alpinai.	qAa_G30420.h1	Am_199040	chr2	Hetero	A montbretiana	AT1G73890.1 | Symbols: | Bifunctional inhibitor/lipid-transfer protein/seed storage 2S albumin superfamily protein
2335	8.16298	0	chr2	34529919	34533832	alpinai.	qAa_G30430.h1	Am_199050	chr2	Hetero	A montbretiana	AT1G18450.1 | Symbols: ATARP4, ARP4 | actin-related protein 4
2336	7.15565	0.0784318	chr2	34535066	34538443	alpinai.	qAa_G30440.h1	Am_199060	chr2	Hetero	A montbretiana	AT1G73920.1 | Symbols: | alpha/beta-Hydrolases superfamily protein
2337	7.40511	0.119686	chr2	34539226	34541439	alpinai.	qAa_G30450.h1	Am_199070	chr2	Hetero	A montbretiana	AT1G73930.1 | Symbols: | unknown protein; CONTAINS InterPro DOMAIN/s: Protein of unknown function DUF1630 (InterPro:IPR012860); Has 290 Blast hits to 263 proteins in 104 species: Archae - 0; Bacteria - 0; Metazoa - 148; Fungi - 30; Plants - 49; Viruses - 0; Other Eukaryotes - 63 (source: NCBI BLink).
2338	11.0499	0	chr2	34542820	34543373	alpinai.	qAa_G30460.h1	Am_199080	chr2	Hetero	A montbretiana	AT1G73940.1 | Symbols: | unknown protein; BEST Arabidopsis thaliana protein match is: unknown protein (TAIR:AT5G49410.2); Has 54 Blast hits to 54 proteins in 11 species: Archae - 0; Bacteria - 0; Metazoa - 0; Fungi - 0; Plants - 54; Viruses - 0; Other Eukaryotes - 0 (source: NCBI BLink).
2339	6.90795	0	chr2	34543940	34548001	alpinai.	qAa_G30470.h1	Am_199090	chr2	Hetero	A montbretiana	AT1G73950.1 | Symbols: | Transmembrane Fragile-X-F-associated protein
2340	8.61322	0	chr2	34549263	34558776	alpinai.	qAa_G30480.h1	Am_199100	chr2	Hetero	A montbretiana	AT1G73960.1 | Symbols: TAF2 | TBP-associated factor 2
2341	9.9198	0	chr2	34567114	34567422	alpinai.	qAa_G30500.h1	Am_199110	chr2	Hetero	A montbretiana	AT1G73965.1 | Symbols: CLE13 | CLAVATA3/ESR-RELATED 13
2342	6.72796	0	chr2	34568517	34571283	alpinai.	qAa_G30510.h1	Am_199120	chr2	Hetero	A montbretiana	AT1G73970.1 | Symbols: | unknown protein; Has 34 Blast hits to 33 proteins in 15 species: Archae - 0; Bacteria - 0; Metazoa - 0; Fungi - 0; Plants - 32; Viruses - 0; Other Eukaryotes - 2 (source: NCBI BLink).
2343	9.86618	3.27245	chr2	34573336	34575926	alpinai.	qAa_G30520.h1	-	-	NA	NA	AT1G10095.1 | Symbols: | Protein prenylyltransferase superfamily protein
2344	4.92181	0	chr2	34576462	34579848	alpinai.	qAa_G30530.h1	Am_199160	chr2	Hetero	A montbretiana	AT1G73980.1 | Symbols: | Phosphoribulokinase / Uridine kinase family
2345	8.37586	0	chr2	34580858	34584970	alpinai.	qAa_G30540.h1	Am_199170	chr2	Hetero	A montbretiana	AT1G73990.1 | Symbols: SPPA, SPPA1 | signal peptide peptidase
2346	6.76742	0.0921908	chr2	34585896	34588769	alpinai.	qAa_G30550.h1	Am_199180	chr2	Hetero	A montbretiana	AT1G74000.1 | Symbols: SS3 | strictosidine synthase 3
2347	9.05174	0	chr2	34591964	34593621	alpinai.	qAa_G30560.h1	Am_199190	chr2	Hetero	A montbretiana	AT1G74010.1 | Symbols: | Calcium-dependent phosphotriesterase superfamily protein
2348	9.19463	0.36533	chr2	34596880	34598330	alpinai.	qAa_G30570.h1	-	-	NA	NA	AT1G74020.1 | Symbols: SS2 | strictosidine synthase 2
2349	8.44479	0.125826	chr2	34599238	34601343	alpinai.	qAa_G30580.h1	Am_199210	chr2	A alpina	A montbretiana	AT1G74020.1 | Symbols: SS2 | strictosidine synthase 2
2350	8.3605	0	chr2	34604193	34606585	alpinai.	qAa_G30590.h1	-	-	NA	NA	AT1G74030.1 | Symbols: ENO1 | enolase 1
2351	8.48673	0.14198	chr2	34606849	34610580	alpinai.	qAa_G30600.h1	-	-	NA	NA	AT1G74040.1 | Symbols: IMS1, MAML-3, IPMS2 | 2-isopropylmalate synthase 1
2352	7.41296	0	chr2	34610943	34612142	alpinai.	qAa_G30610.h1	Am_199240	chr2	Hetero	A montbretiana	AT1G74050.1 | Symbols: | Ribosomal protein L6 family protein
2353	10.6064	0	chr2	34612682	34613101	alpinai.	qAa_G30620.h1	Am_199250	chr2	Hetero	A montbretiana	AT1G74055.1 | Symbols: | unknown protein; FUNCTIONS IN: molecular_function unknown; INVOLVED IN: biological_process unknown; LOCATED IN: chloroplast; EXPRESSED IN: 15 plant structures; EXPRESSED DURING: 6 growth stages; Has 24 Blast hits to 24 proteins in 9 species: Archae - 0; Bacteria - 0; Metazoa - 0; Fungi - 0; Plants - 24; Viruses - 0; Other Eukaryotes - 0 (source: NCBI BLink).
2354	8.82838	0.431726	chr2	34613453	34614680	alpinai.	qAa_G30630.h1	Am_199260	chr2	Hetero	A montbretiana	AT1G74060.1 | Symbols: | Ribosomal protein L6 family protein
2355	10.6448	0.236064	chr2	34626659	34627781	alpinai.	qAa_G30640.h1	Am_199270	chr2	Hetero	A montbretiana	AT1G74070.1 | Symbols: | Cyclophilin-like peptidyl-prolyl cis-trans isomerase family protein
2356	6.08715	0.429974	chr2	34644404	34645636	alpinai.	qAa_G98830.h1	Am_199360	chr2	Hetero	A montbretiana	AT1G74090.1 | Symbols: SOT18, ATSOT18, ATST5B | desulfo-glucosinolate sulfotransferase 18
2357	8.52513	0	chr2	34651320	34652330	alpinai.	qAa_G98840.h1	Am_199370	chr2	Hetero	A montbretiana	AT1G74100.1 | Symbols: SOT16, ATSOT16, CORI-7, ATST5A | sulfotransferase 16
2358	9.4529	0	chr2	34653509	34654890	alpinai.	qAa_G98850.h1	Am_199380	chr2	Hetero	A montbretiana	AT1G74110.1 | Symbols: CYP78A10 | cytochrome P450, family 78, subfamily A, polypeptide 10
2359	10.154	0	chr2	34661112	34662425	alpinai.	qAa_G98860.h1	Am_199390	chr2	Hetero	A montbretiana	AT1G74120.1 | Symbols: | Mitochondrial transcription termination factor family protein
2360	8.63422	0	chr2	34669379	34671663	alpinai.	qAa_G98870.h1	-	-	NA	NA	AT1G74130.1 | Symbols: | Rhomboid-related intramembrane serine protease family protein
2361	8.28195	0	chr2	34671867	34674114	alpinai.	qAa_G98880.h1	Am_199420	chr2	Hetero	A montbretiana	AT1G74140.5 | Symbols: | Rhomboid-related intramembrane serine protease family protein
2362	8.42802	0.0883175	chr2	34675441	34678440	alpinai.	qAa_G98890.h1	Am_199430	chr2	Hetero	A montbretiana	AT1G74150.1 | Symbols: | Galactose oxidase/kelch repeat superfamily protein
2363	8.30596	0.0726651	chr2	34682646	34686291	alpinai.	qAa_G98900.h1	Am_199440	chr2	Hetero	A montbretiana	AT1G74160.1 | Symbols: | unknown protein; BEST Arabidopsis thaliana protein match is: unknown protein (TAIR:AT1G18620.1); Has 3407 Blast hits to 2217 proteins in 314 species: Archae - 0; Bacteria - 264; Metazoa - 1296; Fungi - 318; Plants - 346; Viruses - 34; Other Eukaryotes - 1149 (source: NCBI BLink).
2364	10.7728	0.0796344	chr2	34686735	34690061	alpinai.	qAa_G98910.h1	Am_199450	chr2	Hetero	A montbretiana	AT1G74190.1 | Symbols: AtRLP15, RLP15 | receptor like protein 15
2365	8.01364	0.0741916	chr2	34694544	34698114	alpinai.	qAa_G98920.h1	-	-	NA	NA	AT1G74190.1 | Symbols: AtRLP15, RLP15 | receptor like protein 15
2366	7.74281	0	chr2	34700453	34704112	alpinai.	qAa_G792200.h1	-	-	NA	NA	AT1G74180.1 | Symbols: AtRLP14, RLP14 | receptor like protein 14
2367	6.97067	0	chr2	34706110	34706628	alpinai.	qAa_G1054230.h2	-	-	NA	NA	AT1G74190.1 | Symbols: AtRLP15, RLP15 | receptor like protein 15
2368	9.74974	0	chr2	34706634	34707859	alpinai.	qAa_G98930.h1	-	-	NA	NA	AT1G74190.1 | Symbols: AtRLP15, RLP15 | receptor like protein 15
2369	8.50268	0	chr2	34713774	34714362	alpinai.	qAa_G1040260.h2	-	-	NA	NA	AT1G74190.1 | Symbols: AtRLP15, RLP15 | receptor like protein 15
2370	7.69166	0	chr2	34718507	34719157	alpinai.	qAa_G746860.h1	-	-	NA	NA	AT5G49290.1 | Symbols: ATRLP56, RLP56 | receptor like protein 56
2371	7.34962	0.194681	chr2	34729163	34731884	alpinai.	qAa_G706030.h1	-	-	NA	NA	AT2G15420.1 | Symbols: | myosin heavy chain-related
2372	6.50685	0.0525837	chr2	34735004	34740041	alpinai.	qAa_G706020.h1	-	-	NA	NA	AT1G74190.1 | Symbols: AtRLP15, RLP15 | receptor like protein 15
2373	0	0	chr2	34735877	34736395	alpinai.	qAa_G1054230.h1	-	-	NA	NA	AT1G74190.1 | Symbols: AtRLP15, RLP15 | receptor like protein 15
2374	0	0	chr2	34736892	34737480	alpinai.	qAa_G1040260.h1	-	-	NA	NA	AT1G74190.1 | Symbols: AtRLP15, RLP15 | receptor like protein 15
2375	0	0	chr2	34739570	34739602	alpinai.	qAa_G77210.h310	-	-	NA	NA	-
2376	26.0395	0	chr2	34744942	34744974	alpinai.	qAa_G77210.h338	-	-	NA	NA	-
2377	8.24424	0	chr2	34751220	34754488	alpinai.	qAa_G510600.h1	-	-	NA	NA	AT1G74190.1 | Symbols: AtRLP15, RLP15 | receptor like protein 15
2378	42.5134	0	chr2	34763336	34763434	alpinai.	qAa_G510580.h1	-	-	NA	NA	-
2379	9.11123	0	chr2	34764695	34765701	alpinai.	qAa_G510570.h1	-	-	NA	NA	-
2380	8.84568	0.281172	chr2	34771644	34772586	alpinai.	qAa_G510560.h1	-	-	NA	NA	-
2381	10.5245	0.436349	chr2	34777060	34777667	alpinai.	qAa_G510550.h1	-	-	NA	NA	AT1G74190.1 | Symbols: AtRLP15, RLP15 | receptor like protein 15
2382	11.3535	5.21995	chr2	34784149	34786889	alpinai.	qAa_G510540.h1	-	-	NA	NA	AT1G74360.1 | Symbols: | Leucine-rich repeat protein kinase family protein
2383	3.67992	0	chr2	34785430	34788902	alpinai.	qAa_G812180.h1	-	-	NA	NA	AT1G74360.1 | Symbols: | Leucine-rich repeat protein kinase family protein
2384	17.7174	16.1154	chr2	34792202	34793221	alpinai.	qAa_G449890.h1	-	-	NA	NA	AT1G74360.1 | Symbols: | Leucine-rich repeat protein kinase family protein
2385	8.73802	0	chr2	34796224	34798163	alpinai.	qAa_G449880.h1	Am_199490	chr2	Hetero	A montbretiana	AT1G74210.1 | Symbols: | PLC-like phosphodiesterases superfamily protein
2386	7.76332	0	chr2	34798446	34799412	alpinai.	qAa_G449870.h1	Am_199500	chr2	A alpina	A montbretiana	AT1G74220.1 | Symbols: | unknown protein; FUNCTIONS IN: molecular_function unknown; INVOLVED IN: biological_process unknown; LOCATED IN: chloroplast; EXPRESSED IN: male gametophyte, flower, pollen tube; EXPRESSED DURING: L mature pollen stage, M germinated pollen stage, 4 anthesis; BEST Arabidopsis thaliana protein match is: unknown protein (TAIR:AT2G03630.1); Has 383 Blast hits to 347 proteins i…
2387	9.33468	0.363325	chr2	34801873	34803331	alpinai.	qAa_G449860.h1	Am_199510	chr2	Hetero	A montbretiana	AT1G74230.1 | Symbols: GR-RBP5 | glycine-rich RNA-binding protein 5
2388	9.77025	0	chr2	34803771	34806159	alpinai.	qAa_G449850.h1	Am_199520	chr2	Hetero	A montbretiana	AT1G74240.1 | Symbols: | Mitochondrial substrate carrier family protein
2389	7.99199	0	chr2	34806410	34808530	alpinai.	qAa_G449840.h1	Am_199540	chr2	A alpina	NA	AT1G74250.1 | Symbols: | DNAJ heat shock N-terminal domain-containing protein
2390	9.71961	0	chr2	34809031	34813689	alpinai.	qAa_G449830.h1	Am_199530	chr2	Hetero	A montbretiana	AT1G74260.1 | Symbols: PUR4 | purine biosynthesis 4
2391	10.6245	0	chr2	34814588	34815503	alpinai.	qAa_G449820.h1	Am_199550	chr2	Hetero	A montbretiana	AT1G07070.1 | Symbols: | Ribosomal protein L35Ae family protein
2392	5.69266	0	chr2	34815752	34816923	alpinai.	qAa_G449810.h1	Am_199560	chr2	A montbretiana	A montbretiana	AT1G74280.1 | Symbols: | alpha/beta-Hydrolases superfamily protein
2393	8.0828	0	chr2	34817694	34818828	alpinai.	qAa_G449800.h1	-	-	NA	NA	AT1G74300.1 | Symbols: | alpha/beta-Hydrolases superfamily protein
2394	0	0	chr2	34843230	34844150	alpinai.	qAa_G619990.h1	-	-	NA	NA	AT5G55300.2 | Symbols: TOP1ALPHA | DNA topoisomerase I alpha
2395	0	0	chr2	34844845	34846503	alpinai.	qAa_G619980.h1	-	-	NA	NA	AT1G47350.1 | Symbols: | F-box associated ubiquitination effector family protein
2396	0	0	chr2	34848522	34848638	alpinai.	qAa_G619970.h1	-	-	NA	NA	-
2397	0	0	chr2	34853818	34854702	alpinai.	qAa_G619960.h1	-	-	NA	NA	AT1G74280.1 | Symbols: | alpha/beta-Hydrolases superfamily protein
2398	0	0	chr2	34855493	34856297	alpinai.	qAa_G619950.h1	-	-	NA	NA	AT1G74300.1 | Symbols: | alpha/beta-Hydrolases superfamily protein
2399	0	0	chr2	34863067	34863554	alpinai.	qAa_G875940.h1	-	-	NA	NA	AT1G61460.1 | Symbols: | S-locus protein kinase, putative
2400	0.839701	0	chr2	34865668	34868645	alpinai.	qAa_G639700.h1	Am_199600	chr2	A montbretiana	A montbretiana	AT1G74310.1 | Symbols: ATHSP101, HSP101, HOT1 | heat shock protein 101
2401	4.24052	0	chr2	34868566	34868697	alpinai.	qAa_G639720.h1	-	-	NA	NA	AT1G74310.1 | Symbols: ATHSP101, HSP101, HOT1 | heat shock protein 101
2402	8.71249	0.166163	chr2	34869859	34871453	alpinai.	qAa_G639690.h1	Am_199610	chr2	Hetero	A montbretiana	AT1G74320.1 | Symbols: | Protein kinase superfamily protein
2403	15.2359	9.82527	chr2	34881501	34884035	alpinai.	qAa_G283790.h1	-	-	NA	NA	AT1G61480.1 | Symbols: | S-locus lectin protein kinase family protein
2404	10.5834	0	chr2	34885347	34886528	alpinai.	qAa_G283780.h1	Am_199640	chr2	Hetero	A montbretiana	AT3G26010.1 | Symbols: | Galactose oxidase/kelch repeat superfamily protein
2405	8.73817	0	chr2	34887197	34890916	alpinai.	qAa_G283770.h1	Am_199650	chr2	Hetero	A montbretiana	AT1G74330.1 | Symbols: | Protein kinase superfamily protein
2406	19.5602	0	chr2	34892923	34893278	alpinai.	qAa_G283760.h1	-	-	NA	NA	AT1G74340.1 | Symbols: | dolichol phosphate-mannose biosynthesis regulatory protein-related
2407	7.22143	0	chr2	34900585	34903662	alpinai.	qAa_G283750.h1	Am_199670	chr2	Hetero	A montbretiana	AT1G74360.1 | Symbols: | Leucine-rich repeat protein kinase family protein
2408	9.11916	0	chr2	34903960	34904691	alpinai.	qAa_G283740.h1	Am_199680	chr2	A alpina	A montbretiana	AT1G74370.1 | Symbols: | RING/U-box superfamily protein
2409	12.085	0	chr2	34905432	34906811	alpinai.	qAa_G283730.h1	Am_199700	chr2	A alpina	NA	AT1G74380.1 | Symbols: XXT5 | xyloglucan xylosyltransferase 5
2410	9.11381	0	chr2	34907367	34909287	alpinai.	qAa_G283720.h1	Am_199690	chr2	Hetero	A montbretiana	AT1G74390.1 | Symbols: | Polynucleotidyl transferase, ribonuclease H-like superfamily protein
2411	11.2253	0	chr2	34909967	34910932	alpinai.	qAa_G283710.h1	Am_199710	chr2	Hetero	A montbretiana	AT1G74400.1 | Symbols: | Tetratricopeptide repeat (TPR)-like superfamily protein
2412	9.25848	0	chr2	34921494	34923414	alpinai.	qAa_G283700.h1	Am_199720	chr2	Hetero	A montbretiana	AT1G74410.1 | Symbols: | RING/U-box superfamily protein
2413	8.80441	0	chr2	34923782	34925454	alpinai.	qAa_G283690.h1	Am_199730	chr2	A alpina	A montbretiana	AT1G74420.2 | Symbols: FUT3, ATFUT3 | fucosyltransferase 3
2414	9.28228	0.340442	chr2	34946427	34947983	alpinai.	qAa_G824370.h1	Am_199740	chr2	Hetero	A montbretiana	AT1G74430.1 | Symbols: MYB95, ATMYB95, ATMYBCP66 | myb domain protein 95
2415	0	0	chr2	34963665	34964586	alpinai.	qAa_G721330.h1	Am_199750	chr2	A montbretiana	A montbretiana	AT1G74440.1 | Symbols: | Protein of unknown function (DUF962)
2416	0	0	chr2	34967935	34969125	alpinai.	qAa_G721320.h1	-	-	NA	NA	AT1G74450.1 | Symbols: | Protein of unknown function (DUF793)
2417	9.36438	0.159461	chr2	34983905	34985566	alpinai.	qAa_G547200.h1	Am_199810	chr2	Hetero	A montbretiana	AT1G74470.1 | Symbols: | Pyridine nucleotide-disulphide oxidoreductase family protein
2418	11.3215	0	chr2	34991279	34991647	alpinai.	qAa_G547180.h1	Am_199840	chr2	Hetero	A montbretiana	AT1G74500.1 | Symbols: ATBS1, TMO7, BS1 | activation-tagged BRI1(brassinosteroid-insensitive 1)-suppressor 1
2419	7.35356	0	chr2	35006375	35007697	alpinai.	qAa_G547170.h1	Am_199850	chr2	Hetero	A montbretiana	AT1G74510.2 | Symbols: | Galactose oxidase/kelch repeat superfamily protein
2420	11.7902	2.35319	chr2	35008369	35009382	alpinai.	qAa_G547160.h1	-	-	NA	NA	AT1G74520.1 | Symbols: ATHVA22A, HVA22A | HVA22 homologue A
2421	10.5514	0	chr2	35025627	35027496	alpinai.	qAa_G492890.h1	-	-	NA	NA	AT3G06520.1 | Symbols: | agenet domain-containing protein
2422	18.517	0.767722	chr2	35033386	35033731	alpinai.	qAa_G492880.h1	-	-	NA	NA	-
2423	9.34501	0.247537	chr2	35036910	35039050	alpinai.	qAa_G492870.h1	Am_199870	chr2	Hetero	A montbretiana	AT1G74530.3 | Symbols: | unknown protein; Has 35333 Blast hits to 34131 proteins in 2444 species: Archae - 798; Bacteria - 22429; Metazoa - 974; Fungi - 991; Plants - 531; Viruses - 0; Other Eukaryotes - 9610 (source: NCBI BLink).
2424	6.53759	0	chr2	35039859	35041346	alpinai.	qAa_G492860.h1	Am_199880	chr2	Hetero	A montbretiana	AT1G74540.1 | Symbols: CYP98A8 | cytochrome P450, family 98, subfamily A, polypeptide 8
2425	7.49081	0.113384	chr2	35046879	35049215	alpinai.	qAa_G492850.h1	Am_199900	chr2	Hetero	A montbretiana	AT1G74580.1 | Symbols: | Pentatricopeptide repeat (PPR) superfamily protein
2426	11.9503	0.345325	chr2	35049720	35050487	alpinai.	qAa_G492840.h1	Am_199910	chr2	A alpina	A alpina	AT1G74590.1 | Symbols: ATGSTU10, GSTU10 | glutathione S-transferase TAU 10
2427	8.49437	0	chr2	35050947	35053334	alpinai.	qAa_G492830.h1	Am_199920	chr2	Hetero	A montbretiana	AT1G74600.1 | Symbols: | pentatricopeptide (PPR) repeat-containing protein
2428	10.8759	0	chr2	35060820	35061484	alpinai.	qAa_G492820.h1	Am_199930	chr2	Hetero	A montbretiana	AT1G74620.1 | Symbols: | RING/U-box superfamily protein
2429	11.3369	1.08108	chr2	35067969	35068214	alpinai.	qAa_G492810.h1	-	-	NA	NA	AT3G04400.1 | Symbols: emb2171 | Ribosomal protein L14p/L23e family protein
2430	7.60194	0	chr2	35069804	35072252	alpinai.	qAa_G492800.h1	Am_199970	chr2	Hetero	A montbretiana	AT1G74630.1 | Symbols: | Tetratricopeptide repeat (TPR)-like superfamily protein
2431	7.76227	0.160914	chr2	35072554	35074200	alpinai.	qAa_G492790.h1	Am_199980	chr2	Hetero	A montbretiana	AT1G74640.1 | Symbols: | alpha/beta-Hydrolases superfamily protein
2432	9.44877	0.187714	chr2	35101022	35102433	alpinai.	qAa_G492780.h1	Am_199990	chr2	Hetero	A montbretiana	AT1G74650.1 | Symbols: ATY13, ATMYB31, MYB31 | myb domain protein 31
2433	12.7141	0	chr2	35126885	35127169	alpinai.	qAa_G64620.h1	Am_200000	chr2	Hetero	A montbretiana	AT1G74660.1 | Symbols: MIF1 | mini zinc finger 1
2434	12.3721	0	chr2	35132977	35133426	alpinai.	qAa_G64610.h1	-	-	NA	NA	AT1G74670.1 | Symbols: | Gibberellin-regulated family protein
2435	11.5731	0.187051	chr2	35134850	35136266	alpinai.	qAa_G64600.h1	Am_200020	chr2	A alpina	A alpina	AT1G74680.1 | Symbols: | Exostosin family protein
2436	8.95982	0.112421	chr2	35136720	35139076	alpinai.	qAa_G64590.h1	Am_200010	chr2	Hetero	A montbretiana	AT1G74690.1 | Symbols: IQD31 | IQ-domain 31
2437	8.91872	0	chr2	35140509	35142035	alpinai.	qAa_G64580.h1	Am_200030	chr2	Hetero	A montbretiana	AT1G74700.1 | Symbols: NUZ, TRZ1 | tRNAse Z1
2438	8.02488	0.0742957	chr2	35146868	35150433	alpinai.	qAa_G64570.h1	Am_200040	chr2	Hetero	A montbretiana	AT1G74710.2 | Symbols: EDS16, ICS1, SID2 | ADC synthase superfamily protein
2439	8.06101	0.0835533	chr2	35153054	35156224	alpinai.	qAa_G64560.h1	Am_200050	chr2	Hetero	A montbretiana	AT1G74720.1 | Symbols: QKY | C2 calcium/lipid-binding plant phosphoribosyltransferase family protein
2440	9.38797	0.308699	chr2	35157129	35157987	alpinai.	qAa_G64550.h1	Am_200060	chr2	Hetero	A montbretiana	AT1G74730.1 | Symbols: | Protein of unknown function (DUF1118)
2441	9.08363	0	chr2	35158331	35160502	alpinai.	qAa_G64540.h1	Am_200070	chr2	Hetero	A montbretiana	AT1G74740.1 | Symbols: CPK30, CDPK1A, ATCPK30 | calcium-dependent protein kinase 30
2442	6.76141	0.204686	chr2	35167587	35170175	alpinai.	qAa_G64530.h1	Am_200090	chr2	Hetero	A montbretiana	AT1G74750.1 | Symbols: | Pentatricopeptide repeat (PPR) superfamily protein
2443	7.56129	0	chr2	35170539	35176747	alpinai.	qAa_G64520.h1	Am_200100	chr2	Hetero	A montbretiana	AT1G74770.1 | Symbols: | zinc ion binding
2444	8.79268	0.149725	chr2	35179753	35181522	alpinai.	qAa_G64510.h1	Am_200110	chr2	Hetero	A montbretiana	AT5G18440.2 | Symbols: | FUNCTIONS IN: molecular_function unknown; INVOLVED IN: biological_process unknown; EXPRESSED IN: 22 plant structures; EXPRESSED DURING: 13 growth stages; CONTAINS InterPro DOMAIN/s: Nuclear fragile X mental retardation-interacting protein 1, conserved region (InterPro:IPR019496); Has 1333 Blast hits to 1211 proteins in 205 species: Archae - 0; Bacteria - 137; Metazoa - 33…
2445	9.64637	0	chr2	35181716	35183530	alpinai.	qAa_G64500.h1	Am_200120	chr2	Hetero	A montbretiana	AT1G74780.1 | Symbols: | Nodulin-like / Major Facilitator Superfamily protein
2446	8.47458	0	chr2	35184538	35187160	alpinai.	qAa_G64490.h1	Am_200130	chr2	Hetero	A montbretiana	AT1G74790.1 | Symbols: | catalytics
2447	8.32642	0	chr2	35189972	35194442	alpinai.	qAa_G64480.h1	Am_200140	chr2	Hetero	A montbretiana	AT1G18950.1 | Symbols: | DDT domain superfamily
2448	6.62305	0	chr2	35195042	35197726	alpinai.	qAa_G64470.h1	Am_200150	chr2	Hetero	A montbretiana	AT1G74800.1 | Symbols: | Galactosyltransferase family protein
2449	7.08811	0.101897	chr2	35206433	35214231	alpinai.	qAa_G64460.h1	Am_200170	chr2	Hetero	A montbretiana	AT1G15460.1 | Symbols: ATBOR4, BOR4 | HCO3- transporter family
2450	8.54081	0.169676	chr2	35214557	35217679	alpinai.	qAa_G64450.h1	Am_200190	chr2	Hetero	A montbretiana	AT1G74830.1 | Symbols: | Protein of unknown function, DUF593
2451	7.63061	0	chr2	35218728	35219820	alpinai.	qAa_G64440.h1	Am_200200	chr2	Hetero	A montbretiana	AT1G74840.1 | Symbols: | Homeodomain-like superfamily protein
2452	6.24074	0	chr2	35222348	35225686	alpinai.	qAa_G64430.h1	Am_200210	chr2	Hetero	A montbretiana	AT1G74850.1 | Symbols: PTAC2 | plastid transcriptionally active 2
2453	6.64215	0.0892099	chr2	35227113	35230082	alpinai.	qAa_G64420.h1	Am_200220	chr2	Hetero	A montbretiana	AT1G74860.1 | Symbols: | unknown protein; BEST Arabidopsis thaliana protein match is: unknown protein (TAIR:AT1G19010.1); Has 210 Blast hits to 193 proteins in 61 species: Archae - 0; Bacteria - 9; Metazoa - 75; Fungi - 18; Plants - 58; Viruses - 1; Other Eukaryotes - 49 (source: NCBI BLink).
2454	9.12165	0.434916	chr2	35231161	35232379	alpinai.	qAa_G64410.h1	Am_200230	chr2	Hetero	A montbretiana	AT1G74870.1 | Symbols: | RING/U-box superfamily protein
2455	0.807425	0	chr2	35232617	35232961	alpinai.	qAa_G703410.h7	-	-	NA	NA	AT1G74875.1 | Symbols: | FUNCTIONS IN: molecular_function unknown; INVOLVED IN: biological_process unknown; LOCATED IN: cellular_component unknown; BEST Arabidopsis thaliana protein match is: F-box family protein (TAIR:AT1G67623.1); Has 36 Blast hits to 36 proteins in 8 species: Archae - 0; Bacteria - 0; Metazoa - 0; Fungi - 0; Plants - 36; Viruses - 0; Other Eukaryotes - 0 (source: NCBI BLink).
2456	9.6891	0	chr2	35235846	35236190	alpinai.	qAa_G703410.h8	-	-	NA	NA	AT1G74875.1 | Symbols: | FUNCTIONS IN: molecular_function unknown; INVOLVED IN: biological_process unknown; LOCATED IN: cellular_component unknown; BEST Arabidopsis thaliana protein match is: F-box family protein (TAIR:AT1G67623.1); Has 36 Blast hits to 36 proteins in 8 species: Archae - 0; Bacteria - 0; Metazoa - 0; Fungi - 0; Plants - 36; Viruses - 0; Other Eukaryotes - 0 (source: NCBI BLink).
2457	8.93922	0	chr2	35250898	35251768	alpinai.	qAa_G477070.h1	Am_200260	chr2	Hetero	A montbretiana	AT1G74880.1 | Symbols: NDH-O | NAD(P)H:plastoquinone dehydrogenase complex subunit O
2458	10.1049	0	chr2	35252349	35253421	alpinai.	qAa_G477060.h1	Am_200270	chr2	Hetero	A montbretiana	AT1G74890.1 | Symbols: ARR15 | response regulator 15
2459	11.1951	0	chr2	35254695	35256134	alpinai.	qAa_G477050.h1	Am_200280	chr2	Hetero	A montbretiana	AT1G74900.1 | Symbols: OTP43 | Pentatricopeptide repeat (PPR) superfamily protein
2460	10.3069	0	chr2	35256509	35259123	alpinai.	qAa_G477040.h1	Am_200290	chr2	Hetero	A montbretiana	AT1G74910.1 | Symbols: | ADP-glucose pyrophosphorylase family protein
2461	6.77853	0.236486	chr2	35259826	35263186	alpinai.	qAa_G477030.h1	Am_200300	chr2	Hetero	A montbretiana	AT1G74920.1 | Symbols: ALDH10A8 | aldehyde dehydrogenase 10A8
2462	12.0273	0	chr2	35270870	35271609	alpinai.	qAa_G477010.h1	Am_200320	chr2	Hetero	A montbretiana	AT1G74940.1 | Symbols: | Protein of unknown function (DUF581)
2463	13.6109	0.219987	chr2	35274012	35275216	alpinai.	qAa_G477000.h1	Am_200330	chr2	Hetero	A montbretiana	AT1G74950.1 | Symbols: JAZ2, TIFY10B | TIFY domain/Divergent CCT motif family protein
2464	7.04119	0.0789932	chr2	35295316	35298669	alpinai.	qAa_G476990.h1	Am_200340	chr2	Hetero	A montbretiana	AT1G74960.2 | Symbols: FAB1, KAS2 | fatty acid biosynthesis 1
2465	19.1555	0	chr2	35305448	35305651	alpinai.	qAa_G476980.h1	-	-	NA	NA	-
2466	16.8336	0	chr2	35306596	35306794	alpinai.	qAa_G476970.h1	-	-	NA	NA	-
2467	20.7769	0	chr2	35307815	35308069	alpinai.	qAa_G476960.h1	-	-	NA	NA	-
2468	17.6753	0	chr2	35309099	35309209	alpinai.	qAa_G476950.h1	-	-	NA	NA	-
2469	24.6285	0	chr2	35310264	35310467	alpinai.	qAa_G476940.h1	-	-	NA	NA	-
2470	11.061	0	chr2	35316106	35317236	alpinai.	qAa_G476930.h1	Am_200360	chr2	Hetero	A montbretiana	AT1G74970.1 | Symbols: RPS9, TWN3 | ribosomal protein S9
2471	14.1777	0	chr2	35318219	35318650	alpinai.	qAa_G476920.h1	Am_200370	chr2	Hetero	A montbretiana	AT1G74990.1 | Symbols: | RING/U-box superfamily protein
2472	20.359	0	chr2	35321333	35321524	alpinai.	qAa_G476910.h1	-	-	NA	NA	AT1G78380.1 | Symbols: ATGSTU19, GST8, GSTU19 | glutathione S-transferase TAU 19
2473	15.0137	0	chr2	35331138	35331434	alpinai.	qAa_G476900.h1	Am_200410	chr2	A alpina	NA	AT1G75000.1 | Symbols: | GNS1/SUR4 membrane protein family
2474	8.50685	0	chr2	35331827	35336594	alpinai.	qAa_G476890.h1	Am_200400	chr2	Hetero	A montbretiana	AT1G75010.1 | Symbols: ARC3 | GTP binding
2475	14.5675	0	chr2	35338462	35339034	alpinai.	qAa_G476880.h1	-	-	NA	NA	AT1G75010.1 | Symbols: ARC3 | GTP binding
2476	3.94267	0	chr2	35340608	35342651	alpinai.	qAa_G476870.h1	-	-	NA	NA	AT5G65060.1 | Symbols: MAF3, FCL3, AGL70 | K-box region and MADS-box transcription factor family protein
2477	11.8729	0	chr2	35374894	35376438	alpinai.	qAa_G564120.h1	-	-	NA	NA	AT1G75010.1 | Symbols: ARC3 | GTP binding
2478	5.47038	0	chr2	35383141	35384715	alpinai.	qAa_G564110.h1	Am_200460	chr2	Hetero	A montbretiana	AT1G75020.2 | Symbols: LPAT4 | lysophosphatidyl acyltransferase 4
2479	10.0158	0.23295	chr2	35399151	35400288	alpinai.	qAa_G259500.h1	Am_200480	chr2	Hetero	A montbretiana	AT1G75050.1 | Symbols: | Pathogenesis-related thaumatin superfamily protein
2480	8.69027	0	chr2	35403442	35404273	alpinai.	qAa_G259490.h1	-	-	NA	NA	AT1G75050.1 | Symbols: | Pathogenesis-related thaumatin superfamily protein
2481	15.5041	0	chr2	35413509	35414351	alpinai.	qAa_G259480.h1	Am_200490	chr2	Hetero	A montbretiana	AT1G75050.1 | Symbols: | Pathogenesis-related thaumatin superfamily protein
2482	9.54735	0	chr2	35414794	35416685	alpinai.	qAa_G259470.h1	Am_200500	chr2	A alpina	NA	AT1G75060.1 | Symbols: | unknown protein; BEST Arabidopsis thaliana protein match is: unknown protein (TAIR:AT1G19330.2); Has 104 Blast hits to 104 proteins in 22 species: Archae - 0; Bacteria - 0; Metazoa - 0; Fungi - 0; Plants - 104; Viruses - 0; Other Eukaryotes - 0 (source: NCBI BLink).
2483	12.0419	0	chr2	35420393	35421800	alpinai.	qAa_G259460.h1	Am_200510	chr2	Hetero	A montbretiana	AT1G75080.2 | Symbols: BZR1 | Brassinosteroid signalling positive regulator (BZR1) family protein
2484	10.1849	0.164614	chr2	35422342	35423951	alpinai.	qAa_G259450.h1	Am_200520	chr2	A alpina	A montbretiana	AT1G75090.1 | Symbols: | DNA glycosylase superfamily protein
2485	7.52917	0.0983528	chr2	35425130	35427823	alpinai.	qAa_G259440.h1	Am_200530	chr2	Hetero	A montbretiana	AT1G75100.1 | Symbols: JAC1 | J-domain protein required for chloroplast accumulation response 1
2486	10.2999	0	chr2	35428313	35429931	alpinai.	qAa_G259430.h1	Am_200540	chr2	Hetero	A montbretiana	AT1G75110.1 | Symbols: RRA2 | Nucleotide-diphospho-sugar transferase family protein
2487	12.9984	0	chr2	35431978	35432384	alpinai.	qAa_G259420.h1	-	-	NA	NA	-
2488	10.4484	0	chr2	35432750	35434664	alpinai.	qAa_G259410.h1	Am_200550	chr2	Hetero	A montbretiana	AT1G75130.1 | Symbols: CYP721A1 | cytochrome P450, family 721, subfamily A, polypeptide 1
2489	9.45615	0	chr2	35434947	35436680	alpinai.	qAa_G259400.h1	Am_200560	chr2	Hetero	A montbretiana	AT1G75140.1 | Symbols: | unknown protein; LOCATED IN: endoplasmic reticulum; EXPRESSED IN: 24 plant structures; EXPRESSED DURING: 13 growth stages; BEST Arabidopsis thaliana protein match is: unknown protein (TAIR:AT1G19370.1); Has 51 Blast hits to 49 proteins in 18 species: Archae - 0; Bacteria - 0; Metazoa - 0; Fungi - 0; Plants - 46; Viruses - 0; Other Eukaryotes - 5 (source: NCBI BLink).
2490	6.8541	0	chr2	35438848	35442252	alpinai.	qAa_G259390.h1	Am_200570	chr2	Hetero	A montbretiana	AT1G75150.1 | Symbols: | unknown protein; Has 38228 Blast hits to 24529 proteins in 1168 species: Archae - 169; Bacteria - 4103; Metazoa - 14594; Fungi - 5866; Plants - 1861; Viruses - 317; Other Eukaryotes - 11318 (source: NCBI BLink).
2491	10.1852	0	chr2	35449688	35451706	alpinai.	qAa_G259380.h1	Am_200580	chr2	Hetero	A montbretiana	AT1G75160.1 | Symbols: | Protein of unknown function (DUF620)
2492	10.3958	0	chr2	35452196	35453238	alpinai.	qAa_G259370.h1	-	-	NA	NA	AT1G20730.1 | Symbols: | Protein of unknown function (DUF833)
2493	8.63892	2.24673	chr2	35456744	35457805	alpinai.	qAa_G259360.h1	-	-	NA	NA	AT1G20730.1 | Symbols: | Protein of unknown function (DUF833)
2494	15.4638	11.6268	chr2	35461053	35461987	alpinai.	qAa_G259350.h1	Am_200590	chr2	A alpina	Hetero	AT1G20730.1 | Symbols: | Protein of unknown function (DUF833)
2495	28.3423	0	chr2	35473302	35473400	alpinai.	qAa_G725190.h1	-	-	NA	NA	-
2496	11.6922	0	chr2	35476357	35477426	alpinai.	qAa_G725180.h1	-	-	NA	NA	AT4G39560.1 | Symbols: | Galactose oxidase/kelch repeat superfamily protein
2497	6.42335	0	chr2	35483776	35485030	alpinai.	qAa_G348910.h1	Am_200600	chr2	Hetero	A montbretiana	AT1G75170.1 | Symbols: | Sec14p-like phosphatidylinositol transfer family protein
2498	9.56709	0	chr2	35485454	35487254	alpinai.	qAa_G348900.h1	Am_200610	chr2	A alpina	A montbretiana	AT1G75180.3 | Symbols: | Erythronate-4-phosphate dehydrogenase family protein
2499	17.9448	0	chr2	35489760	35490116	alpinai.	qAa_G348890.h1	Am_200620	chr2	Hetero	A montbretiana	AT1G75190.1 | Symbols: | unknown protein; Has 7306 Blast hits to 3858 proteins in 279 species: Archae - 15; Bacteria - 134; Metazoa - 3314; Fungi - 546; Plants - 228; Viruses - 207; Other Eukaryotes - 2862 (source: NCBI BLink).
2500	7.19168	0.463373	chr2	35490875	35493733	alpinai.	qAa_G348880.h1	Am_200630	chr2	Hetero	A montbretiana	AT1G75200.1 | Symbols: | flavodoxin family protein / radical SAM domain-containing protein
2501	8.77446	0.0740464	chr2	35495032	35498609	alpinai.	qAa_G348870.h1	Am_200640	chr2	Hetero	A montbretiana	AT1G75210.1 | Symbols: | HAD-superfamily hydrolase, subfamily IG, 5'-nucleotidase
2502	7.34899	0	chr2	35499765	35502713	alpinai.	qAa_G348860.h1	Am_200650	chr2	Hetero	A montbretiana	AT1G75220.1 | Symbols: | Major facilitator superfamily protein
2503	10.0169	0	chr2	35506466	35508407	alpinai.	qAa_G348850.h1	Am_200660	chr2	Hetero	A montbretiana	AT1G19480.1 | Symbols: | DNA glycosylase superfamily protein
2504	13.3274	0	chr2	35515467	35516384	alpinai.	qAa_G348840.h1	Am_200670	chr2	Hetero	A montbretiana	AT1G75240.1 | Symbols: AtHB33, HB33, ZHD5 | homeobox protein 33
2505	7.99736	0	chr2	35523166	35525875	alpinai.	qAa_G348820.h1	Am_200710	chr2	A alpina	NA	AT1G75260.1 | Symbols: | oxidoreductases, acting on NADH or NADPH
2506	8.4168	0	chr2	35526099	35527023	alpinai.	qAa_G348810.h1	Am_200700	chr2	Hetero	A montbretiana	AT1G75270.1 | Symbols: DHAR2 | dehydroascorbate reductase 2
2507	8.51687	0	chr2	35534754	35536352	alpinai.	qAa_G348800.h1	Am_200720	chr2	Hetero	A montbretiana	AT1G75280.1 | Symbols: | NmrA-like negative transcriptional regulator family protein
2508	8.64979	0	chr2	35537159	35538604	alpinai.	qAa_G348790.h1	Am_200730	chr2	Hetero	A montbretiana	AT1G75280.1 | Symbols: | NmrA-like negative transcriptional regulator family protein
2509	8.73343	0.0991443	chr2	35541386	35546729	alpinai.	qAa_G348780.h1	Am_200760	chr2	Hetero	A montbretiana	AT1G75310.1 | Symbols: AUL1 | auxin-like 1 protein
2510	11.0639	0	chr2	35547050	35548732	alpinai.	qAa_G348770.h1	Am_200770	chr2	A alpina	NA	AT1G75330.1 | Symbols: OTC | ornithine carbamoyltransferase
2511	10.1746	0	chr2	35550090	35552192	alpinai.	qAa_G348760.h1	Am_200780	chr2	Hetero	A montbretiana	AT1G75340.1 | Symbols: | Zinc finger C-x8-C-x5-C-x3-H type family protein
2512	39.6792	0	chr2	35552786	35552884	alpinai.	qAa_G348750.h1	-	-	NA	NA	-
2513	13.5888	0	chr2	35556372	35556883	alpinai.	qAa_G348740.h1	Am_200790	chr2	Hetero	A montbretiana	AT1G75350.1 | Symbols: emb2184 | Ribosomal protein L31
2514	8.15834	0.353624	chr2	35568778	35569527	alpinai.	qAa_G348720.h1	Am_200800	chr2	Hetero	A montbretiana	AT1G75360.1 | Symbols: | unknown protein; Has 74 Blast hits to 71 proteins in 15 species: Archae - 0; Bacteria - 4; Metazoa - 4; Fungi - 0; Plants - 54; Viruses - 0; Other Eukaryotes - 12 (source: NCBI BLink).
2515	9.11666	0	chr2	35585495	35586409	alpinai.	qAa_G348710.h1	Am_200810	chr2	Hetero	A montbretiana	AT2G27660.1 | Symbols: | Cysteine/Histidine-rich C1 domain family protein
2516	12.0625	0.151351	chr2	35603324	35605074	alpinai.	qAa_G348680.h1	Am_200860	chr2	Hetero	A montbretiana	AT1G75380.1 | Symbols: ATBBD1, BBD1 | bifunctional nuclease in basal defense response 1
2517	15.3676	0	chr2	35629183	35629671	alpinai.	qAa_G198410.h1	Am_200870	chr2	A alpina	A montbretiana	AT1G75390.1 | Symbols: AtbZIP44, bZIP44 | basic leucine-zipper 44
2518	0.151118	0.432314	chr2	35636909	35638747	alpinai.	qAa_G198420.h1	Am_200890	chr2	A montbretiana	A montbretiana	AT1G75400.1 | Symbols: | RING/U-box superfamily protein
2519	0.157279	0.14998	chr2	35639532	35641298	alpinai.	qAa_G198430.h1	Am_200900	chr2	A montbretiana	A montbretiana	AT1G75410.2 | Symbols: BLH3 | BEL1-like homeodomain 3
2520	0	1.77761	chr2	35643749	35643898	alpinai.	qAa_G198440.h1	-	-	NA	NA	-
2521	0	0	chr2	35645716	35647498	alpinai.	qAa_G198450.h1	Am_200910	chr2	A montbretiana	A montbretiana	AT1G75420.1 | Symbols: | UDP-Glycosyltransferase superfamily protein
2522	0.14332	0.136669	chr2	35648032	35649970	alpinai.	qAa_G198460.h1	Am_200940	chr2	A montbretiana	A montbretiana	AT1G45000.1 | Symbols: | AAA-type ATPase family protein
2523	0.488145	0	chr2	35655739	35657446	alpinai.	qAa_G198470.h1	-	-	NA	NA	AT1G45000.1 | Symbols: | AAA-type ATPase family protein
2524	0.212839	0	chr2	35657746	35659051	alpinai.	qAa_G198480.h1	Am_200950	chr2	A montbretiana	A montbretiana	AT1G75430.1 | Symbols: BLH11 | BEL1-like homeodomain 11
2525	0	0	chr2	35662863	35664364	alpinai.	qAa_G198490.h1	Am_200960	chr2	A montbretiana	A montbretiana	AT1G75440.1 | Symbols: UBC16 | ubiquitin-conjugating enzyme 16
2526	0	0	chr2	35664700	35667439	alpinai.	qAa_G198500.h1	Am_200970	chr2	A montbretiana	A montbretiana	AT1G75450.1 | Symbols: CKX5, ATCKX5, ATCKX6 | cytokinin oxidase 5
2527	0	0	chr2	35688884	35689735	alpinai.	qAa_G198520.h1	Am_200980	chr2	A montbretiana	A montbretiana	AT1G75460.1 | Symbols: | ATP-dependent protease La (LON) domain protein
2528	0	0	chr2	35699478	35700032	alpinai.	qAa_G198530.h1	-	-	NA	NA	AT2G04420.1 | Symbols: | Polynucleotidyl transferase, ribonuclease H-like superfamily protein
2529	1.13138	0	chr2	35701054	35701545	alpinai.	qAa_G198540.h1	-	-	NA	NA	AT1G26110.1 | Symbols: DCP5 | decapping 5
2530	0	0	chr2	35712365	35712997	alpinai.	qAa_G579630.h1	Am_201060	chr2	A montbretiana	A montbretiana	AT1G75490.1 | Symbols: | Integrase-type DNA-binding superfamily protein
2531	0	0.404785	chr2	35719052	35721015	alpinai.	qAa_G579640.h1	Am_201070	chr2	A montbretiana	A montbretiana	AT1G75500.1 | Symbols: WAT1 | Walls Are Thin 1
2532	0.191423	0	chr2	35738732	35740183	alpinai.	qAa_G533880.h1	Am_201080	chr2	A montbretiana	A montbretiana	AT1G75510.1 | Symbols: | Transcription initiation factor IIF, beta subunit
2533	0.192351	0	chr2	35743567	35745011	alpinai.	qAa_G533870.h1	Am_201090	chr2	A montbretiana	A montbretiana	AT1G75520.1 | Symbols: SRS5 | SHI-related sequence 5
2534	0.11088	0	chr2	35759219	35761724	alpinai.	qAa_G533860.h1	Am_201100	chr2	A montbretiana	A montbretiana	AT1G75530.1 | Symbols: | Forkhead-associated (FHA) domain-containing protein
2535	0	0.199446	chr2	35780695	35782023	alpinai.	qAa_G64740.h1	Am_201110	chr2	A montbretiana	A montbretiana	AT1G75540.1 | Symbols: STH2 | salt tolerance homolog2
2536	0	0	chr2	35783752	35784169	alpinai.	qAa_G64750.h1	-	-	NA	NA	-
2537	0	0.196779	chr2	35785639	35786985	alpinai.	qAa_G64760.h1	Am_201130	chr2	A montbretiana	A montbretiana	AT1G75560.2 | Symbols: | zinc knuckle (CCHC-type) family protein
2538	0	0	chr2	35796364	35796687	alpinai.	qAa_G64770.h1	Am_201140	chr2	A montbretiana	A montbretiana	AT1G75580.1 | Symbols: | SAUR-like auxin-responsive protein family
2539	0	0	chr2	35808321	35808770	alpinai.	qAa_G64780.h1	Am_201170	chr2	A montbretiana	A montbretiana	AT1G75590.1 | Symbols: | SAUR-like auxin-responsive protein family
2540	0	0.287583	chr2	35819686	35820607	alpinai.	qAa_G503380.h3	-	-	NA	NA	AT5G10980.1 | Symbols: | Histone superfamily protein
2541	0	0	chr2	35819686	35820607	alpinai.	qAa_G64790.h3	-	-	NA	NA	AT5G10980.1 | Symbols: | Histone superfamily protein
2542	0	0	chr2	35819686	35820607	alpinai.	qAa_G432280.h3	-	-	NA	NA	AT5G10980.1 | Symbols: | Histone superfamily protein
2543	0	0	chr2	35819686	35820607	alpinai.	qAa_G503390.h3	-	-	NA	NA	AT5G10980.1 | Symbols: | Histone superfamily protein
2544	0.67131	0	chr2	35821832	35823487	alpinai.	qAa_G64800.h1	-	-	NA	NA	AT1G75620.1 | Symbols: | glyoxal oxidase-related protein
2545	0	0	chr2	35837229	35837791	alpinai.	qAa_G64810.h1	-	-	NA	NA	-
2546	0.291453	0.277927	chr2	35841655	35842608	alpinai.	qAa_G64820.h1	-	-	NA	NA	-
2547	0	0.12783	chr2	35842988	35845060	alpinai.	qAa_G64830.h1	Am_201210	chr2	A montbretiana	A montbretiana	AT3G62310.1 | Symbols: | RNA helicase family protein
2548	0.41799	0.199296	chr2	35846630	35847959	alpinai.	qAa_G64840.h1	Am_201220	chr2	A montbretiana	A montbretiana	AT1G19910.1 | Symbols: AVA-P2, AVA-2PE, ATVHA-C2 | ATPase, F0/V0 complex, subunit C protein
2549	0.082322	0	chr2	35849402	35852776	alpinai.	qAa_G64850.h1	Am_201230	chr2	A montbretiana	A montbretiana	AT1G75640.1 | Symbols: | Leucine-rich receptor-like protein kinase family protein
2550	0.23325	0.17794	chr2	35855159	35861113	alpinai.	qAa_G64860.h1	Am_201240	chr2	A montbretiana	A montbretiana	AT1G75660.1 | Symbols: XRN3, AtXRN3 | 5'-3' exoribonuclease 3
2551	0	0	chr2	35861862	35863059	alpinai.	qAa_G64870.h1	Am_201250	chr2	A montbretiana	A montbretiana	AT1G75670.2 | Symbols: | DNA-directed RNA polymerases
2552	0.178276	0.170003	chr2	35863439	35864997	alpinai.	qAa_G64880.h1	Am_201260	chr2	A montbretiana	A montbretiana	AT1G75680.1 | Symbols: AtGH9B7, GH9B7 | glycosyl hydrolase 9B7
2553	0	0	chr2	35867088	35868042	alpinai.	qAa_G64890.h1	Am_201270	chr2	A montbretiana	A montbretiana	AT2G24960.1 | Symbols: | unknown protein; BEST Arabidopsis thaliana protein match is: unknown protein (TAIR:AT4G02210.2); Has 1453 Blast hits to 509 proteins in 26 species: Archae - 0; Bacteria - 0; Metazoa - 1; Fungi - 39; Plants - 1363; Viruses - 0; Other Eukaryotes - 50 (source: NCBI BLink).
2554	0.352928	0	chr2	35868328	35869115	alpinai.	qAa_G64900.h1	Am_201280	chr2	A montbretiana	A montbretiana	AT1G75690.1 | Symbols: | DnaJ/Hsp40 cysteine-rich domain superfamily protein
2555	0.512935	0	chr2	35870927	35872010	alpinai.	qAa_G64910.h1	Am_201290	chr2	A montbretiana	A montbretiana	AT1G75700.1 | Symbols: HVA22G | HVA22-like protein G
2556	0	0.112756	chr2	35875664	35878013	alpinai.	qAa_G64920.h1	Am_201300	chr2	A montbretiana	A montbretiana	AT1G75710.1 | Symbols: | C2H2-like zinc finger protein
2557	0	0	chr2	35880452	35882073	alpinai.	qAa_G64930.h1	Am_201310	chr2	A montbretiana	A montbretiana	AT1G44820.1 | Symbols: | Peptidase M20/M25/M40 family protein
2558	0.972302	0	chr2	35884466	35885323	alpinai.	qAa_G64940.h1	Am_201330	chr2	A montbretiana	A montbretiana	AT1G75720.1 | Symbols: | Plant protein of unknown function (DUF827)
2559	0	0.176048	chr2	35885942	35888951	alpinai.	qAa_G64950.h1	Am_201340	chr2	A montbretiana	A montbretiana	AT1G75730.1 | Symbols: | unknown protein; Has 327 Blast hits to 272 proteins in 89 species: Archae - 0; Bacteria - 129; Metazoa - 68; Fungi - 14; Plants - 20; Viruses - 0; Other Eukaryotes - 96 (source: NCBI BLink).
2560	0	0	chr2	35892464	35892943	alpinai.	qAa_G64960.h1	Am_201350	chr2	A montbretiana	A montbretiana	AT1G75750.1 | Symbols: GASA1 | GAST1 protein homolog 1
2561	0	0.498802	chr2	35905177	35905708	alpinai.	qAa_G618430.h1	Am_201360	chr2	A montbretiana	A montbretiana	AT1G75750.1 | Symbols: GASA1 | GAST1 protein homolog 1
2562	0.387384	0.184703	chr2	35911300	35912734	alpinai.	qAa_G618440.h1	Am_201370	chr2	A montbretiana	A montbretiana	AT1G75760.1 | Symbols: | ER lumen protein retaining receptor family protein
2563	1420.82	1161.33	chr2	35915014	35915118	alpinai.	qAa_G618450.h1	-	-	NA	NA	-
2564	60.4524	35.8346	chr2	35917818	35917988	alpinai.	qAa_G618480.h1	-	-	NA	NA	-
2565	229.695	261.494	chr2	35919153	35919546	alpinai.	qAa_G618490.h1	-	-	NA	NA	-
2566	0	0	chr2	35932749	35933421	alpinai.	qAa_G656130.h1	Am_201380	chr2	A montbretiana	A montbretiana	AT1G19980.1 | Symbols: | cytomatrix protein-related
2567	0.249331	0	chr2	35934561	35935675	alpinai.	qAa_G656120.h1	Am_201390	chr2	A montbretiana	A montbretiana	AT1G75770.1 | Symbols: | unknown protein; Has 6 Blast hits to 5 proteins in 2 species: Archae - 0; Bacteria - 0; Metazoa - 0; Fungi - 0; Plants - 6; Viruses - 0; Other Eukaryotes - 0 (source: NCBI BLink).
2568	0.124665	0	chr2	35936076	35938304	alpinai.	qAa_G656110.h1	Am_201400	chr2	A montbretiana	A montbretiana	AT1G75780.1 | Symbols: TUB1 | tubulin beta-1 chain
2569	0.096409	0.18387	chr2	35941165	35944046	alpinai.	qAa_G656100.h1	Am_201410	chr2	A montbretiana	A montbretiana	AT1G75790.1 | Symbols: sks18 | SKU5 similar 18
2570	0.324859	0.154891	chr2	35960080	35961790	alpinai.	qAa_G730110.h1	Am_201420	chr2	A montbretiana	A montbretiana	AT1G75800.1 | Symbols: | Pathogenesis-related thaumatin superfamily protein
2571	0	0	chr2	35963082	35963471	alpinai.	qAa_G730120.h1	Am_201430	chr2	A montbretiana	A montbretiana	AT1G75810.1 | Symbols: | unknown protein; FUNCTIONS IN: molecular_function unknown; INVOLVED IN: biological_process unknown; LOCATED IN: endomembrane system; EXPRESSED IN: 24 plant structures; EXPRESSED DURING: 15 growth stages; Has 13 Blast hits to 13 proteins in 5 species: Archae - 0; Bacteria - 0; Metazoa - 0; Fungi - 0; Plants - 13; Viruses - 0; Other Eukaryotes - 0 (source: NCBI BLink).
2572	0	0	chr2	35968297	35968860	alpinai.	qAa_G889510.h1	-	-	NA	NA	AT5G44420.1 | Symbols: PDF1.2, PDF1.2A, LCR77 | plant defensin 1.2
2573	0.124833	0	chr2	35983548	35985773	alpinai.	qAa_G702600.h1	-	-	NA	NA	-
2574	0	0	chr2	35988618	35988831	alpinai.	qAa_G702590.h1	-	-	NA	NA	-
2575	0.369723	0	chr2	35990229	35993234	alpinai.	qAa_G702580.h1	Am_201440	chr2	A montbretiana	A montbretiana	AT1G75820.1 | Symbols: CLV1, FAS3, FLO5, ATCLV1 | Leucine-rich receptor-like protein kinase family protein
2576	0	0	chr2	36005232	36005623	alpinai.	qAa_G466010.h1	-	-	NA	NA	AT5G44420.1 | Symbols: PDF1.2, PDF1.2A, LCR77 | plant defensin 1.2
2577	0	0	chr2	36006994	36007370	alpinai.	qAa_G466000.h1	-	-	NA	NA	AT5G44420.1 | Symbols: PDF1.2, PDF1.2A, LCR77 | plant defensin 1.2
2578	0	0	chr2	36012113	36012467	alpinai.	qAa_G465990.h1	-	-	NA	NA	AT2G26020.1 | Symbols: PDF1.2b | plant defensin 1.2b
2579	0	0	chr2	36020443	36020774	alpinai.	qAa_G465980.h1	Am_201470	chr2	A montbretiana	A montbretiana	AT5G44420.1 | Symbols: PDF1.2, PDF1.2A, LCR77 | plant defensin 1.2
2580	0.8316	0	chr2	36046706	36047040	alpinai.	qAa_G403750.h1	-	-	NA	NA	AT5G44420.1 | Symbols: PDF1.2, PDF1.2A, LCR77 | plant defensin 1.2
2581	2.41525	0	chr2	36055977	36056322	alpinai.	qAa_G281770.h1	-	-	NA	NA	AT2G26020.1 | Symbols: PDF1.2b | plant defensin 1.2b
2582	0	0	chr2	36059061	36059404	alpinai.	qAa_G281760.h1	Am_201500	chr2	A montbretiana	A montbretiana	AT2G26020.1 | Symbols: PDF1.2b | plant defensin 1.2b
2583	0.389557	0	chr2	36069892	36071318	alpinai.	qAa_G281740.h1	Am_201510	chr2	A montbretiana	A montbretiana	AT1G75840.1 | Symbols: ARAC5, ATGP3, ROP4, ATROP4 | RAC-like GTP binding protein 5
2584	0.0445119	0.0424462	chr2	36072049	36078289	alpinai.	qAa_G281730.h1	Am_201520	chr2	A montbretiana	A montbretiana	AT1G75850.1 | Symbols: VPS35B | VPS35 homolog B
2585	0	0	chr2	36079178	36080450	alpinai.	qAa_G281720.h1	Am_201530	chr2	A montbretiana	A montbretiana	AT1G75860.1 | Symbols: | unknown protein; BEST Arabidopsis thaliana protein match is: unknown protein (TAIR:AT1G20100.1); Has 258 Blast hits to 235 proteins in 58 species: Archae - 0; Bacteria - 4; Metazoa - 59; Fungi - 16; Plants - 90; Viruses - 0; Other Eukaryotes - 89 (source: NCBI BLink).
2586	0	0	chr2	36081313	36081873	alpinai.	qAa_G281710.h1	Am_201540	chr2	A montbretiana	A montbretiana	AT1G75870.1 | Symbols: | unknown protein; Has 10 Blast hits to 10 proteins in 5 species: Archae - 0; Bacteria - 0; Metazoa - 0; Fungi - 0; Plants - 10; Viruses - 0; Other Eukaryotes - 0 (source: NCBI BLink).
2587	0.285903	0	chr2	36092025	36093968	alpinai.	qAa_G281700.h1	Am_201550	chr2	A montbretiana	A montbretiana	AT1G75880.1 | Symbols: | SGNH hydrolase-type esterase superfamily protein
2588	0.582905	0	chr2	36095412	36097318	alpinai.	qAa_G281690.h1	Am_201560	chr2	A montbretiana	A montbretiana	AT1G75890.1 | Symbols: | GDSL-like Lipase/Acylhydrolase superfamily protein
2589	0.122791	0	chr2	36101829	36104091	alpinai.	qAa_G281680.h1	Am_201570	chr2	A montbretiana	A montbretiana	AT1G75900.1 | Symbols: | GDSL-like Lipase/Acylhydrolase superfamily protein
2590	0.185541	0.17693	chr2	36106601	36108098	alpinai.	qAa_G281670.h1	-	-	NA	NA	AT1G75910.1 | Symbols: EXL4 | extracellular lipase 4
2591	0.352182	0.111946	chr2	36109806	36112172	alpinai.	qAa_G281660.h1	-	-	NA	NA	AT1G75930.1 | Symbols: EXL6 | extracellular lipase 6
2592	0.178965	0	chr2	36113424	36116528	alpinai.	qAa_G281650.h1	Am_201580	chr2	A montbretiana	A montbretiana	AT1G75940.1 | Symbols: ATA27, BGLU20 | Glycosyl hydrolase superfamily protein
2593	0.324101	0.30906	chr2	36125210	36126067	alpinai.	qAa_G410840.h1	Am_201590	chr2	A montbretiana	A montbretiana	AT1G75950.1 | Symbols: SKP1, ASK1, ATSKP1, SKP1A, UIP1 | S phase kinase-associated protein 1
2594	0.173488	0	chr2	36133303	36134904	alpinai.	qAa_G410830.h1	Am_201600	chr2	A montbretiana	A montbretiana	AT5G16370.1 | Symbols: AAE5 | acyl activating enzyme 5
2595	0	0	chr2	36136892	36138013	alpinai.	qAa_G410820.h1	Am_201610	chr2	A montbretiana	A montbretiana	AT1G75980.1 | Symbols: | Single hybrid motif superfamily protein
2596	0	0	chr2	36141170	36143472	alpinai.	qAa_G410810.h1	Am_201620	chr2	A montbretiana	A montbretiana	AT1G75990.1 | Symbols: | PAM domain (PCI/PINT associated module) protein
2597	0.123776	0	chr2	36144693	36146937	alpinai.	qAa_G410800.h1	Am_201630	chr2	A montbretiana	A montbretiana	AT1G76010.1 | Symbols: | Alba DNA/RNA-binding protein
2598	0	0	chr2	36148307	36149591	alpinai.	qAa_G410790.h1	Am_201640	chr2	A montbretiana	A montbretiana	AT1G76020.1 | Symbols: | Thioredoxin superfamily protein
2599	0.54196	0	chr2	36149951	36150976	alpinai.	qAa_G410780.h1	Am_201650	chr2	A montbretiana	A montbretiana	AT1G76020.1 | Symbols: | Thioredoxin superfamily protein
2600	0.327798	0.104195	chr2	36152094	36154636	alpinai.	qAa_G410770.h1	Am_201660	chr2	A montbretiana	A montbretiana	AT1G76030.1 | Symbols: | ATPase, V1 complex, subunit B protein
2601	0.32098	0	chr2	36155396	36157992	alpinai.	qAa_G410760.h1	Am_201670	chr2	A montbretiana	A montbretiana	AT1G76040.2 | Symbols: CPK29 | calcium-dependent protein kinase 29
2602	0	0.135135	chr2	36159900	36161860	alpinai.	qAa_G410750.h1	Am_201680	chr2	A montbretiana	A montbretiana	AT1G76050.2 | Symbols: | Pseudouridine synthase family protein
2603	0	0	chr2	36162115	36162585	alpinai.	qAa_G410740.h1	Am_201690	chr2	NA	NA	AT1G76060.1 | Symbols: EMB1793 | LYR family of Fe/S cluster biogenesis protein
2604	0	0	chr2	36172711	36173499	alpinai.	qAa_G87900.h1	Am_201720	chr2	A montbretiana	A montbretiana	AT1G76070.1 | Symbols: | unknown protein; FUNCTIONS IN: molecular_function unknown; INVOLVED IN: biological_process unknown; LOCATED IN: plasma membrane; EXPRESSED IN: 8 plant structures; EXPRESSED DURING: LP.04 four leaves visible, 4 anthesis, petal differentiation and expansion stage; BEST Arabidopsis thaliana protein match is: unknown protein (TAIR:AT1G20310.1); Has 66 Blast hits to 66 protein…
2605	0.178162	0	chr2	36174408	36175967	alpinai.	qAa_G87890.h1	Am_201730	chr2	A montbretiana	A montbretiana	AT1G76080.1 | Symbols: ATCDSP32, CDSP32 | chloroplastic drought-induced stress protein of 32 kD
2606	0	0	chr2	36180401	36181483	alpinai.	qAa_G87880.h1	Am_201740	chr2	A montbretiana	A montbretiana	AT1G76090.1 | Symbols: SMT3 | sterol methyltransferase 3
2607	0.548922	0	chr2	36184637	36185143	alpinai.	qAa_G87870.h1	Am_201750	chr2	A montbretiana	A montbretiana	AT1G76100.1 | Symbols: PETE1 | plastocyanin 1
2608	0.395286	0.251294	chr2	36186524	36188632	alpinai.	qAa_G87860.h1	Am_201760	chr2	A montbretiana	A montbretiana	AT1G76110.1 | Symbols: | HMG (high mobility group) box protein with ARID/BRIGHT DNA-binding domain
2609	0.195464	0	chr2	36190152	36191573	alpinai.	qAa_G87850.h1	Am_201770	chr2	A montbretiana	A montbretiana	AT1G76120.1 | Symbols: | Pseudouridine synthase family protein
2610	0.356705	0	chr2	36193018	36195354	alpinai.	qAa_G87840.h1	Am_201780	chr2	A montbretiana	A montbretiana	AT1G76130.1 | Symbols: ATAMY2, AMY2 | alpha-amylase-like 2
2611	0	0	chr2	36206421	36209973	alpinai.	qAa_G87830.h1	Am_201790	chr2	A montbretiana	A montbretiana	AT1G76140.1 | Symbols: | Prolyl oligopeptidase family protein
2612	0.326258	0	chr2	36210543	36213097	alpinai.	qAa_G87820.h1	Am_201800	chr2	A alpina	A montbretiana	AT1G76150.1 | Symbols: ECH2, ATECH2 | enoyl-CoA hydratase 2
2613	0.174141	0	chr2	36214176	36217366	alpinai.	qAa_G87810.h1	Am_201810	chr2	A montbretiana	A montbretiana	AT1G76160.1 | Symbols: sks5 | SKU5 similar 5
2614	0.586474	0	chr2	36220248	36222616	alpinai.	qAa_G87800.h1	Am_201820	chr2	A montbretiana	A montbretiana	AT2G44270.2 | Symbols: ROL5 | repressor of lrx1
2615	0	0	chr2	36224056	36224850	alpinai.	qAa_G87790.h1	Am_201830	chr2	A montbretiana	A montbretiana	AT1G76180.1 | Symbols: ERD14 | Dehydrin family protein
2616	1.16215	0	chr2	36229076	36229315	alpinai.	qAa_G87780.h1	-	-	NA	NA	-
2617	0	0	chr2	36233489	36234073	alpinai.	qAa_G87770.h1	Am_201860	chr2	A montbretiana	A montbretiana	AT1G76200.1 | Symbols: | unknown protein; Has 96 Blast hits to 96 proteins in 48 species: Archae - 0; Bacteria - 0; Metazoa - 0; Fungi - 47; Plants - 38; Viruses - 0; Other Eukaryotes - 11 (source: NCBI BLink).
2618	0	0	chr2	36249115	36249873	alpinai.	qAa_G87760.h1	Am_201880	chr2	A montbretiana	A montbretiana	AT1G76220.1 | Symbols: | Arabidopsis protein of unknown function (DUF241)
2619	0	0	chr2	36254530	36255444	alpinai.	qAa_G87750.h1	Am_201890	chr2	A montbretiana	A montbretiana	AT1G76240.1 | Symbols: | Arabidopsis protein of unknown function (DUF241)
2620	0	0	chr2	36255526	36256180	alpinai.	qAa_G87740.h1	-	-	NA	NA	-
2621	0.117196	0	chr2	36263021	36265391	alpinai.	qAa_G87730.h1	Am_201900	chr2	A montbretiana	A montbretiana	AT1G76250.1 | Symbols: | unknown protein; INVOLVED IN: biological_process unknown; LOCATED IN: endomembrane system; EXPRESSED IN: 6 plant structures; EXPRESSED DURING: 4 anthesis, petal differentiation and expansion stage; Has 74 Blast hits to 74 proteins in 16 species: Archae - 0; Bacteria - 0; Metazoa - 1; Fungi - 0; Plants - 69; Viruses - 0; Other Eukaryotes - 4 (source: NCBI BLink).
2622	0.357624	1.02308	chr2	36267612	36269942	alpinai.	qAa_G87720.h1	Am_201910	chr2	A montbretiana	A montbretiana	AT1G76250.1 | Symbols: | unknown protein; INVOLVED IN: biological_process unknown; LOCATED IN: endomembrane system; EXPRESSED IN: 6 plant structures; EXPRESSED DURING: 4 anthesis, petal differentiation and expansion stage; Has 74 Blast hits to 74 proteins in 16 species: Archae - 0; Bacteria - 0; Metazoa - 1; Fungi - 0; Plants - 69; Viruses - 0; Other Eukaryotes - 4 (source: NCBI BLink).
2623	0.309303	0.294949	chr2	36272655	36273553	alpinai.	qAa_G87710.h1	-	-	NA	NA	AT5G08110.1 | Symbols: | nucleic acid binding;ATP-dependent helicases;ATP binding;helicases;ATP-dependent helicases
2624	0	0.488679	chr2	36274753	36275295	alpinai.	qAa_G87700.h1	-	-	NA	NA	-
2625	0.576254	0	chr2	36289164	36290610	alpinai.	qAa_G315430.h1	-	-	NA	NA	AT1G76250.1 | Symbols: | unknown protein; INVOLVED IN: biological_process unknown; LOCATED IN: endomembrane system; EXPRESSED IN: 6 plant structures; EXPRESSED DURING: 4 anthesis, petal differentiation and expansion stage; Has 74 Blast hits to 74 proteins in 16 species: Archae - 0; Bacteria - 0; Metazoa - 1; Fungi - 0; Plants - 69; Viruses - 0; Other Eukaryotes - 4 (source: NCBI BLink).
2626	0.313021	0.198996	chr2	36293716	36296378	alpinai.	qAa_G315420.h1	-	-	NA	NA	AT1G76260.1 | Symbols: DWA2 | DWD (DDB1-binding WD40 protein) hypersensitive to ABA 2
2627	0.0990565	0	chr2	36296934	36299738	alpinai.	qAa_G315410.h1	Am_201940	chr2	A montbretiana	A montbretiana	AT1G76270.1 | Symbols: | O-fucosyltransferase family protein
2628	2.08933	1.63012	chr2	36301346	36305733	alpinai.	qAa_G315400.h1	-	-	NA	NA	AT1G76280.3 | Symbols: | Tetratricopeptide repeat (TPR)-like superfamily protein
2629	0.499109	0.237973	chr2	36306382	36308608	alpinai.	qAa_G315390.h1	-	-	NA	NA	AT1G76290.1 | Symbols: | AMP-dependent synthetase and ligase family protein
2630	0	0	chr2	36309728	36309947	alpinai.	qAa_G315380.h1	-	-	NA	NA	-
2631	0	0	chr2	36311572	36312852	alpinai.	qAa_G315360.h1	-	-	NA	NA	AT1G20580.1 | Symbols: | Small nuclear ribonucleoprotein family protein
2632	0	0	chr2	36313386	36313955	alpinai.	qAa_G315370.h1	-	-	NA	NA	-
2633	0.0747053	0	chr2	36320786	36324504	alpinai.	qAa_G315350.h1	-	-	NA	NA	AT5G12270.1 | Symbols: | 2-oxoglutarate (2OG) and Fe(II)-dependent oxygenase superfamily protein
2634	0.648353	0	chr2	36329255	36331397	alpinai.	qAa_G315340.h1	Am_201990	chr2	A montbretiana	A montbretiana	AT1G76310.1 | Symbols: CYCB2;4 | CYCLIN B2;4
2635	0.339138	0	chr2	36333143	36335600	alpinai.	qAa_G315330.h1	Am_202000	chr2	A montbretiana	A montbretiana	AT1G76320.1 | Symbols: FRS4 | FAR1-related sequence 4
2636	0.50091	0	chr2	36336814	36337923	alpinai.	qAa_G315320.h1	Am_202010	chr2	A montbretiana	A montbretiana	AT1G76340.1 | Symbols: GONST3 | golgi nucleotide sugar transporter 3
2637	0.31938	0	chr2	36361181	36363790	alpinai.	qAa_G757930.h1	Am_202020	chr2	A montbretiana	A montbretiana	AT1G76350.1 | Symbols: | Plant regulator RWP-RK family protein
2638	0	0	chr2	36377338	36377679	alpinai.	qAa_G807510.h1	-	-	NA	NA	AT3G17840.1 | Symbols: RLK902 | receptor-like kinase 902
2639	0.516272	0	chr2	36378181	36378719	alpinai.	qAa_G1042570.h1	-	-	NA	NA	-
2640	0	0	chr2	36386295	36386489	alpinai.	qAa_G1098450.h1	-	-	NA	NA	-
2641	0	0	chr2	36398835	36399124	alpinai.	qAa_G905260.h2	-	-	NA	NA	AT1G72050.2 | Symbols: TFIIIA | transcription factor IIIA
2642	0	0	chr2	36425255	36428672	alpinai.	qAa_G785460.h1	Am_202030	chr2	A montbretiana	A montbretiana	AT1G76360.1 | Symbols: | Protein kinase superfamily protein
2643	0	0	chr2	36444563	36446147	alpinai.	qAa_G111220.h1	Am_202040	chr2	A montbretiana	A montbretiana	AT1G76370.1 | Symbols: | Protein kinase superfamily protein
2644	0.0967448	0.092255	chr2	36447000	36449871	alpinai.	qAa_G111210.h1	Am_202050	chr2	A montbretiana	A montbretiana	AT1G76380.2 | Symbols: | DNA-binding bromodomain-containing protein
2645	0.32098	0	chr2	36451692	36454288	alpinai.	qAa_G111200.h1	Am_202060	chr2	A montbretiana	A montbretiana	AT1G76390.2 | Symbols: | ARM repeat superfamily protein
2646	0.0982506	0.0936909	chr2	36454553	36457380	alpinai.	qAa_G111190.h1	Am_202070	chr2	A alpina	A alpina	AT1G76400.1 | Symbols: | Ribophorin I
2647	0.347627	0.331495	chr2	36461570	36463168	alpinai.	qAa_G111180.h1	Am_202080	chr2	A montbretiana	A montbretiana	AT1G76405.2 | Symbols: | unknown protein; FUNCTIONS IN: molecular_function unknown; INVOLVED IN: biological_process unknown; LOCATED IN: chloroplast envelope; EXPRESSED IN: 21 plant structures; EXPRESSED DURING: 13 growth stages; BEST Arabidopsis thaliana protein match is: unknown protein (TAIR:AT1G20816.1); Has 52 Blast hits to 52 proteins in 19 species: Archae - 0; Bacteria - 0; Metazoa - 0; Fu…
2648	0	0	chr2	36471120	36471644	alpinai.	qAa_G111170.h1	Am_202110	chr2	A montbretiana	A montbretiana	AT1G76410.1 | Symbols: ATL8 | RING/U-box superfamily protein
2649	0.127177	0.121275	chr2	36474970	36477154	alpinai.	qAa_G111160.h1	Am_202120	chr2	A montbretiana	A montbretiana	AT1G76420.1 | Symbols: CUC3, NAC368, ANAC031 | NAC (No Apical Meristem) domain transcriptional regulator superfamily protein
2650	0.16097	0	chr2	36483197	36486648	alpinai.	qAa_G111150.h1	Am_202130	chr2	A montbretiana	A montbretiana	AT1G76430.1 | Symbols: PHT1;9 | phosphate transporter 1;9
2651	0.487288	0	chr2	36492507	36493077	alpinai.	qAa_G111140.h1	Am_202150	chr2	A montbretiana	A montbretiana	AT1G76440.2 | Symbols: | HSP20-like chaperones superfamily protein
2652	0.173814	0.165747	chr2	36496897	36498495	alpinai.	qAa_G111130.h1	Am_202160	chr2	A montbretiana	A montbretiana	AT2G33630.1 | Symbols: | NAD(P)-binding Rossmann-fold superfamily protein
2653	0	0	chr2	36504753	36506057	alpinai.	qAa_G111120.h1	Am_202180	chr2	A montbretiana	A montbretiana	AT1G76450.1 | Symbols: | Photosystem II reaction center PsbP family protein
2654	0	0	chr2	36506990	36508488	alpinai.	qAa_G111110.h1	Am_202190	chr2	A montbretiana	A montbretiana	AT1G76460.1 | Symbols: | RNA-binding (RRM/RBD/RNP motifs) family protein
2655	0.0779333	0.0743165	chr2	36511257	36514821	alpinai.	qAa_G111100.h1	Am_202200	chr2	A montbretiana	A montbretiana	AT1G76470.1 | Symbols: | NAD(P)-binding Rossmann-fold superfamily protein
2656	0.195327	0	chr2	36516125	36517547	alpinai.	qAa_G111090.h1	Am_202220	chr2	A montbretiana	A montbretiana	AT1G76470.1 | Symbols: | NAD(P)-binding Rossmann-fold superfamily protein
2657	0	0	chr2	36522402	36524406	alpinai.	qAa_G111080.h1	Am_202230	chr2	A montbretiana	A montbretiana	AT1G76490.1 | Symbols: HMG1, HMGR1, AtHMGR1 | hydroxy methylglutaryl CoA reductase 1
2658	0.295169	0	chr2	36529718	36530659	alpinai.	qAa_G111070.h1	Am_202240	chr2	A montbretiana	A montbretiana	AT1G76500.1 | Symbols: SOB3, AHL29 | Predicted AT-hook DNA-binding family protein
2659	0.159813	0.152396	chr2	36533395	36536871	alpinai.	qAa_G111060.h1	Am_202250	chr2	A montbretiana	A montbretiana	AT1G76510.3 | Symbols: | ARID/BRIGHT DNA-binding domain-containing protein
2660	0	0	chr2	36554610	36556459	alpinai.	qAa_G111050.h1	Am_202260	chr2	A montbretiana	A montbretiana	AT1G76520.2 | Symbols: | Auxin efflux carrier family protein
2661	0.154051	0	chr2	36561011	36562814	alpinai.	qAa_G111040.h1	Am_202300	chr2	A montbretiana	A montbretiana	AT1G76540.1 | Symbols: CDKB2;1 | cyclin-dependent kinase B2;1
2662	0.0692136	0.0660015	chr2	36563254	36567267	alpinai.	qAa_G111030.h1	Am_202310	chr2	A montbretiana	A montbretiana	AT1G76550.1 | Symbols: | Phosphofructokinase family protein
2663	0.233309	0	chr2	36569391	36571772	alpinai.	qAa_G111020.h1	Am_202330	chr2	A montbretiana	A montbretiana	AT1G76570.1 | Symbols: | Chlorophyll A-B binding family protein
2664	0.492847	0	chr2	36586456	36590401	alpinai.	qAa_G111010.h1	Am_202350	chr2	A montbretiana	A montbretiana	AT1G76580.1 | Symbols: | Squamosa promoter-binding protein-like (SBP domain) transcription factor family protein
2665	0.120136	0	chr2	36593526	36595838	alpinai.	qAa_G111000.h1	Am_202360	chr2	A montbretiana	A montbretiana	AT1G76590.1 | Symbols: | PLATZ transcription factor family protein
2666	0	0	chr2	36603640	36604257	alpinai.	qAa_G110990.h1	Am_202370	chr2	A montbretiana	A montbretiana	AT1G76600.1 | Symbols: | unknown protein; FUNCTIONS IN: molecular_function unknown; INVOLVED IN: N-terminal protein myristoylation; LOCATED IN: nucleolus, nucleus; EXPRESSED IN: 24 plant structures; EXPRESSED DURING: 15 growth stages; BEST Arabidopsis thaliana protein match is: unknown protein (TAIR:AT1G21010.1); Has 220 Blast hits to 220 proteins in 14 species: Archae - 0; Bacteria - 0; Metazoa …
2667	0	0	chr2	36626486	36627169	alpinai.	qAa_G738880.h1	Am_202390	chr2	A montbretiana	A montbretiana	AT1G76610.1 | Symbols: | Protein of unknown function, DUF617
2668	0	0	chr2	36640909	36641592	alpinai.	qAa_G738880.h2	-	-	NA	NA	AT1G76610.1 | Symbols: | Protein of unknown function, DUF617
2669	0.116215	0.110822	chr2	36665683	36668073	alpinai.	qAa_G418990.h1	Am_202400	chr2	A montbretiana	A montbretiana	AT1G76620.1 | Symbols: | Protein of unknown function, DUF547
2670	0.214317	0.153278	chr2	36668450	36673634	alpinai.	qAa_G418980.h1	Am_202410	chr2	A montbretiana	A montbretiana	AT1G76630.2 | Symbols: | Tetratricopeptide repeat (TPR)-like superfamily protein
2671	1.57219	0	chr2	36678117	36678647	alpinai.	qAa_G418970.h1	Am_202440	chr2	A montbretiana	A montbretiana	AT1G76650.1 | Symbols: CML38 | calmodulin-like 38
2672	0.222738	0	chr2	36679945	36681192	alpinai.	qAa_G418960.h1	Am_202450	chr2	A montbretiana	A montbretiana	AT3G26010.1 | Symbols: | Galactose oxidase/kelch repeat superfamily protein
2673	1.04223	0	chr2	36686552	36687085	alpinai.	qAa_G418950.h1	Am_202470	chr2	A montbretiana	A montbretiana	AT1G76650.1 | Symbols: CML38 | calmodulin-like 38
2674	0.157368	0.150065	chr2	36689151	36690916	alpinai.	qAa_G418940.h1	Am_202480	chr2	A montbretiana	A montbretiana	AT1G76660.1 | Symbols: | FUNCTIONS IN: molecular_function unknown; INVOLVED IN: biological_process unknown; LOCATED IN: plasma membrane; EXPRESSED IN: 22 plant structures; EXPRESSED DURING: 13 growth stages; BEST Arabidopsis thaliana protein match is: hydroxyproline-rich glycoprotein family protein (TAIR:AT5G52430.1); Has 353 Blast hits to 231 proteins in 60 species: Archae - 0; Bacteria - 6; Met…
2675	0.519491	0.165127	chr2	36692964	36694568	alpinai.	qAa_G418930.h1	Am_202490	chr2	A montbretiana	A montbretiana	AT1G76670.1 | Symbols: | Nucleotide-sugar transporter family protein
2676	0.120605	0.115008	chr2	36695706	36698009	alpinai.	qAa_G418920.h1	Am_202500	chr2	A montbretiana	A montbretiana	AT1G76700.1 | Symbols: | DNAJ heat shock N-terminal domain-containing protein
2677	0.194779	0	chr2	36702127	36703553	alpinai.	qAa_G418900.h1	Am_202520	chr2	A montbretiana	A montbretiana	AT1G76730.1 | Symbols: | NagB/RpiA/CoA transferase-like superfamily protein
2678	0.296283	0.0869333	chr2	36710425	36722612	alpinai.	qAa_G165080.h1	Am_202530	chr2	A montbretiana	A montbretiana	AT1G76740.1 | Symbols: | unknown protein; BEST Arabidopsis thaliana protein match is: unknown protein (TAIR:AT1G76840.1); Has 3683 Blast hits to 2942 proteins in 407 species: Archae - 9; Bacteria - 440; Metazoa - 1472; Fungi - 269; Plants - 192; Viruses - 8; Other Eukaryotes - 1293 (source: NCBI BLink).
2679	0.314914	0	chr2	36722852	36723734	alpinai.	qAa_G165070.h1	Am_202560	chr2	A montbretiana	A montbretiana	AT1G76760.1 | Symbols: ATY1, TRX-Y1, TY1 | thioredoxin Y1
2680	0.39133	0.143527	chr2	36730813	36740040	alpinai.	qAa_G165060.h1	Am_202590	chr2	A montbretiana	A montbretiana	AT1G76770.1 | Symbols: | HSP20-like chaperones superfamily protein
2681	0	0	chr2	36749419	36750003	alpinai.	qAa_G165050.h1	Am_202600	chr2	A montbretiana	A montbretiana	AT1G76800.1 | Symbols: | Vacuolar iron transporter (VIT) family protein
2682	0.228276	0.0544204	chr2	36751987	36756854	alpinai.	qAa_G165040.h1	Am_202610	chr2	A montbretiana	A montbretiana	AT1G76810.1 | Symbols: | eukaryotic translation initiation factor 2 (eIF-2) family protein
2683	0.0821758	0.156724	chr2	36758280	36765040	alpinai.	qAa_G165030.h1	Am_202620	chr2	A montbretiana	A montbretiana	AT3G19520.1 | Symbols: | Protein of unknown function (DUF626)
2684	0.539329	0	chr2	36768496	36769011	alpinai.	qAa_G165020.h1	-	-	NA	NA	AT2G32520.1 | Symbols: | alpha/beta-Hydrolases superfamily protein
2685	0.418431	0.0399012	chr2	36770773	36777411	alpinai.	qAa_G165010.h1	Am_202650	chr2	A montbretiana	A montbretiana	AT1G76850.1 | Symbols: SEC5A | exocyst complex component sec5
2686	0.233603	0.222762	chr2	36777791	36778980	alpinai.	qAa_G165000.h1	Am_202660	chr2	A montbretiana	A montbretiana	AT1G76860.1 | Symbols: | Small nuclear ribonucleoprotein family protein
2687	0	0	chr2	36780555	36781499	alpinai.	qAa_G164990.h1	Am_202670	chr2	A montbretiana	A montbretiana	AT1G76870.1 | Symbols: | BEST Arabidopsis thaliana protein match is: sequence-specific DNA binding transcription factors (TAIR:AT1G21200.1); Has 406 Blast hits to 351 proteins in 76 species: Archae - 0; Bacteria - 2; Metazoa - 137; Fungi - 14; Plants - 127; Viruses - 0; Other Eukaryotes - 126 (source: NCBI BLink).
2688	0.492036	0	chr2	36791298	36793556	alpinai.	qAa_G164980.h1	Am_202680	chr2	A montbretiana	A montbretiana	AT1G76880.1 | Symbols: | Duplicated homeodomain-like superfamily protein
2689	0.280702	0.133837	chr2	36798226	36800205	alpinai.	qAa_G164970.h1	Am_202690	chr2	A montbretiana	A montbretiana	AT1G76890.2 | Symbols: GT2, AT-GT2 | Duplicated homeodomain-like superfamily protein
2690	0.336468	0	chr2	36815591	36817242	alpinai.	qAa_G164960.h1	Am_202700	chr2	A montbretiana	A montbretiana	AT1G76900.2 | Symbols: AtTLP1, TLP1 | tubby like protein 1
2691	0.0716046	0.0682815	chr2	36821215	36825094	alpinai.	qAa_G164950.h1	-	-	NA	NA	AT1G65480.1 | Symbols: FT | PEBP (phosphatidylethanolamine-binding protein) family protein
2692	0.251134	0	chr2	36859243	36860349	alpinai.	qAa_G193630.h1	Am_202720	chr2	A montbretiana	A montbretiana	AT1G76920.1 | Symbols: | F-box family protein
2693	0.819334	0	chr2	36864627	36864966	alpinai.	qAa_G950580.h1	-	-	NA	NA	-
2694	0	0	chr2	36865153	36865377	alpinai.	qAa_G1109670.h2	Am_202730	chr2	A montbretiana	A montbretiana	-
2695	0	0	chr2	36865393	36865617	alpinai.	qAa_G1109670.h1	-	-	NA	NA	-
2696	0	0	chr2	36865695	36865902	alpinai.	qAa_G447410.h1	-	-	NA	NA	-
2697	0.365948	0.174482	chr2	36874404	36875922	alpinai.	qAa_G447420.h1	Am_202740	chr2	A montbretiana	A montbretiana	AT1G76940.1 | Symbols: | RNA-binding (RRM/RBD/RNP motifs) family protein
2698	0.195785	0	chr2	36893787	36898043	alpinai.	qAa_G447430.h1	Am_202750	chr2	A montbretiana	A montbretiana	AT1G76950.1 | Symbols: PRAF1 | Regulator of chromosome condensation (RCC1) family with FYVE zinc finger domain
2699	0.893101	0	chr2	36899822	36900133	alpinai.	qAa_G447440.h1	-	-	NA	NA	AT1G76952.1 | Symbols: IDL5 | inflorescence deficient in abscission (IDA)-like 5
2700	0	0.376227	chr2	36903973	36904677	alpinai.	qAa_G447450.h1	Am_202760	chr2	A montbretiana	A montbretiana	AT1G76965.1 | Symbols: | Encodes a Protease inhibitor/seed storage/LTP family protein
2701	1.82733	0	chr2	36922725	36922877	alpinai.	qAa_G215500.h1	-	-	NA	NA	-
2702	0	0	chr2	36934120	36934152	alpinai.	qAa_G77210.h413	-	-	NA	NA	-
2703	0.284148	0.270961	chr2	36934372	36936327	alpinai.	qAa_G215510.h1	Am_202780	chr2	A montbretiana	A montbretiana	AT1G76970.1 | Symbols: | Target of Myb protein 1
2704	0.363553	0	chr2	36939329	36940093	alpinai.	qAa_G215520.h1	Am_202790	chr2	A montbretiana	A montbretiana	AT1G76980.1 | Symbols: | BEST Arabidopsis thaliana protein match is: embryo defective 2170 (TAIR:AT1G21390.1); Has 65 Blast hits to 65 proteins in 23 species: Archae - 0; Bacteria - 8; Metazoa - 1; Fungi - 8; Plants - 40; Viruses - 3; Other Eukaryotes - 5 (source: NCBI BLink).
2705	0	0	chr2	36951839	36953633	alpinai.	qAa_G215530.h1	Am_202800	chr2	A montbretiana	A montbretiana	AT1G76990.3 | Symbols: ACR3 | ACT domain repeat 3
2706	0.15657	0.149303	chr2	36956630	36958404	alpinai.	qAa_G215540.h1	Am_202810	chr2	A montbretiana	A montbretiana	AT1G77000.2 | Symbols: SKP2B | RNI-like superfamily protein
2707	0.152864	0	chr2	36959283	36961100	alpinai.	qAa_G215550.h1	Am_202820	chr2	A montbretiana	A montbretiana	AT1G77010.1 | Symbols: | Pentatricopeptide repeat (PPR) superfamily protein
2708	0.33007	0	chr2	36961331	36963014	alpinai.	qAa_G215560.h1	Am_202830	chr2	A montbretiana	A montbretiana	AT1G77020.1 | Symbols: | DNAJ heat shock N-terminal domain-containing protein
2709	0.23492	0.0746727	chr2	36963831	36967378	alpinai.	qAa_G215570.h1	Am_202840	chr2	A montbretiana	A montbretiana	AT1G77030.1 | Symbols: | hydrolases, acting on acid anhydrides, in phosphorus-containing anhydrides;ATP-dependent helicases;nucleic acid binding;ATP binding;RNA binding;helicases
2710	0.710369	0	chr2	36968189	36968580	alpinai.	qAa_G215580.h1	Am_202850	chr2	A montbretiana	A montbretiana	-
2711	0.342695	0	chr2	36973993	36975614	alpinai.	qAa_G215590.h1	Am_202870	chr2	A montbretiana	A montbretiana	AT1G77060.1 | Symbols: | Phosphoenolpyruvate carboxylase family protein
2712	0.332242	0	chr2	36976079	36976915	alpinai.	qAa_G215600.h1	-	-	NA	NA	AT1G21460.1 | Symbols: SWEET1, AtSWEET1 | Nodulin MtN3 family protein
2713	0.634625	0	chr2	36977432	36978745	alpinai.	qAa_G215610.h1	Am_202890	chr2	A montbretiana	A montbretiana	AT1G77090.1 | Symbols: | Mog1/PsbP/DUF1795-like photosystem II reaction center PsbP family protein
2714	0	0	chr2	36983148	36984547	alpinai.	qAa_G215620.h1	Am_202910	chr2	A montbretiana	A montbretiana	AT1G77100.1 | Symbols: | Peroxidase superfamily protein
2715	0.0846038	0.0806775	chr2	36992255	36995538	alpinai.	qAa_G215630.h1	Am_202920	chr2	A montbretiana	A montbretiana	AT1G77110.1 | Symbols: PIN6 | Auxin efflux carrier family protein
2716	0.681606	0.48748	chr2	36996717	36998347	alpinai.	qAa_G215640.h1	Am_202930	chr2	A montbretiana	A montbretiana	AT1G77120.1 | Symbols: ADH1, ADH, ATADH, ATADH1 | alcohol dehydrogenase 1
2717	0.230693	0	chr2	36998565	36999769	alpinai.	qAa_G215650.h1	Am_202940	chr2	A alpina	NA	AT1G77122.1 | Symbols: | Uncharacterised protein family UPF0090
2718	0.26068	0	chr2	37000243	37002374	alpinai.	qAa_G215660.h1	-	-	NA	NA	AT1G77130.1 | Symbols: PGSIP2, GUX3 | plant glycogenin-like starch initiation protein 2
2719	0.250229	0.0795388	chr2	37004167	37007497	alpinai.	qAa_G215670.h1	Am_202960	chr2	A montbretiana	A montbretiana	AT1G77140.1 | Symbols: VPS45, ATVPS45 | vacuolar protein sorting 45
2720	0	0.265928	chr2	37010105	37011101	alpinai.	qAa_G215680.h1	Am_202970	chr2	A montbretiana	A montbretiana	AT1G77145.1 | Symbols: | Protein of unknown function (DUF506)
2721	0.489004	0	chr2	37014483	37015619	alpinai.	qAa_G215690.h1	Am_202980	chr2	A montbretiana	A montbretiana	AT1G77170.1 | Symbols: | Tetratricopeptide repeat (TPR)-like superfamily protein
2722	0.299304	0	chr2	37016105	37017961	alpinai.	qAa_G215700.h1	Am_202990	chr2	A montbretiana	A montbretiana	AT1G77180.2 | Symbols: SKIP | chromatin protein family
2723	0.135888	0.0431938	chr2	37037458	37043590	alpinai.	qAa_G104390.h1	Am_203000	chr2	A montbretiana	A montbretiana	AT4G27860.1 | Symbols: | vacuolar iron transporter (VIT) family protein
2724	0.772613	0	chr2	37046940	37047659	alpinai.	qAa_G104380.h1	Am_203010	chr2	A montbretiana	A montbretiana	AT1G77200.1 | Symbols: | Integrase-type DNA-binding superfamily protein
2725	0.267329	0.127461	chr2	37053515	37055593	alpinai.	qAa_G104370.h1	Am_203020	chr2	A montbretiana	A montbretiana	AT1G77210.1 | Symbols: STP14, AtSTP14 | sugar transporter 14
2726	0	0	chr2	37057237	37059587	alpinai.	qAa_G104360.h1	Am_203030	chr2	A montbretiana	A montbretiana	AT1G77220.1 | Symbols: | Protein of unknown function (DUF300)
2727	0.164352	0	chr2	37060154	37061844	alpinai.	qAa_G104350.h1	-	-	NA	NA	AT1G77230.1 | Symbols: | Tetratricopeptide repeat (TPR)-like superfamily protein
2728	0.681188	0	chr2	37062110	37063741	alpinai.	qAa_G104340.h1	Am_203040	chr2	A montbretiana	A montbretiana	AT1G77240.1 | Symbols: | AMP-dependent synthetase and ligase family protein
2729	9.5859	9.81814	chr2	37071695	37074042	alpinai.	qAa_G104330.h1	Am_203050	chr2	Hetero	Hetero	AT1G77250.1 | Symbols: | RING/FYVE/PHD-type zinc finger family protein
2730	0.106256	0	chr2	37074946	37077560	alpinai.	qAa_G104320.h1	Am_203060	chr2	A montbretiana	A montbretiana	AT1G77260.1 | Symbols: | S-adenosyl-L-methionine-dependent methyltransferases superfamily protein
2731	0.277338	0.132234	chr2	37080514	37082517	alpinai.	qAa_G104310.h1	Am_203080	chr2	A montbretiana	A montbretiana	AT1G77270.1 | Symbols: | unknown protein; BEST Arabidopsis thaliana protein match is: unknown protein (TAIR:AT3G07730.1); Has 428 Blast hits to 388 proteins in 92 species: Archae - 0; Bacteria - 31; Metazoa - 189; Fungi - 10; Plants - 97; Viruses - 0; Other Eukaryotes - 101 (source: NCBI BLink).
2732	0.195831	0	chr2	37082951	37087206	alpinai.	qAa_G104300.h1	Am_203090	chr2	A montbretiana	A montbretiana	AT1G21580.1 | Symbols: | Zinc finger C-x8-C-x5-C-x3-H type family protein
2733	0.373954	0.1783	chr2	37088923	37091894	alpinai.	qAa_G104290.h1	Am_203100	chr2	A montbretiana	A montbretiana	AT1G77280.1 | Symbols: | Protein kinase protein with adenine nucleotide alpha hydrolases-like domain
2734	0	0	chr2	37102037	37102925	alpinai.	qAa_G104280.h1	Am_203110	chr2	A montbretiana	A montbretiana	AT1G77290.1 | Symbols: | Glutathione S-transferase family protein
2735	0.194098	0	chr2	37103302	37111888	alpinai.	qAa_G104270.h1	Am_203120	chr2	A montbretiana	A montbretiana	AT1G77300.1 | Symbols: EFS, SDG8, CCR1, ASHH2, LAZ2 | histone methyltransferases(H3-K4 specific);histone methyltransferases(H3-K36 specific)
2736	0.476423	0.056789	chr2	37119825	37124489	alpinai.	qAa_G104260.h1	Am_203140	chr2	A montbretiana	A montbretiana	AT1G77310.1 | Symbols: | BEST Arabidopsis thaliana protein match is: wound-responsive family protein (TAIR:AT1G21610.1); Has 493 Blast hits to 482 proteins in 163 species: Archae - 0; Bacteria - 100; Metazoa - 172; Fungi - 66; Plants - 65; Viruses - 7; Other Eukaryotes - 83 (source: NCBI BLink).
2737	0.102436	0.0488409	chr2	37125205	37130628	alpinai.	qAa_G104250.h1	Am_203150	chr2	A montbretiana	A montbretiana	AT1G77320.1 | Symbols: MEI1 | transcription coactivators
2738	0.805085	0	chr2	37132400	37133090	alpinai.	qAa_G104240.h1	Am_203160	chr2	A montbretiana	A montbretiana	AT1G77330.1 | Symbols: | 2-oxoglutarate (2OG) and Fe(II)-dependent oxygenase superfamily protein
2739	0	0.471288	chr2	37139495	37140057	alpinai.	qAa_G104230.h2	-	-	NA	NA	AT2G03380.1 | Symbols: | Pentatricopeptide repeat (PPR) superfamily protein
2740	0	0.248465	chr2	37143431	37144497	alpinai.	qAa_G654140.h1	Am_203170	chr2	A montbretiana	A montbretiana	AT1G77350.2 | Symbols: | unknown protein; FUNCTIONS IN: molecular_function unknown; INVOLVED IN: biological_process unknown; LOCATED IN: endomembrane system; EXPRESSED IN: 23 plant structures; EXPRESSED DURING: 13 growth stages; CONTAINS InterPro DOMAIN/s: Protein of unknown function KRTCAP2 (InterPro:IPR018614); Has 35333 Blast hits to 34131 proteins in 2444 species: Archae - 798; Bacteria - 224…
2741	0.577852	0	chr2	37144842	37146284	alpinai.	qAa_G654150.h1	Am_203180	chr2	A montbretiana	A montbretiana	AT1G77360.1 | Symbols: | Tetratricopeptide repeat (TPR)-like superfamily protein
2742	0.158355	0	chr2	37146742	37148496	alpinai.	qAa_G654160.h1	Am_203190	chr2	A montbretiana	A montbretiana	AT1G21660.1 | Symbols: | Chaperone DnaJ-domain superfamily protein
2743	0	0	chr2	37148884	37150746	alpinai.	qAa_G654170.h1	Am_203200	chr2	A montbretiana	A montbretiana	AT1G77380.1 | Symbols: AAP3, ATAAP3 | amino acid permease 3
2744	0.134116	0	chr2	37174731	37176802	alpinai.	qAa_G129210.h1	Am_203230	chr2	A montbretiana	A montbretiana	AT1G77390.1 | Symbols: TAM, CYCA1;2, DYP, CYCA1 | CYCLIN A1;2
2745	0.302565	0.144261	chr2	37180835	37182671	alpinai.	qAa_G129220.h1	-	-	NA	NA	AT3G61440.1 | Symbols: ATCYSC1, ARATH;BSAS3;1, CYSC1 | cysteine synthase C1
2746	0	0.137449	chr2	37184338	37186265	alpinai.	qAa_G129230.h1	-	-	NA	NA	-
2747	0.383109	0	chr2	37187682	37188407	alpinai.	qAa_G129240.h1	Am_203240	chr2	A montbretiana	A montbretiana	AT1G77400.1 | Symbols: | CONTAINS InterPro DOMAIN/s: Protein of unknown function DUF688 (InterPro:IPR007789); BEST Arabidopsis thaliana protein match is: hydroxyproline-rich glycoprotein family protein (TAIR:AT1G21695.1); Has 328 Blast hits to 314 proteins in 61 species: Archae - 0; Bacteria - 12; Metazoa - 130; Fungi - 28; Plants - 92; Viruses - 10; Other Eukaryotes - 56 (source: NCBI BLink).
2748	0.473176	0	chr2	37190076	37190663	alpinai.	qAa_G129250.h1	Am_203250	chr2	A montbretiana	A montbretiana	AT1G77405.1 | Symbols: | Pentatricopeptide repeat (PPR) superfamily protein
2749	0	0.0704239	chr2	37191094	37194855	alpinai.	qAa_G129260.h1	Am_203260	chr2	A montbretiana	A montbretiana	AT1G77410.1 | Symbols: BGAL16 | beta-galactosidase 16
2750	0.155692	0	chr2	37197207	37198991	alpinai.	qAa_G129270.h1	Am_203270	chr2	A montbretiana	A montbretiana	AT1G77420.1 | Symbols: | alpha/beta-Hydrolases superfamily protein
2751	0	0.14731	chr2	37199353	37201151	alpinai.	qAa_G129280.h1	Am_203280	chr2	A montbretiana	A montbretiana	AT1G77440.1 | Symbols: PBC2 | 20S proteasome beta subunit C2
2752	0	0	chr2	37203073	37204030	alpinai.	qAa_G129290.h1	Am_203290	chr2	A montbretiana	A montbretiana	AT1G77450.1 | Symbols: anac032, NAC032 | NAC domain containing protein 32
2753	0.113123	0.0359577	chr2	37209884	37217250	alpinai.	qAa_G129300.h1	Am_203300	chr2	A montbretiana	A montbretiana	AT1G77460.1 | Symbols: | Armadillo/beta-catenin-like repeat ; C2 calcium/lipid-binding domain (CaLB) protein
2754	0	0	chr2	37219993	37222094	alpinai.	qAa_G129320.h1	Am_203320	chr2	A montbretiana	A montbretiana	AT1G77470.1 | Symbols: RFC3, RFC5 | replication factor C subunit 3
2755	0	0	chr2	37225698	37226117	alpinai.	qAa_G129330.h1	-	-	NA	NA	AT3G01320.1 | Symbols: SNL1 | SIN3-like 1
2756	0.366431	0	chr2	37228088	37228846	alpinai.	qAa_G129340.h1	Am_203350	chr2	A montbretiana	A montbretiana	AT1G70060.1 | Symbols: SNL4 | SIN3-like 4
2757	0.252734	0	chr2	37229272	37231470	alpinai.	qAa_G129350.h1	Am_203360	chr2	A montbretiana	A montbretiana	AT1G77480.1 | Symbols: | Eukaryotic aspartyl protease family protein
2758	0	0	chr2	37234158	37236910	alpinai.	qAa_G129360.h1	Am_203370	chr2	A montbretiana	A montbretiana	AT1G77490.1 | Symbols: TAPX | thylakoidal ascorbate peroxidase
2759	0.0892814	0.0851379	chr2	37239245	37242356	alpinai.	qAa_G129370.h1	Am_203380	chr2	A montbretiana	A montbretiana	AT1G77500.1 | Symbols: | Protein of unknown function (DUF630 and DUF632)
2760	0	0	chr2	37247444	37250170	alpinai.	qAa_G129380.h1	Am_203400	chr2	A montbretiana	A montbretiana	AT1G77510.1 | Symbols: ATPDIL1-2, PDI6, ATPDI6, PDIL1-2 | PDI-like 1-2
2761	0	0.182917	chr2	37251429	37252877	alpinai.	qAa_G129390.h1	Am_203410	chr2	A montbretiana	A montbretiana	AT1G77520.1 | Symbols: | O-methyltransferase family protein
2762	0.182493	0	chr2	37255391	37258435	alpinai.	qAa_G129400.h1	-	-	NA	NA	AT1G77520.1 | Symbols: | O-methyltransferase family protein
2763	0	0	chr2	37263094	37263126	alpinai.	qAa_G77210.h379	-	-	NA	NA	-
2764	0	0	chr2	37268165	37268197	alpinai.	qAa_G77210.h382	-	-	NA	NA	-
2765	0	0	chr2	37271695	37273078	alpinai.	qAa_G129410.h1	-	-	NA	NA	AT1G77520.1 | Symbols: | O-methyltransferase family protein
2766	0	0.271655	chr2	37291978	37292953	alpinai.	qAa_G129420.h1	-	-	NA	NA	AT1G77520.1 | Symbols: | O-methyltransferase family protein
2767	0.115586	0.110222	chr2	37295231	37297634	alpinai.	qAa_G129430.h1	-	-	NA	NA	AT1G77580.2 | Symbols: | Plant protein of unknown function (DUF869)
2768	0	0.0833693	chr2	37299695	37302872	alpinai.	qAa_G129440.h1	Am_203430	chr2	A montbretiana	A montbretiana	AT1G77590.1 | Symbols: LACS9 | long chain acyl-CoA synthetase 9
2769	0.148962	0.170459	chr2	37303723	37313046	alpinai.	qAa_G129450.h1	Am_203440	chr2	A montbretiana	A montbretiana	AT1G77600.3 | Symbols: | ARM repeat superfamily protein
2770	0	0	chr2	37317674	37319329	alpinai.	qAa_G129460.h1	Am_203450	chr2	A montbretiana	A montbretiana	AT1G77610.1 | Symbols: | EamA-like transporter family protein
2771	0.0558862	0.106585	chr2	37319741	37324711	alpinai.	qAa_G129470.h1	Am_203460	chr2	A montbretiana	A montbretiana	AT1G77620.1 | Symbols: | P-loop containing nucleoside triphosphate hydrolases superfamily protein
2772	0.174688	0	chr2	37327891	37329481	alpinai.	qAa_G129480.h1	Am_203470	chr2	A montbretiana	A montbretiana	AT1G77630.1 | Symbols: | Peptidoglycan-binding LysM domain-containing protein
2773	0	0	chr2	37331556	37332355	alpinai.	qAa_G129490.h1	-	-	NA	NA	-
2774	0	0	chr2	37339906	37340493	alpinai.	qAa_G129500.h1	Am_203480	chr2	A montbretiana	A montbretiana	AT1G77640.1 | Symbols: | Integrase-type DNA-binding superfamily protein
2775	0	0	chr2	37352375	37352821	alpinai.	qAa_G716560.h1	-	-	NA	NA	-
2776	0.190112	0	chr2	37366980	37368441	alpinai.	qAa_G314220.h1	Am_203490	chr2	A montbretiana	A montbretiana	AT1G77660.1 | Symbols: | Histone H3 K4-specific methyltransferase SET7/9 family protein
2777	0	0	chr2	37370623	37372353	alpinai.	qAa_G314210.h1	Am_203500	chr2	A montbretiana	A montbretiana	AT1G77670.1 | Symbols: | Pyridoxal phosphate (PLP)-dependent transferases superfamily protein
2778	0.0630973	0	chr2	37374727	37379129	alpinai.	qAa_G314200.h1	Am_203510	chr2	A montbretiana	A montbretiana	AT4G08350.1 | Symbols: GTA02, GTA2 | global transcription factor group A2
2779	0.208368	0.0662326	chr2	37379763	37383762	alpinai.	qAa_G314190.h1	Am_203540	chr2	A montbretiana	A montbretiana	AT1G77680.1 | Symbols: | Ribonuclease II/R family protein
2780	0	0.467545	chr2	37388544	37389677	alpinai.	qAa_G121490.h1	-	-	NA	NA	AT4G27650.1 | Symbols: PEL1 | Eukaryotic release factor 1 (eRF1) family protein
2781	0.117643	0	chr2	37399583	37401944	alpinai.	qAa_G121500.h1	Am_203570	chr2	A montbretiana	A montbretiana	AT1G77690.1 | Symbols: LAX3 | like AUX1 3
2782	0.167524	0	chr2	37403859	37405517	alpinai.	qAa_G121510.h1	Am_203580	chr2	A montbretiana	A montbretiana	AT1G77700.1 | Symbols: | Pathogenesis-related thaumatin superfamily protein
2783	0	0.176106	chr2	37405843	37407347	alpinai.	qAa_G121520.h2	Am_203590	chr2	A montbretiana	A montbretiana	AT1G77710.1 | Symbols: | CONTAINS InterPro DOMAIN/s: Ubiquitin-like, Ufm1 (InterPro:IPR005375); Has 244 Blast hits to 244 proteins in 106 species: Archae - 0; Bacteria - 0; Metazoa - 149; Fungi - 0; Plants - 47; Viruses - 0; Other Eukaryotes - 48 (source: NCBI BLink).
2784	0.0889668	0.084838	chr2	37408688	37411810	alpinai.	qAa_G121530.h1	Am_203610	chr2	A montbretiana	A montbretiana	AT1G77720.1 | Symbols: PPK1 | putative protein kinase 1
2785	0.0936145	0	chr2	37413251	37416218	alpinai.	qAa_G121540.h1	Am_203620	chr2	A montbretiana	A montbretiana	AT1G77730.1 | Symbols: | Pleckstrin homology (PH) domain superfamily protein
2786	0	0	chr2	37454150	37455129	alpinai.	qAa_G121560.h1	Am_203640	chr2	A montbretiana	A montbretiana	AT1G77750.1 | Symbols: | Ribosomal protein S13/S18 family
2787	0.459098	0	chr2	37460854	37461459	alpinai.	qAa_G121570.h1	-	-	NA	NA	AT1G64790.2 | Symbols: ILA | ILITYHIA
2788	0.247186	0	chr2	37462629	37466000	alpinai.	qAa_G121580.h1	Am_203650	chr2	A montbretiana	A montbretiana	AT1G77760.1 | Symbols: NIA1, GNR1, NR1 | nitrate reductase 1
2789	2.12026	0	chr2	37473199	37473461	alpinai.	qAa_G121590.h1	-	-	NA	NA	AT1G77765.4 | Symbols: | unknown protein; FUNCTIONS IN: molecular_function unknown; INVOLVED IN: biological_process unknown; LOCATED IN: cellular_component unknown; Has 30201 Blast hits to 17322 proteins in 780 species: Archae - 12; Bacteria - 1396; Metazoa - 17338; Fungi - 3422; Plants - 5037; Viruses - 0; Other Eukaryotes - 2996 (source: NCBI BLink).
2790	0	0.298944	chr2	37473822	37474708	alpinai.	qAa_G121600.h1	Am_203660	chr2	A montbretiana	A montbretiana	AT1G77770.1 | Symbols: | Protein of unknown function (DUF1644)
2791	0.0422762	0	chr2	37495019	37501589	alpinai.	qAa_G121610.h1	Am_203710	chr2	A montbretiana	A montbretiana	AT1G77800.1 | Symbols: | PHD finger family protein
2792	2.90704	1.63807	chr2	37502401	37504503	alpinai.	qAa_G121620.h1	Am_203720	chr2	A montbretiana	A montbretiana	AT1G77810.1 | Symbols: | Galactosyltransferase family protein
2793	0	0	chr2	37520323	37521738	alpinai.	qAa_G121630.h1	-	-	NA	NA	AT5G32613.1 | Symbols: | Zinc knuckle (CCHC-type) family protein
2794	0.212513	0	chr2	37588688	37589995	alpinai.	qAa_G526870.h1	Am_203740	chr2	A montbretiana	A montbretiana	AT1G77840.1 | Symbols: | Translation initiation factor IF2/IF5
2795	0.127703	0	chr2	37593186	37595361	alpinai.	qAa_G526860.h1	Am_203750	chr2	A montbretiana	A montbretiana	AT1G77850.1 | Symbols: ARF17 | auxin response factor 17
2796	0	0	chr2	37606441	37606974	alpinai.	qAa_G526850.h1	-	-	NA	NA	AT1G77855.1 | Symbols: | unknown protein; BEST Arabidopsis thaliana protein match is: unknown protein (TAIR:AT1G22030.1); Has 120 Blast hits to 120 proteins in 17 species: Archae - 0; Bacteria - 0; Metazoa - 0; Fungi - 0; Plants - 120; Viruses - 0; Other Eukaryotes - 0 (source: NCBI BLink).
2797	0.261662	0	chr2	37612893	37615016	alpinai.	qAa_G526840.h1	Am_203770	chr2	A montbretiana	A montbretiana	AT1G77860.1 | Symbols: KOM | Rhomboid-related intramembrane serine protease family protein
2798	0	0.486883	chr2	37618971	37619515	alpinai.	qAa_G526830.h1	Am_203780	chr2	A montbretiana	A montbretiana	AT1G77870.1 | Symbols: MUB5 | membrane-anchored ubiquitin-fold protein 5 precursor
2799	0	0	chr2	37627503	37627745	alpinai.	qAa_G526820.h1	Am_203790	chr2	A montbretiana	A montbretiana	AT1G77885.1 | Symbols: | unknown protein; BEST Arabidopsis thaliana protein match is: unknown protein (TAIR:AT1G22065.1); Has 35333 Blast hits to 34131 proteins in 2444 species: Archae - 798; Bacteria - 22429; Metazoa - 974; Fungi - 991; Plants - 531; Viruses - 0; Other Eukaryotes - 9610 (source: NCBI BLink).
2800	0	0	chr2	37640660	37643286	alpinai.	qAa_G787050.h1	Am_203810	chr2	A montbretiana	A montbretiana	AT1G77890.1 | Symbols: | DNA-directed RNA polymerase II protein
2801	0.0976976	0	chr2	37645510	37648353	alpinai.	qAa_G204270.h1	Am_203850	chr2	A montbretiana	A montbretiana	AT1G77950.1 | Symbols: AGL67 | AGAMOUS-like 67
2802	0.142001	0	chr2	37654999	37656955	alpinai.	qAa_G204280.h1	Am_203870	chr2	A montbretiana	A montbretiana	AT1G77980.1 | Symbols: AGL66 | AGAMOUS-like 66
2803	0.0741271	0	chr2	37658101	37661848	alpinai.	qAa_G204290.h1	Am_203880	chr2	A montbretiana	A montbretiana	AT1G77990.1 | Symbols: AST56, SULTR2;2 | STAS domain / Sulfate transporter family
2804	0.0933942	0.0890599	chr2	37669941	37672915	alpinai.	qAa_G204300.h1	Am_203890	chr2	A montbretiana	A montbretiana	AT1G78000.1 | Symbols: SULTR1;2, SEL1 | sulfate transporter 1;2
2805	0.222203	0	chr2	37676913	37679413	alpinai.	qAa_G204310.h1	Am_203900	chr2	A montbretiana	A montbretiana	AT1G78010.1 | Symbols: | tRNA modification GTPase, putative
2806	0	0	chr2	37688797	37690122	alpinai.	qAa_G204330.h1	-	-	NA	NA	AT1G78040.1 | Symbols: | Pollen Ole e 1 allergen and extensin family protein
2807	0.187799	0	chr2	37691247	37692726	alpinai.	qAa_G204340.h1	Am_203920	chr2	A montbretiana	A montbretiana	AT1G78050.1 | Symbols: PGM | phosphoglycerate/bisphosphoglycerate mutase
2808	0.0659906	0	chr2	37692929	37697138	alpinai.	qAa_G204350.h1	Am_203930	chr2	A montbretiana	A montbretiana	AT1G78060.1 | Symbols: | Glycosyl hydrolase family protein
2809	0.267157	0	chr2	37701695	37704814	alpinai.	qAa_G204360.h1	Am_203940	chr2	A montbretiana	A montbretiana	AT1G78070.1 | Symbols: | Transducin/WD40 repeat-like superfamily protein
2810	0	0	chr2	37705166	37705775	alpinai.	qAa_G204370.h1	Am_203950	chr2	A montbretiana	A montbretiana	AT2G43730.1 | Symbols: | Mannose-binding lectin superfamily protein
2811	0	0	chr2	37712816	37713742	alpinai.	qAa_G204380.h1	Am_203960	chr2	A montbretiana	A montbretiana	AT1G78080.1 | Symbols: RAP2.4 | related to AP2 4
2812	0	0.110822	chr2	37717939	37720329	alpinai.	qAa_G197870.h1	Am_203970	chr2	A montbretiana	A montbretiana	AT1G22200.1 | Symbols: | Endoplasmic reticulum vesicle transporter protein
2813	0.352629	0	chr2	37730018	37732381	alpinai.	qAa_G197880.h1	Am_203980	chr2	A montbretiana	A montbretiana	AT1G78090.1 | Symbols: ATTPPB, TPPB | trehalose-6-phosphate phosphatase
2814	0	0	chr2	37753026	37754039	alpinai.	qAa_G197890.h1	Am_203990	chr2	A montbretiana	A montbretiana	AT1G78100.1 | Symbols: | F-box family protein
2815	0	0	chr2	37757866	37758846	alpinai.	qAa_G197900.h1	Am_204000	chr2	A montbretiana	A montbretiana	AT1G78110.1 | Symbols: | unknown protein; FUNCTIONS IN: molecular_function unknown; INVOLVED IN: biological_process unknown; LOCATED IN: plasma membrane; EXPRESSED IN: 17 plant structures; EXPRESSED DURING: 7 growth stages; BEST Arabidopsis thaliana protein match is: unknown protein (TAIR:AT1G22230.1); Has 5452 Blast hits to 3541 proteins in 289 species: Archae - 4; Bacteria - 165; Metazoa - 1756…
2816	0	0	chr2	37760469	37762750	alpinai.	qAa_G197910.h1	Am_204010	chr2	A montbretiana	A montbretiana	AT1G78120.1 | Symbols: TPR12 | Tetratricopeptide repeat (TPR)-like superfamily protein
2817	0	0	chr2	37771823	37773442	alpinai.	qAa_G485910.h1	Am_204020	chr2	A montbretiana	A montbretiana	AT1G78130.1 | Symbols: UNE2 | Major facilitator superfamily protein
2818	0.310687	0	chr2	37773796	37774690	alpinai.	qAa_G485920.h1	Am_204030	chr2	A alpina	NA	AT1G78140.1 | Symbols: | S-adenosyl-L-methionine-dependent methyltransferases superfamily protein
2819	0.174032	0	chr2	37776851	37778447	alpinai.	qAa_G485930.h1	Am_204040	chr2	A montbretiana	A montbretiana	AT1G78150.3 | Symbols: | unknown protein; FUNCTIONS IN: molecular_function unknown; INVOLVED IN: biological_process unknown; EXPRESSED IN: 23 plant structures; EXPRESSED DURING: 13 growth stages; BEST Arabidopsis thaliana protein match is: unknown protein (TAIR:AT1G35780.1).
2820	0.375344	0	chr2	37781050	37783270	alpinai.	qAa_G485940.h1	Am_204050	chr2	A montbretiana	A montbretiana	AT1G78160.1 | Symbols: APUM7, PUM7 | pumilio 7
2821	0	0	chr2	37787965	37788709	alpinai.	qAa_G485950.h1	Am_204060	chr2	A montbretiana	A montbretiana	AT1G78170.1 | Symbols: | unknown protein; BEST Arabidopsis thaliana protein match is: unknown protein (TAIR:AT1G22250.1); Has 66 Blast hits to 66 proteins in 11 species: Archae - 0; Bacteria - 0; Metazoa - 0; Fungi - 0; Plants - 66; Viruses - 0; Other Eukaryotes - 0 (source: NCBI BLink).
2822	0	0	chr2	37789923	37790333	alpinai.	qAa_G485960.h1	Am_204070	chr2	A montbretiana	A montbretiana	AT1G78172.1 | Symbols: | unknown protein; FUNCTIONS IN: molecular_function unknown; INVOLVED IN: biological_process unknown; LOCATED IN: cellular_component unknown; Has 30201 Blast hits to 17322 proteins in 780 species: Archae - 12; Bacteria - 1396; Metazoa - 17338; Fungi - 3422; Plants - 5037; Viruses - 0; Other Eukaryotes - 2996 (source: NCBI BLink).
2823	0.112725	0.0537468	chr2	37790650	37795578	alpinai.	qAa_G485970.h1	Am_204080	chr2	A montbretiana	A montbretiana	AT1G22260.1 | Symbols: ZYP1a, ZYP1 | Myosin heavy chain-related protein
2824	0	0	chr2	37805424	37806577	alpinai.	qAa_G687040.h1	-	-	NA	NA	AT5G54550.1 | Symbols: | Protein of unknown function (DUF295)
2825	0	0	chr2	37814575	37816099	alpinai.	qAa_G687030.h1	Am_204090	chr2	A montbretiana	A montbretiana	AT1G78180.1 | Symbols: | Mitochondrial substrate carrier family protein
2826	0.236387	0	chr2	37816954	37818129	alpinai.	qAa_G687020.h1	Am_204100	chr2	A montbretiana	A montbretiana	AT1G78200.2 | Symbols: | Protein phosphatase 2C family protein
2827	0	0	chr2	37819469	37820566	alpinai.	qAa_G687010.h2	-	-	NA	NA	AT5G54550.1 | Symbols: | Protein of unknown function (DUF295)
2828	0	0	chr2	37835564	37836661	alpinai.	qAa_G687010.h3	Am_204110	chr2	A montbretiana	A montbretiana	AT5G54550.1 | Symbols: | Protein of unknown function (DUF295)
2829	0	0	chr2	37839141	37840256	alpinai.	qAa_G604290.h1	Am_204120	chr2	A montbretiana	A montbretiana	AT5G54550.1 | Symbols: | Protein of unknown function (DUF295)
2830	0	0	chr2	37842736	37843401	alpinai.	qAa_G604300.h1	-	-	NA	NA	AT5G52930.1 | Symbols: | Protein of unknown function (DUF295)
2831	0.187292	0	chr2	37850642	37852125	alpinai.	qAa_G604310.h1	Am_204180	chr2	A montbretiana	A montbretiana	AT1G78210.1 | Symbols: | alpha/beta-Hydrolases superfamily protein
2832	0	0	chr2	37875460	37877231	alpinai.	qAa_G508970.h1	Am_204190	chr2	A montbretiana	A montbretiana	AT1G78230.1 | Symbols: | Outer arm dynein light chain 1 protein
2833	0.209547	0	chr2	37877640	37880291	alpinai.	qAa_G508960.h1	Am_204200	chr2	A alpina	NA	AT1G78240.1 | Symbols: TSD2, QUA2, OSU1 | S-adenosyl-L-methionine-dependent methyltransferases superfamily protein
2834	0.265033	0	chr2	37904029	37906125	alpinai.	qAa_G508950.h1	Am_204210	chr2	A montbretiana	A montbretiana	AT1G78260.1 | Symbols: | RNA-binding (RRM/RBD/RNP motifs) family protein
2835	0	0	chr2	37907056	37907685	alpinai.	qAa_G508940.h1	-	-	NA	NA	AT1G78270.1 | Symbols: AtUGT85A4, UGT85A4 | UDP-glucosyl transferase 85A4
2836	0.180908	0.0575041	chr2	37910354	37914960	alpinai.	qAa_G508930.h1	Am_204230	chr2	A montbretiana	A montbretiana	AT1G78280.1 | Symbols: | transferases, transferring glycosyl groups
2837	0.171453	0	chr2	37915232	37916852	alpinai.	qAa_G508920.h1	Am_204240	chr2	A alpina	NA	AT1G78290.2 | Symbols: | Protein kinase superfamily protein
2838	0	0	chr2	37923382	37924866	alpinai.	qAa_G508910.h1	Am_204250	chr2	A montbretiana	A montbretiana	AT1G78300.1 | Symbols: GRF2, 14-3-3OMEGA, GF14 OMEGA | general regulatory factor 2
2839	0.669288	0	chr2	37926051	37926881	alpinai.	qAa_G508900.h1	Am_204260	chr2	A montbretiana	A montbretiana	AT1G78310.1 | Symbols: | VQ motif-containing protein
2840	0	0	chr2	37940313	37941059	alpinai.	qAa_G730800.h1	Am_204270	chr2	A montbretiana	A montbretiana	AT1G78320.1 | Symbols: ATGSTU23, GSTU23 | glutathione S-transferase TAU 23
2841	0	0	chr2	37941333	37941938	alpinai.	qAa_G730810.h1	Am_204280	chr2	A montbretiana	A montbretiana	AT1G78340.1 | Symbols: ATGSTU22, GSTU22 | glutathione S-transferase TAU 22
2842	0	0.290421	chr2	37944052	37944964	alpinai.	qAa_G730830.h1	-	-	NA	NA	AT1G78360.1 | Symbols: ATGSTU21, GSTU21 | glutathione S-transferase TAU 21
2843	0	0.290103	chr2	37945514	37946427	alpinai.	qAa_G730840.h1	Am_204300	chr2	A montbretiana	A montbretiana	AT1G78360.1 | Symbols: ATGSTU21, GSTU21 | glutathione S-transferase TAU 21
2844	0	0	chr2	37954091	37955071	alpinai.	qAa_G780410.h1	-	-	NA	NA	AT1G78370.1 | Symbols: ATGSTU20, GSTU20 | glutathione S-transferase TAU 20
2845	0	0	chr2	37956158	37957114	alpinai.	qAa_G780420.h1	Am_204310	chr2	A montbretiana	A montbretiana	AT1G78380.1 | Symbols: ATGSTU19, GST8, GSTU19 | glutathione S-transferase TAU 19
2846	0	0	chr2	37958755	37959976	alpinai.	qAa_G780430.h1	Am_204320	chr2	A montbretiana	A montbretiana	AT1G78380.1 | Symbols: ATGSTU19, GST8, GSTU19 | glutathione S-transferase TAU 19
2847	0.14909	0	chr2	37966254	37968117	alpinai.	qAa_G470700.h1	Am_204330	chr2	A montbretiana	A montbretiana	AT3G14420.1 | Symbols: | Aldolase-type TIM barrel family protein
2848	0	0	chr2	37973912	37975687	alpinai.	qAa_G470690.h1	Am_204340	chr2	A montbretiana	A montbretiana	AT1G78390.1 | Symbols: NCED9, ATNCED9 | nine-cis-epoxycarotenoid dioxygenase 9
2849	0	0	chr2	37986215	37986535	alpinai.	qAa_G470680.h1	Am_204360	chr2	A montbretiana	A montbretiana	AT1G78410.1 | Symbols: | VQ motif-containing protein
2850	0.132201	0.126066	chr2	37989014	37991115	alpinai.	qAa_G470670.h1	Am_204370	chr2	A montbretiana	A montbretiana	AT1G78420.2 | Symbols: | RING/U-box superfamily protein
2851	0	0	chr2	37993081	37994126	alpinai.	qAa_G470660.h1	Am_204380	chr2	A montbretiana	A montbretiana	AT1G78430.1 | Symbols: RIP2 | ROP interactive partner 2
2852	0.162145	0	chr2	37996064	37997777	alpinai.	qAa_G470650.h1	Am_204390	chr2	A montbretiana	A montbretiana	AT1G78440.1 | Symbols: ATGA2OX1, GA2OX1 | Arabidopsis thaliana gibberellin 2-oxidase 1
2853	0	0	chr2	38007113	38008239	alpinai.	qAa_G343770.h1	Am_204400	chr2	A montbretiana	A montbretiana	AT1G78460.1 | Symbols: | SOUL heme-binding family protein
2854	0.138118	0	chr2	38026275	38030297	alpinai.	qAa_G343760.h1	Am_204420	chr2	A montbretiana	A montbretiana	AT1G78500.1 | Symbols: | Terpenoid cyclases family protein
2855	0	0	chr2	38030628	38031261	alpinai.	qAa_G343750.h1	Am_204430	chr2	A montbretiana	A montbretiana	AT1G78520.1 | Symbols: | Carbohydrate-binding X8 domain superfamily protein
2856	0	0.190003	chr2	38032558	38033952	alpinai.	qAa_G343740.h1	-	-	NA	NA	AT1G78530.1 | Symbols: | Protein kinase superfamily protein
2857	0.0925539	0.0882586	chr2	38034518	38037519	alpinai.	qAa_G343730.h1	Am_204440	chr2	A montbretiana	A montbretiana	AT1G78540.2 | Symbols: SHB | SH2 domain protein B
2858	0.426986	0	chr2	38041795	38043096	alpinai.	qAa_G343720.h1	Am_204460	chr2	A montbretiana	A montbretiana	AT1G78550.1 | Symbols: | 2-oxoglutarate (2OG) and Fe(II)-dependent oxygenase superfamily protein
2859	0.260313	0	chr2	38043567	38045701	alpinai.	qAa_G343710.h1	Am_204470	chr2	A montbretiana	A montbretiana	AT1G78560.1 | Symbols: | Sodium Bile acid symporter family
2860	0	0	chr2	38049631	38051352	alpinai.	qAa_G343700.h1	-	-	NA	NA	AT1G78570.1 | Symbols: RHM1, ROL1, ATRHM1 | rhamnose biosynthesis 1
2861	0	0	chr2	38050828	38051205	alpinai.	qAa_G1090310.h1	-	-	NA	NA	AT1G78570.1 | Symbols: RHM1, ROL1, ATRHM1 | rhamnose biosynthesis 1
2862	0	0	chr2	38050912	38051196	alpinai.	qAa_G1092290.h1	-	-	NA	NA	AT1G78570.1 | Symbols: RHM1, ROL1, ATRHM1 | rhamnose biosynthesis 1
2863	0	0	chr2	38075832	38076793	alpinai.	qAa_G919670.h1	-	-	NA	NA	-
2864	0	0	chr2	38082133	38083854	alpinai.	qAa_G343700.h2	-	-	NA	NA	AT1G78570.1 | Symbols: RHM1, ROL1, ATRHM1 | rhamnose biosynthesis 1
2865	0	0	chr2	38082280	38082657	alpinai.	qAa_G1090310.h2	-	-	NA	NA	AT1G78570.1 | Symbols: RHM1, ROL1, ATRHM1 | rhamnose biosynthesis 1
2866	0	0	chr2	38082289	38082573	alpinai.	qAa_G1092290.h2	-	-	NA	NA	AT1G78570.1 | Symbols: RHM1, ROL1, ATRHM1 | rhamnose biosynthesis 1
2867	0	0	chr2	38089724	38091362	alpinai.	qAa_G656430.h1	Am_204500	chr2	A montbretiana	A montbretiana	AT1G78590.1 | Symbols: NADK3, ATNADK-3 | NAD(H) kinase 3
2868	0	0	chr2	38092625	38094046	alpinai.	qAa_G656420.h1	-	-	NA	NA	AT1G78600.2 | Symbols: LZF1 | light-regulated zinc finger protein 1
2869	0	0	chr2	38094493	38097330	alpinai.	qAa_G656410.h1	Am_204510	chr2	A montbretiana	A montbretiana	AT1G78610.1 | Symbols: MSL6 | mechanosensitive channel of small conductance-like 6
2870	0	0.214639	chr2	38099380	38101848	alpinai.	qAa_G656400.h1	Am_204520	chr2	A montbretiana	A montbretiana	AT1G78620.2 | Symbols: | Protein of unknown function DUF92, transmembrane
2871	0	0.221644	chr2	38102709	38103904	alpinai.	qAa_G656390.h1	Am_204530	chr2	A montbretiana	A montbretiana	AT1G78630.1 | Symbols: emb1473 | Ribosomal protein L13 family protein
2872	0.0448135	0.0427338	chr2	38111078	38117276	alpinai.	qAa_G335550.h1	Am_204570	chr2	A montbretiana	A montbretiana	AT1G78640.1 | Symbols: | BEST Arabidopsis thaliana protein match is: AP2/B3-like transcriptional factor family protein (TAIR:AT2G33720.1); Has 92 Blast hits to 55 proteins in 5 species: Archae - 0; Bacteria - 0; Metazoa - 0; Fungi - 0; Plants - 92; Viruses - 0; Other Eukaryotes - 0 (source: NCBI BLink).
2873	0.109481	0.104401	chr2	38121646	38124183	alpinai.	qAa_G335540.h1	Am_204590	chr2	A montbretiana	A montbretiana	AT1G78650.1 | Symbols: POLD3 | DNA-directed DNA polymerases
2874	0	0	chr2	38124593	38126747	alpinai.	qAa_G335530.h1	Am_204600	chr2	A montbretiana	A montbretiana	AT1G78660.3 | Symbols: ATGGH1, GGH1 | gamma-glutamyl hydrolase 1
2875	0.147428	0	chr2	38127221	38129105	alpinai.	qAa_G335520.h1	Am_204610	chr2	A montbretiana	A montbretiana	AT1G78660.3 | Symbols: ATGGH1, GGH1 | gamma-glutamyl hydrolase 1
2876	0.128412	0.122452	chr2	38130089	38132252	alpinai.	qAa_G335510.h1	-	-	NA	NA	AT1G78680.1 | Symbols: ATGGH2, GGH2 | gamma-glutamyl hydrolase 2
2877	0	0	chr2	38132808	38134180	alpinai.	qAa_G335500.h1	Am_204620	chr2	A montbretiana	A montbretiana	AT1G78690.1 | Symbols: | Phospholipid/glycerol acyltransferase family protein
2878	0.176017	0	chr2	38135377	38136955	alpinai.	qAa_G335490.h1	-	-	NA	NA	AT1G78700.1 | Symbols: BEH4 | BES1/BZR1 homolog 4
2879	0.127206	0.0606513	chr2	38138161	38142528	alpinai.	qAa_G335480.h1	Am_204630	chr2	A montbretiana	A montbretiana	AT5G54260.1 | Symbols: MRE11, ATMRE11 | DNA repair and meiosis protein (Mre11)
2880	0.0623887	0.0594933	chr2	38144293	38148745	alpinai.	qAa_G335470.h1	Am_204640	chr2	A montbretiana	A montbretiana	AT1G78710.1 | Symbols: TBL42 | TRICHOME BIREFRINGENCE-LIKE 42
2881	0	0	chr2	38149246	38149666	alpinai.	qAa_G335460.h1	-	-	NA	NA	-
2882	0.0626561	0.119497	chr2	38151687	38156120	alpinai.	qAa_G335450.h1	Am_204690	chr2	A montbretiana	A montbretiana	AT1G69630.1 | Symbols: | F-box/RNI-like superfamily protein
2883	0.136321	0	chr2	38157811	38161886	alpinai.	qAa_G335440.h1	-	-	NA	NA	AT1G78750.1 | Symbols: | F-box/RNI-like superfamily protein
2884	0	0	chr2	38187338	38188002	alpinai.	qAa_G458000.h1	-	-	NA	NA	AT1G78750.1 | Symbols: | F-box/RNI-like superfamily protein
2885	0.0858326	0	chr2	38189370	38192606	alpinai.	qAa_G457990.h1	Am_204720	chr2	A montbretiana	A montbretiana	AT1G23780.1 | Symbols: | F-box family protein
2886	0.14889	0	chr2	38197003	38200734	alpinai.	qAa_G457980.h1	Am_204750	chr2	A montbretiana	A montbretiana	AT1G78770.1 | Symbols: APC6 | anaphase promoting complex 6
2887	0.332043	0	chr2	38200905	38202578	alpinai.	qAa_G457970.h1	Am_204760	chr2	A montbretiana	A montbretiana	AT1G78780.2 | Symbols: | pathogenesis-related family protein
2888	0	0	chr2	38202829	38205189	alpinai.	qAa_G457960.h1	Am_204770	chr2	A montbretiana	A montbretiana	AT5G27470.1 | Symbols: | seryl-tRNA synthetase / serine--tRNA ligase
2889	0.341641	0	chr2	38205823	38206636	alpinai.	qAa_G457950.h1	-	-	NA	NA	AT1G78790.1 | Symbols: | unknown protein; CONTAINS InterPro DOMAIN/s: Protein of unknown function DUF2008 (InterPro:IPR018552); Has 69 Blast hits to 69 proteins in 28 species: Archae - 0; Bacteria - 0; Metazoa - 33; Fungi - 0; Plants - 33; Viruses - 0; Other Eukaryotes - 3 (source: NCBI BLink).
2890	0	0	chr2	38207197	38209030	alpinai.	qAa_G457940.h1	Am_204780	chr2	A montbretiana	A montbretiana	AT1G78800.1 | Symbols: | UDP-Glycosyltransferase superfamily protein
2891	0.14735	0	chr2	38209784	38211669	alpinai.	qAa_G457930.h1	Am_204790	chr2	A montbretiana	A montbretiana	AT1G78810.1 | Symbols: | unknown protein; Has 75 Blast hits to 52 proteins in 16 species: Archae - 0; Bacteria - 0; Metazoa - 4; Fungi - 2; Plants - 66; Viruses - 0; Other Eukaryotes - 3 (source: NCBI BLink).
2892	0	0	chr2	38212254	38213276	alpinai.	qAa_G457920.h1	Am_204800	chr2	A montbretiana	A montbretiana	AT3G25490.1 | Symbols: | Protein kinase family protein
2893	0	0	chr2	38215874	38216473	alpinai.	qAa_G457910.h1	Am_204810	chr2	A montbretiana	A montbretiana	AT1G78815.1 | Symbols: LSH7 | Protein of unknown function (DUF640)
2894	0	0	chr2	38230500	38231433	alpinai.	qAa_G361820.h1	-	-	NA	NA	-
2895	0.202297	0.192909	chr2	38234155	38235528	alpinai.	qAa_G859400.h1	Am_204820	chr2	A montbretiana	A montbretiana	AT1G78820.1 | Symbols: | D-mannose binding lectin protein with Apple-like carbohydrate-binding domain
2896	0	0	chr2	38256770	38258089	alpinai.	qAa_G835360.h1	Am_204840	chr2	A montbretiana	A montbretiana	AT1G78850.1 | Symbols: | D-mannose binding lectin protein with Apple-like carbohydrate-binding domain
2897	0.305897	0	chr2	38265744	38266652	alpinai.	qAa_G370220.h2	-	-	NA	NA	AT1G16890.3 | Symbols: UBC36 | ubiquitin-conjugating enzyme 36
2898	0	0	chr2	38273583	38274545	alpinai.	qAa_G370240.h1	Am_204870	chr2	A montbretiana	A montbretiana	AT1G78890.1 | Symbols: | unknown protein; BEST Arabidopsis thaliana protein match is: unknown protein (TAIR:AT1G16840.1); Has 30201 Blast hits to 17322 proteins in 780 species: Archae - 12; Bacteria - 1396; Metazoa - 17338; Fungi - 3422; Plants - 5037; Viruses - 0; Other Eukaryotes - 2996 (source: NCBI BLink).
2899	0	0	chr2	38275212	38276664	alpinai.	qAa_G370250.h1	Am_204880	chr2	A montbretiana	A montbretiana	AT1G78895.1 | Symbols: | Reticulon family protein
2900	0.0704067	0	chr2	38278095	38282040	alpinai.	qAa_G370260.h1	Am_204890	chr2	A montbretiana	A montbretiana	AT1G78900.2 | Symbols: VHA-A | vacuolar ATP synthase subunit A
2901	34.412	25.7832	chr2	38287185	38287524	alpinai.	qAa_G370280.h1	-	-	NA	NA	AT5G36910.1 | Symbols: THI2.2 | thionin 2.2
2902	13.811	18.0478	chr2	38292256	38292799	alpinai.	qAa_G370290.h1	-	-	NA	NA	AT5G36910.1 | Symbols: THI2.2 | thionin 2.2
2903	6.68668	15.2052	chr2	38296874	38297414	alpinai.	qAa_G370300.h1	-	-	NA	NA	AT5G36910.1 | Symbols: THI2.2 | thionin 2.2
2904	0.125284	0	chr2	38298887	38301104	alpinai.	qAa_G370310.h1	Am_204900	chr2	A montbretiana	A montbretiana	AT1G78910.1 | Symbols: | Pseudouridine synthase family protein
2905	0	0	chr2	38336230	38336373	alpinai.	qAa_G726860.h1	-	-	NA	NA	-
2906	0	0	chr2	38337643	38338093	alpinai.	qAa_G293040.h1	-	-	NA	NA	AT5G36910.1 | Symbols: THI2.2 | thionin 2.2
2907	0.0824197	0.0785947	chr2	38341611	38344981	alpinai.	qAa_G293050.h1	Am_204930	chr2	A montbretiana	A montbretiana	AT1G78915.3 | Symbols: | Tetratricopeptide repeat (TPR)-like superfamily protein
2908	0.124805	0	chr2	38346044	38350495	alpinai.	qAa_G293060.h1	Am_204940	chr2	A montbretiana	A montbretiana	AT1G78920.2 | Symbols: AVP2, AVPL1, AtVHP2;1, VHP2;1, VP2 | vacuolar H+-pyrophosphatase 2
2909	0	0	chr2	38352065	38354410	alpinai.	qAa_G293070.h1	Am_204960	chr2	A montbretiana	A montbretiana	AT1G78930.1 | Symbols: | Mitochondrial transcription termination factor family protein
2910	0.265794	0	chr2	38355194	38358329	alpinai.	qAa_G293080.h1	Am_204970	chr2	A montbretiana	A montbretiana	AT1G78940.2 | Symbols: | Protein kinase protein with adenine nucleotide alpha hydrolases-like domain
2911	0.0590339	0	chr2	38358810	38363515	alpinai.	qAa_G293090.h1	Am_204980	chr2	A montbretiana	A montbretiana	AT1G78950.1 | Symbols: | Terpenoid cyclases family protein
2912	0.302104	0.0576167	chr2	38364893	38369490	alpinai.	qAa_G293100.h1	Am_204990	chr2	A montbretiana	A montbretiana	AT1G78950.1 | Symbols: | Terpenoid cyclases family protein
2913	0.149223	0	chr2	38371498	38377082	alpinai.	qAa_G293110.h1	Am_205000	chr2	A montbretiana	A montbretiana	AT1G78955.1 | Symbols: CAMS1 | camelliol C synthase 1
2914	0	0	chr2	38381434	38386842	alpinai.	qAa_G293120.h1	-	-	NA	NA	AT1G78960.1 | Symbols: ATLUP2, LUP2 | lupeol synthase 2
2915	0.0834181	0.0530312	chr2	38391955	38401944	alpinai.	qAa_G293130.h1	Am_205010	chr2	A montbretiana	A montbretiana	AT1G78960.1 | Symbols: ATLUP2, LUP2 | lupeol synthase 2
2916	0	0	chr2	38406077	38410385	alpinai.	qAa_G293140.h1	-	-	NA	NA	AT1G78960.1 | Symbols: ATLUP2, LUP2 | lupeol synthase 2
2917	0	0	chr2	38412424	38412894	alpinai.	qAa_G293150.h1	-	-	NA	NA	-
2918	0.0621792	0	chr2	38415714	38420181	alpinai.	qAa_G293160.h1	-	-	NA	NA	AT1G78960.1 | Symbols: ATLUP2, LUP2 | lupeol synthase 2
2919	0	0	chr2	38420669	38424118	alpinai.	qAa_G293170.h1	Am_205020	chr2	A montbretiana	A montbretiana	AT1G78980.1 | Symbols: SRF5 | STRUBBELIG-receptor family 5
2920	0	0	chr2	38427798	38429077	alpinai.	qAa_G293180.h1	-	-	NA	NA	AT1G78990.1 | Symbols: | HXXXD-type acyl-transferase family protein
2921	0	0	chr2	38431485	38432941	alpinai.	qAa_G797250.h1	-	-	NA	NA	AT1G78990.1 | Symbols: | HXXXD-type acyl-transferase family protein
2922	0	0	chr2	38439292	38440571	alpinai.	qAa_G293180.h2	-	-	NA	NA	AT1G78990.1 | Symbols: | HXXXD-type acyl-transferase family protein
2923	0	0	chr2	38447427	38448883	alpinai.	qAa_G800460.h1	Am_205030	chr2	A montbretiana	A montbretiana	AT1G78990.1 | Symbols: | HXXXD-type acyl-transferase family protein
2924	0	0	chr2	38457399	38457929	alpinai.	qAa_G444510.h1	Am_205040	chr2	A montbretiana	A montbretiana	AT1G78995.1 | Symbols: | unknown protein; Has 30201 Blast hits to 17322 proteins in 780 species: Archae - 12; Bacteria - 1396; Metazoa - 17338; Fungi - 3422; Plants - 5037; Viruses - 0; Other Eukaryotes - 2996 (source: NCBI BLink).
2925	0.0815725	0.0777868	chr2	38458713	38465523	alpinai.	qAa_G444520.h1	Am_205050	chr2	A montbretiana	A montbretiana	AT1G79000.2 | Symbols: HAC1 | histone acetyltransferase of the CBP family 1
2926	0	0.140288	chr2	38466435	38468323	alpinai.	qAa_G444530.h1	Am_205060	chr2	A montbretiana	A montbretiana	AT1G79010.1 | Symbols: | Alpha-helical ferredoxin
2927	0.106135	0	chr2	38468661	38471278	alpinai.	qAa_G444540.h1	Am_205070	chr2	A montbretiana	A montbretiana	AT1G79020.1 | Symbols: | Enhancer of polycomb-like transcription factor protein
2928	0.21708	0.103503	chr2	38472244	38474803	alpinai.	qAa_G444550.h1	Am_205080	chr2	A montbretiana	A montbretiana	AT1G79030.1 | Symbols: | Chaperone DnaJ-domain superfamily protein
2929	0	0	chr2	38477258	38478002	alpinai.	qAa_G444560.h1	Am_205090	chr2	A montbretiana	A montbretiana	AT1G79040.1 | Symbols: PSBR | photosystem II subunit R
2930	0	0	chr2	38478424	38481287	alpinai.	qAa_G444570.h1	Am_205100	chr2	A montbretiana	A montbretiana	AT1G79050.1 | Symbols: | recA DNA recombination family protein
2931	0.278311	0	chr2	38483417	38484415	alpinai.	qAa_G444580.h1	Am_205110	chr2	A montbretiana	A montbretiana	AT1G79060.1 | Symbols: | unknown protein; BEST Arabidopsis thaliana protein match is: unknown protein (TAIR:AT1G56020.1); Has 3399 Blast hits to 980 proteins in 195 species: Archae - 0; Bacteria - 839; Metazoa - 390; Fungi - 256; Plants - 154; Viruses - 9; Other Eukaryotes - 1751 (source: NCBI BLink).
2932	0.3006	0	chr2	38486191	38487115	alpinai.	qAa_G444590.h1	Am_205120	chr2	A montbretiana	A montbretiana	AT1G79070.1 | Symbols: | SNARE-associated protein-related
2933	0	0	chr2	38488268	38489983	alpinai.	qAa_G444600.h1	Am_205130	chr2	A montbretiana	A montbretiana	AT1G79080.1 | Symbols: | Pentatricopeptide repeat (PPR) superfamily protein
2934	0.17782	0.0847836	chr2	38490577	38493701	alpinai.	qAa_G444610.h1	Am_205140	chr2	A montbretiana	A montbretiana	AT1G79090.2 | Symbols: | FUNCTIONS IN: molecular_function unknown; INVOLVED IN: biological_process unknown; LOCATED IN: cellular_component unknown; EXPRESSED IN: 25 plant structures; EXPRESSED DURING: 15 growth stages; CONTAINS InterPro DOMAIN/s: Topoisomerase II-associated protein PAT1 (InterPro:IPR019167); BEST Arabidopsis thaliana protein match is: Topoisomerase II-associated protein PAT1 (TAI…
2935	0.094732	0	chr2	38501100	38504032	alpinai.	qAa_G80340.h1	Am_205150	chr2	A montbretiana	A montbretiana	AT1G16610.3 | Symbols: SR45 | arginine/serine-rich 45
2936	0.230502	0	chr2	38507524	38508729	alpinai.	qAa_G80350.h1	Am_205160	chr2	A montbretiana	A montbretiana	AT1G79110.1 | Symbols: | zinc ion binding
2937	0	0	chr2	38520636	38521289	alpinai.	qAa_G80370.h1	Am_205170	chr2	A montbretiana	A montbretiana	AT1G79120.1 | Symbols: | Ubiquitin carboxyl-terminal hydrolase family protein
2938	0	0	chr2	38527423	38527851	alpinai.	qAa_G80380.h1	Am_205180	chr2	A montbretiana	A montbretiana	AT1G79130.1 | Symbols: | SAUR-like auxin-responsive protein family
2939	0.0656164	0	chr2	38529220	38533453	alpinai.	qAa_G80390.h1	Am_205190	chr2	A montbretiana	A montbretiana	AT1G79150.1 | Symbols: | binding
2940	0.369846	0	chr2	38539029	38539780	alpinai.	qAa_G80400.h1	Am_205200	chr2	A montbretiana	A montbretiana	AT1G79160.1 | Symbols: | unknown protein; BEST Arabidopsis thaliana protein match is: unknown protein (TAIR:AT1G16500.1); Has 104 Blast hits to 102 proteins in 13 species: Archae - 0; Bacteria - 0; Metazoa - 0; Fungi - 0; Plants - 104; Viruses - 0; Other Eukaryotes - 0 (source: NCBI BLink).
2941	0	0.247075	chr2	38547674	38548746	alpinai.	qAa_G80410.h1	Am_205210	chr2	A montbretiana	A montbretiana	AT1G79180.1 | Symbols: ATMYB63, MYB63 | myb domain protein 63
2942	0	0	chr2	38549834	38555251	alpinai.	qAa_G80420.h1	Am_205220	chr2	A montbretiana	A montbretiana	AT1G79190.1 | Symbols: | ARM repeat superfamily protein
2943	0.254121	0	chr2	38555508	38556601	alpinai.	qAa_G80430.h1	Am_205230	chr2	A montbretiana	A montbretiana	AT1G79200.1 | Symbols: | unknown protein; Has 30201 Blast hits to 17322 proteins in 780 species: Archae - 12; Bacteria - 1396; Metazoa - 17338; Fungi - 3422; Plants - 5037; Viruses - 0; Other Eukaryotes - 2996 (source: NCBI BLink).
2944	0	0	chr2	38557398	38557517	alpinai.	qAa_G80440.h1	-	-	NA	NA	-
2945	0.295013	0	chr2	38559533	38561416	alpinai.	qAa_G80450.h1	Am_205260	chr2	A montbretiana	A montbretiana	AT1G16470.2 | Symbols: PAB1 | proteasome subunit PAB1
2946	0	0	chr2	38563852	38564175	alpinai.	qAa_G80460.h1	Am_205270	chr2	A montbretiana	A montbretiana	AT1G79220.1 | Symbols: | Mitochondrial transcription termination factor family protein
2947	0.0889098	0	chr2	38568117	38571241	alpinai.	qAa_G80470.h1	-	-	NA	NA	AT5G17680.1 | Symbols: | disease resistance protein (TIR-NBS-LRR class), putative
2948	0.208916	0	chr2	38572859	38575518	alpinai.	qAa_G80480.h1	-	-	NA	NA	AT1G79230.1 | Symbols: ST1, ATMST1, MST1, ATRDH1, STR1 | mercaptopyruvate sulfurtransferase 1
2949	0	0.0852201	chr2	38576431	38579539	alpinai.	qAa_G80490.h1	-	-	NA	NA	AT5G17680.1 | Symbols: | disease resistance protein (TIR-NBS-LRR class), putative
2950	0	0	chr2	38621358	38621624	alpinai.	qAa_G1105490.h13	-	-	NA	NA	-
2951	0.14925	0	chr2	38630576	38632437	alpinai.	qAa_G336910.h1	Am_205320	chr2	A montbretiana	A montbretiana	AT1G79250.2 | Symbols: AGC1.7 | AGC kinase 1.7
2952	0.29834	0	chr2	38633916	38634847	alpinai.	qAa_G336920.h1	Am_205330	chr2	A montbretiana	A montbretiana	AT1G79260.1 | Symbols: | CONTAINS InterPro DOMAIN/s: Domain of unknown function DUF1794 (InterPro:IPR014878); Has 30201 Blast hits to 17322 proteins in 780 species: Archae - 12; Bacteria - 1396; Metazoa - 17338; Fungi - 3422; Plants - 5037; Viruses - 0; Other Eukaryotes - 2996 (source: NCBI BLink).
2953	0.150137	0.0204528	chr2	38640744	38653694	alpinai.	qAa_G336940.h1	Am_205350	chr2	A montbretiana	A montbretiana	AT1G79280.2 | Symbols: NUA | nuclear pore anchor
2954	0	0	chr2	38654352	38655149	alpinai.	qAa_G336950.h1	Am_205370	chr2	A montbretiana	A montbretiana	AT2G34430.1 | Symbols: LHB1B1, LHCB1.4 | light-harvesting chlorophyll-protein complex II subunit B1
2955	0	0	chr2	38656649	38658160	alpinai.	qAa_G336960.h1	Am_205380	chr2	A montbretiana	A montbretiana	AT1G79310.1 | Symbols: AtMC7, MC7 | metacaspase 7
2956	0	0	chr2	38666355	38668122	alpinai.	qAa_G336980.h1	Am_205410	chr2	A montbretiana	A montbretiana	AT1G79330.1 | Symbols: AMC6, ATMCP2B, ATMC5, MC5 | metacaspase 5
2957	0.178162	0	chr2	38670616	38672175	alpinai.	qAa_G336990.h1	Am_205420	chr2	A montbretiana	A montbretiana	AT1G79340.1 | Symbols: AtMC4, MC4 | metacaspase 4
2958	0.0632986	0.0301805	chr2	38672638	38681414	alpinai.	qAa_G337000.h1	Am_205430	chr2	A montbretiana	A montbretiana	AT1G79350.1 | Symbols: EMB1135 | RING/FYVE/PHD zinc finger superfamily protein
2959	0	0	chr2	38686723	38688309	alpinai.	qAa_G145270.h1	Am_205440	chr2	A montbretiana	A montbretiana	AT1G79360.1 | Symbols: ATOCT2, OCT2, 2-Oct | organic cation/carnitine transporter 2
2960	0	0	chr2	38703406	38704614	alpinai.	qAa_G145290.h2	-	-	NA	NA	AT1G79390.1 | Symbols: | unknown protein; Has 30201 Blast hits to 17322 proteins in 780 species: Archae - 12; Bacteria - 1396; Metazoa - 17338; Fungi - 3422; Plants - 5037; Viruses - 0; Other Eukaryotes - 2996 (source: NCBI BLink).
2961	0	0	chr2	38705981	38709192	alpinai.	qAa_G145300.h2	-	-	NA	NA	AT1G79400.1 | Symbols: ATCHX2, CHX2 | cation/H+ exchanger 2
2962	0	0	chr2	38721826	38723943	alpinai.	qAa_G145280.h1	Am_205460	chr2	A montbretiana	A montbretiana	AT1G79380.1 | Symbols: | Ca(2)-dependent phospholipid-binding protein (Copine) family
2963	0	0	chr2	38724334	38725542	alpinai.	qAa_G145290.h1	Am_205470	chr2	NA	NA	AT1G79390.1 | Symbols: | unknown protein; Has 30201 Blast hits to 17322 proteins in 780 species: Archae - 12; Bacteria - 1396; Metazoa - 17338; Fungi - 3422; Plants - 5037; Viruses - 0; Other Eukaryotes - 2996 (source: NCBI BLink).
2964	0	0	chr2	38726910	38730121	alpinai.	qAa_G145300.h1	-	-	NA	NA	AT1G79400.1 | Symbols: ATCHX2, CHX2 | cation/H+ exchanger 2
2965	0.179196	0	chr2	38731935	38733485	alpinai.	qAa_G145310.h1	Am_205500	chr2	A montbretiana	A montbretiana	AT1G79410.1 | Symbols: AtOCT5, 5-Oct | organic cation/carnitine transporter5
2966	0.179893	0	chr2	38734372	38735916	alpinai.	qAa_G145320.h1	Am_205510	chr2	A montbretiana	A montbretiana	AT1G79410.1 | Symbols: AtOCT5, 5-Oct | organic cation/carnitine transporter5
2967	0	0	chr2	38737844	38739385	alpinai.	qAa_G145330.h1	Am_205520	chr2	A montbretiana	A montbretiana	AT1G79410.1 | Symbols: AtOCT5, 5-Oct | organic cation/carnitine transporter5
2968	0	0	chr2	38747189	38750926	alpinai.	qAa_G145350.h1	Am_205530	chr2	A montbretiana	A montbretiana	AT1G79420.1 | Symbols: | Protein of unknown function (DUF620)
2969	0.338106	0	chr2	38759099	38760742	alpinai.	qAa_G145360.h1	Am_205560	chr2	A montbretiana	A montbretiana	AT1G79430.2 | Symbols: APL, WDY | Homeodomain-like superfamily protein
2970	0.12865	0.122679	chr2	38764147	38768465	alpinai.	qAa_G145370.h1	Am_205570	chr2	A montbretiana	A montbretiana	AT1G79440.1 | Symbols: ALDH5F1, SSADH1, SSADH | aldehyde dehydrogenase 5F1
2971	13.5246	13.2551	chr2	38768892	38771110	alpinai.	qAa_G145380.h1	-	-	NA	NA	AT1G79450.1 | Symbols: ALIS5 | ALA-interacting subunit 5
2972	2.51294	1.90296	chr2	38772761	38776519	alpinai.	qAa_G145390.h1	Am_205590	chr2	A montbretiana	A montbretiana	AT1G79460.1 | Symbols: GA2, KS, ATKS, ATKS1, KS1 | Terpenoid cyclases/Protein prenyltransferases superfamily protein
2973	0	0	chr2	38776790	38778883	alpinai.	qAa_G145400.h1	Am_205600	chr2	A montbretiana	A montbretiana	AT1G79470.1 | Symbols: | Aldolase-type TIM barrel family protein
2974	0.118648	0	chr2	38787887	38790228	alpinai.	qAa_G145420.h1	Am_205630	chr2	A montbretiana	A montbretiana	AT1G16340.4 | Symbols: ATKDSA2 | Aldolase superfamily protein
2975	0	0.158317	chr2	38791331	38793004	alpinai.	qAa_G145430.h1	Am_205640	chr2	A montbretiana	A montbretiana	AT2G17280.2 | Symbols: | Phosphoglycerate mutase family protein
2976	0	0	chr2	38793311	38794190	alpinai.	qAa_G145440.h1	Am_205650	chr2	A montbretiana	A montbretiana	AT1G79510.1 | Symbols: | Uncharacterized conserved protein (DUF2358)
2977	0	0	chr2	38798636	38798743	alpinai.	qAa_G861600.h1	-	-	NA	NA	-
2978	0	0	chr2	38813405	38814686	alpinai.	qAa_G457310.h1	Am_205660	chr2	A montbretiana	A montbretiana	AT1G79520.2 | Symbols: | Cation efflux family protein
2979	0	0	chr2	38818687	38819057	alpinai.	qAa_G457330.h1	Am_205670	chr2	A montbretiana	A montbretiana	AT3G05727.1 | Symbols: | S locus-related glycoprotein 1 (SLR1) binding pollen coat protein family
2980	0	0	chr2	38825837	38826016	alpinai.	qAa_G457340.h1	-	-	NA	NA	-
2981	0	0	chr2	38825993	38826396	alpinai.	qAa_G457350.h1	-	-	NA	NA	-
2982	0	0	chr2	38827599	38829346	alpinai.	qAa_G457360.h1	-	-	NA	NA	AT1G79530.1 | Symbols: GAPCP-1 | glyceraldehyde-3-phosphate dehydrogenase of plastid 1
2983	0.237803	0	chr2	38830926	38833262	alpinai.	qAa_G457370.h1	Am_205720	chr2	A montbretiana	A montbretiana	AT1G79540.1 | Symbols: | Pentatricopeptide repeat (PPR) superfamily protein
2984	0.154652	0	chr2	38834814	38836610	alpinai.	qAa_G457380.h1	Am_205730	chr2	A montbretiana	A montbretiana	AT1G79550.2 | Symbols: PGK | phosphoglycerate kinase
2985	0.166819	0.0530258	chr2	38838843	38843838	alpinai.	qAa_G457390.h1	Am_205740	chr2	A montbretiana	A montbretiana	AT1G79560.1 | Symbols: EMB156, EMB36, EMB1047, FTSH12 | FTSH protease 12
2986	0	0	chr2	38848257	38849733	alpinai.	qAa_G525570.h1	Am_205860	chr2	A montbretiana	A montbretiana	AT1G22000.1 | Symbols: | FBD, F-box and Leucine Rich Repeat domains containing protein
2987	0	0	chr2	38853881	38855477	alpinai.	qAa_G834370.h2	Am_205890	chr2	A montbretiana	A montbretiana	AT4G35910.1 | Symbols: | Adenine nucleotide alpha hydrolases-like superfamily protein
2988	0	0	chr2	38869837	38871433	alpinai.	qAa_G834370.h3	-	-	NA	NA	AT4G35910.1 | Symbols: | Adenine nucleotide alpha hydrolases-like superfamily protein
2989	0.152948	0	chr2	38960342	38962158	alpinai.	qAa_G265800.h1	Am_205950	chr2	A montbretiana	A montbretiana	AT3G19184.1 | Symbols: | AP2/B3-like transcriptional factor family protein
2990	0.356705	0.113384	chr2	38962594	38964930	alpinai.	qAa_G265790.h1	Am_205960	chr2	A montbretiana	A montbretiana	AT1G79600.1 | Symbols: | Protein kinase superfamily protein
2991	0.22917	0	chr2	38965376	38969012	alpinai.	qAa_G265780.h1	Am_205970	chr2	A montbretiana	A montbretiana	AT1G79610.1 | Symbols: ATNHX6, NHX6 | Na+/H+ antiporter 6
2992	0.12865	0.122679	chr2	38971145	38975463	alpinai.	qAa_G265770.h1	Am_205980	chr2	A montbretiana	A montbretiana	AT1G79620.1 | Symbols: | Leucine-rich repeat protein kinase family protein
2993	0	0	chr2	38976351	38976758	alpinai.	qAa_G265760.h1	-	-	NA	NA	AT1G51250.1 | Symbols: | Plant self-incompatibility protein S1 family
2994	0	0	chr2	38977270	38978697	alpinai.	qAa_G265750.h1	Am_205990	chr2	A montbretiana	A montbretiana	AT1G79630.1 | Symbols: | Protein phosphatase 2C family protein
2995	0.210633	0	chr2	38981031	38984987	alpinai.	qAa_G265740.h1	Am_206000	chr2	A montbretiana	A montbretiana	AT1G79640.1 | Symbols: | Protein kinase superfamily protein
2996	0	0	chr2	38986563	38989455	alpinai.	qAa_G265730.h1	Am_206010	chr2	A montbretiana	A montbretiana	AT1G79650.4 | Symbols: RAD23B | Rad23 UV excision repair protein family
2997	0	0	chr2	38991645	38991926	alpinai.	qAa_G265720.h1	Am_206020	chr2	A montbretiana	A montbretiana	AT1G79660.1 | Symbols: | unknown protein; BEST Arabidopsis thaliana protein match is: unknown protein (TAIR:AT1G16170.1); Has 30201 Blast hits to 17322 proteins in 780 species: Archae - 12; Bacteria - 1396; Metazoa - 17338; Fungi - 3422; Plants - 5037; Viruses - 0; Other Eukaryotes - 2996 (source: NCBI BLink).
2998	0.129008	0	chr2	38992276	38994429	alpinai.	qAa_G265710.h1	Am_206040	chr2	A montbretiana	A montbretiana	AT1G79670.1 | Symbols: RFO1, WAKL22 | Wall-associated kinase family protein
0	0	0.210043	chr5	21189	22450	alpinai.	qAa_G623660.h1	Am_324030	chr5	A montbretiana	A montbretiana	AT2G01060.1 | Symbols: | myb-like HTH transcriptional regulator family protein
1	0	0	chr5	22803	24779	alpinai.	qAa_G623670.h1	Am_324040	chr5	A montbretiana	A montbretiana	AT2G01070.1 | Symbols: | Lung seven transmembrane receptor family protein
2	0.760971	0	chr5	25456	25821	alpinai.	qAa_G623680.h1	-	-	NA	NA	-
3	0	0	chr5	27237	28328	alpinai.	qAa_G623690.h1	Am_324070	chr5	A montbretiana	A montbretiana	AT1G15120.2 | Symbols: | Ubiquinol-cytochrome C reductase hinge protein
4	0	0	chr5	29315	30082	alpinai.	qAa_G623700.h1	Am_324080	chr5	A montbretiana	A montbretiana	AT2G01100.3 | Symbols: | unknown protein; Has 35333 Blast hits to 34131 proteins in 2444 species: Archae - 798; Bacteria - 22429; Metazoa - 974; Fungi - 991; Plants - 531; Viruses - 0; Other Eukaryotes - 9610 (source: NCBI BLink).
5	0.102153	0	chr5	31900	34619	alpinai.	qAa_G623720.h1	Am_324100	chr5	A montbretiana	A montbretiana	AT2G01120.2 | Symbols: ORC4 | origin recognition complex subunit 4
6	0.273865	0.156693	chr5	35228	40299	alpinai.	qAa_G623730.h1	Am_324110	chr5	A montbretiana	A montbretiana	AT2G01130.1 | Symbols: | DEA(D/H)-box RNA helicase family protein
7	0.737238	0.527268	chr5	42039	43546	alpinai.	qAa_G931660.h2	-	-	NA	NA	AT2G15420.1 | Symbols: | myosin heavy chain-related
8	0.538284	0	chr5	51806	52322	alpinai.	qAa_G639510.h1	-	-	NA	NA	AT2G01130.1 | Symbols: | DEA(D/H)-box RNA helicase family protein
9	0	0	chr5	52631	54072	alpinai.	qAa_G639520.h1	Am_324120	chr5	A montbretiana	A montbretiana	AT2G01140.1 | Symbols: | Aldolase superfamily protein
10	0	0	chr5	57758	58213	alpinai.	qAa_G639530.h1	Am_324130	chr5	A montbretiana	A montbretiana	AT2G01150.1 | Symbols: RHA2B | RING-H2 finger protein 2B
11	0.124442	0	chr5	59246	61478	alpinai.	qAa_G639540.h1	Am_324140	chr5	A montbretiana	A montbretiana	AT2G01170.1 | Symbols: BAT1 | bidirectional amino acid transporter 1
12	0	0	chr5	62011	63412	alpinai.	qAa_G639550.h1	Am_324150	chr5	A montbretiana	A montbretiana	AT2G01180.1 | Symbols: ATPAP1, PAP1, LPP1, ATLPP1 | phosphatidic acid phosphatase 1
13	0.246893	0.235435	chr5	82360	84610	alpinai.	qAa_G251340.h1	Am_324170	chr5	A alpina	A alpina	AT2G01190.1 | Symbols: | Octicosapeptide/Phox/Bem1p family protein
14	0	0	chr5	85659	86485	alpinai.	qAa_G251350.h1	Am_324180	chr5	NA	NA	AT2G01200.2 | Symbols: IAA32 | indole-3-acetic acid inducible 32
15	0	0	chr5	86777	88977	alpinai.	qAa_G251360.h1	-	-	NA	NA	AT2G01210.1 | Symbols: | Leucine-rich repeat protein kinase family protein
16	0	0	chr5	90154	92943	alpinai.	qAa_G251370.h1	Am_324190	chr5	A montbretiana	A montbretiana	AT2G01220.2 | Symbols: | Nucleotidylyl transferase superfamily protein
17	0.559989	0	chr5	93293	94285	alpinai.	qAa_G251380.h1	Am_324200	chr5	A montbretiana	A montbretiana	AT2G01240.1 | Symbols: | Reticulon family protein
18	0.410879	0	chr5	94763	96115	alpinai.	qAa_G251390.h1	Am_324220	chr5	A montbretiana	A montbretiana	AT2G01250.1 | Symbols: | Ribosomal protein L30/L7 family protein
19	0.379273	0	chr5	96800	98997	alpinai.	qAa_G251400.h1	Am_324230	chr5	A montbretiana	A montbretiana	AT2G01260.1 | Symbols: | Protein of unknown function (DUF789)
20	0	0.0980615	chr5	100449	103150	alpinai.	qAa_G251410.h1	Am_324240	chr5	A montbretiana	A montbretiana	AT2G01270.1 | Symbols: AtQSOX2, QSOX2 | quiescin-sulfhydryl oxidase 2
21	0.262776	0	chr5	103563	104620	alpinai.	qAa_G251420.h1	Am_324250	chr5	A montbretiana	A montbretiana	AT2G01275.1 | Symbols: | RING/FYVE/PHD zinc finger superfamily protein
22	0.349817	0	chr5	106373	107167	alpinai.	qAa_G251430.h1	Am_324260	chr5	A montbretiana	A montbretiana	AT2G01290.1 | Symbols: RPI2 | ribose-5-phosphate isomerase 2
23	0.614501	0	chr5	112905	113357	alpinai.	qAa_G251440.h1	Am_324270	chr5	A montbretiana	A montbretiana	AT2G01300.1 | Symbols: | unknown protein; BEST Arabidopsis thaliana protein match is: unknown protein (TAIR:AT1G15010.1); Has 73 Blast hits to 73 proteins in 12 species: Archae - 0; Bacteria - 0; Metazoa - 0; Fungi - 0; Plants - 73; Viruses - 0; Other Eukaryotes - 0 (source: NCBI BLink).
24	0.0776935	0	chr5	115270	118845	alpinai.	qAa_G251450.h1	Am_324280	chr5	A montbretiana	A montbretiana	AT2G01320.3 | Symbols: | ABC-2 type transporter family protein
25	0	0	chr5	119219	121580	alpinai.	qAa_G251460.h1	Am_324290	chr5	A montbretiana	A montbretiana	AT2G01330.2 | Symbols: | nucleotide binding
26	0.536205	0	chr5	132058	132576	alpinai.	qAa_G251470.h1	Am_324310	chr5	A montbretiana	A montbretiana	AT2G01340.1 | Symbols: At17.1 | Encodes a protein whose expression is responsive to nematode infection.
27	0	0	chr5	133473	134319	alpinai.	qAa_G251480.h1	Am_324320	chr5	A montbretiana	A montbretiana	AT4G38070.1 | Symbols: | basic helix-loop-helix (bHLH) DNA-binding superfamily protein
28	0.143172	0	chr5	134670	136610	alpinai.	qAa_G251490.h1	Am_324330	chr5	A montbretiana	A montbretiana	AT2G01350.1 | Symbols: QPT | quinolinate phoshoribosyltransferase
29	0	0	chr5	139658	141500	alpinai.	qAa_G251500.h1	Am_324360	chr5	A montbretiana	A montbretiana	AT2G01390.1 | Symbols: | Tetratricopeptide repeat (TPR)-like superfamily protein
30	0	0	chr5	141663	142451	alpinai.	qAa_G251510.h1	Am_324370	chr5	A montbretiana	A montbretiana	AT2G01400.1 | Symbols: | unknown protein; Has 19 Blast hits to 19 proteins in 6 species: Archae - 0; Bacteria - 0; Metazoa - 0; Fungi - 0; Plants - 19; Viruses - 0; Other Eukaryotes - 0 (source: NCBI BLink).
31	0	0	chr5	142625	143749	alpinai.	qAa_G251520.h1	Am_324380	chr5	A montbretiana	A montbretiana	AT2G01410.1 | Symbols: | NHL domain-containing protein
32	0.216911	0.103422	chr5	163529	166090	alpinai.	qAa_G278020.h1	Am_324390	chr5	A montbretiana	A montbretiana	AT2G01420.2 | Symbols: PIN4 | Auxin efflux carrier family protein
33	0.116949	0	chr5	175057	177432	alpinai.	qAa_G278030.h1	Am_324400	chr5	A montbretiana	A montbretiana	AT2G01430.1 | Symbols: ATHB17, ATHB-17, HB17 | homeobox-leucine zipper protein 17
34	0.115683	0	chr5	181023	185825	alpinai.	qAa_G278040.h1	Am_324410	chr5	A montbretiana	A montbretiana	AT2G01440.1 | Symbols: | DEAD/DEAH box RNA helicase family protein
35	0	0	chr5	187330	189378	alpinai.	qAa_G278050.h1	-	-	NA	NA	AT3G27900.1 | Symbols: | Protein of unknown function (DUF1184)
36	0.117543	0	chr5	189886	192249	alpinai.	qAa_G278060.h1	-	-	NA	NA	AT2G01450.3 | Symbols: ATMPK17, MPK17 | MAP kinase 17
37	0.0478557	0	chr5	195149	200953	alpinai.	qAa_G278070.h1	Am_324430	chr5	A montbretiana	A montbretiana	AT2G01460.1 | Symbols: | P-loop containing nucleoside triphosphate hydrolases superfamily protein
38	0.130462	0	chr5	201428	203557	alpinai.	qAa_G278080.h1	Am_324440	chr5	A montbretiana	A montbretiana	AT2G01470.1 | Symbols: STL2P, ATSEC12 | SEC12P-like 2 protein
39	0	0.391811	chr5	203757	204433	alpinai.	qAa_G278090.h1	Am_324450	chr5	A montbretiana	A montbretiana	AT1G14980.1 | Symbols: CPN10 | chaperonin 10
40	0	0.0824865	chr5	206810	210021	alpinai.	qAa_G278100.h1	Am_324460	chr5	A montbretiana	A montbretiana	AT2G01480.1 | Symbols: | O-fucosyltransferase family protein
41	0	0	chr5	211779	212252	alpinai.	qAa_G278110.h1	-	-	NA	NA	AT2G01490.1 | Symbols: | phytanoyl-CoA dioxygenase (PhyH) family protein
42	0.161391	0	chr5	212958	214679	alpinai.	qAa_G278120.h1	Am_324470	chr5	A montbretiana	A montbretiana	AT2G01490.1 | Symbols: | phytanoyl-CoA dioxygenase (PhyH) family protein
43	0	0	chr5	216169	216731	alpinai.	qAa_G278130.h1	Am_324480	chr5	A montbretiana	A montbretiana	AT3G25080.1 | Symbols: | Protein of unknown function (DUF626)
44	0	0	chr5	218933	219476	alpinai.	qAa_G278140.h1	Am_324490	chr5	A montbretiana	A montbretiana	AT2G01500.1 | Symbols: PFS2, WOX6, HOS9 | Homeodomain-like superfamily protein
45	0	0	chr5	222177	222518	alpinai.	qAa_G278150.h1	-	-	NA	NA	AT2G01505.1 | Symbols: CLE16 | CLAVATA3/ESR-RELATED 16
46	0.221612	0	chr5	229386	233146	alpinai.	qAa_G278160.h1	Am_324530	chr5	A montbretiana	A montbretiana	AT2G01510.1 | Symbols: | Tetratricopeptide repeat (TPR)-like superfamily protein
47	0	0	chr5	238993	239553	alpinai.	qAa_G278170.h1	Am_324540	chr5	A montbretiana	A montbretiana	AT2G01520.1 | Symbols: MLP328 | MLP-like protein 328
48	0	0	chr5	244592	245379	alpinai.	qAa_G509920.h1	Am_324550	chr5	A montbretiana	A montbretiana	AT2G01520.1 | Symbols: MLP328 | MLP-like protein 328
49	0.47077	0	chr5	250754	251344	alpinai.	qAa_G509930.h1	Am_324560	chr5	A montbretiana	A montbretiana	AT2G01520.1 | Symbols: MLP328 | MLP-like protein 328
50	0	0	chr5	254344	255108	alpinai.	qAa_G509940.h1	Am_324570	chr5	A montbretiana	A montbretiana	AT2G01540.1 | Symbols: | Calcium-dependent lipid-binding (CaLB domain) family protein
51	0.263691	0.0838178	chr5	256054	259214	alpinai.	qAa_G509950.h1	Am_324580	chr5	A montbretiana	A montbretiana	AT5G48460.1 | Symbols: | Actin binding Calponin homology (CH) domain-containing protein
52	0	0	chr5	261135	261728	alpinai.	qAa_G509960.h1	Am_324590	chr5	A montbretiana	A montbretiana	AT1G70780.1 | Symbols: | unknown protein; FUNCTIONS IN: molecular_function unknown; INVOLVED IN: biological_process unknown; LOCATED IN: mitochondrion; EXPRESSED IN: sperm cell, male gametophyte, pollen tube; EXPRESSED DURING: L mature pollen stage, M germinated pollen stage; BEST Arabidopsis thaliana protein match is: unknown protein (TAIR:AT1G23150.1); Has 143 Blast hits to 143 proteins in 17 s…
53	0	0.196341	chr5	263690	265039	alpinai.	qAa_G509970.h1	-	-	NA	NA	AT3G29590.1 | Symbols: AT5MAT | HXXXD-type acyl-transferase family protein
54	0.204081	0	chr5	269014	270375	alpinai.	qAa_G509980.h1	Am_324620	chr5	A montbretiana	A montbretiana	AT3G29590.1 | Symbols: AT5MAT | HXXXD-type acyl-transferase family protein
55	0	0.200351	chr5	276153	277475	alpinai.	qAa_G908230.h1	-	-	NA	NA	AT2G07760.1 | Symbols: | Zinc knuckle (CCHC-type) family protein
56	0	0	chr5	291924	293693	alpinai.	qAa_G736670.h1	Am_324650	chr5	A montbretiana	A montbretiana	AT2G01570.1 | Symbols: RGA1, RGA | GRAS family transcription factor family protein
57	0	0.803836	chr5	309560	310219	alpinai.	qAa_G640100.h1	Am_324690	chr5	A montbretiana	A montbretiana	AT2G01590.1 | Symbols: CRR3 | chlororespiratory reduction 3
58	0.173814	0.248621	chr5	311526	314722	alpinai.	qAa_G640090.h1	Am_324700	chr5	A montbretiana	A montbretiana	AT2G01600.1 | Symbols: | ENTH/ANTH/VHS superfamily protein
59	0	0.325386	chr5	315325	316139	alpinai.	qAa_G640080.h1	Am_324710	chr5	A montbretiana	A montbretiana	AT1G14900.1 | Symbols: HMGA | high mobility group A
60	0	0	chr5	318884	319537	alpinai.	qAa_G640070.h1	Am_324720	chr5	A montbretiana	A montbretiana	AT2G01610.1 | Symbols: | Plant invertase/pectin methylesterase inhibitor superfamily protein
61	0	0	chr5	327118	328495	alpinai.	qAa_G692210.h1	Am_324730	chr5	A montbretiana	A montbretiana	AT2G01620.1 | Symbols: MEE11 | RNI-like superfamily protein
62	0.523406	0	chr5	328907	330499	alpinai.	qAa_G692200.h1	Am_324740	chr5	A montbretiana	A montbretiana	AT2G01630.1 | Symbols: | O-Glycosyl hydrolases family 17 protein
63	0	0	chr5	333190	334149	alpinai.	qAa_G692190.h1	Am_324750	chr5	A montbretiana	A montbretiana	AT2G01640.2 | Symbols: | unknown protein; FUNCTIONS IN: molecular_function unknown; INVOLVED IN: biological_process unknown; LOCATED IN: cellular_component unknown; EXPRESSED IN: 22 plant structures; EXPRESSED DURING: 13 growth stages.
64	0	0	chr5	334394	335958	alpinai.	qAa_G692180.h1	Am_324760	chr5	NA	NA	AT2G01650.1 | Symbols: PUX2 | plant UBX domain-containing protein 2
65	0	0.20839	chr5	344412	345683	alpinai.	qAa_G692170.h1	Am_324780	chr5	A montbretiana	A montbretiana	AT2G01660.1 | Symbols: PDLP6 | plasmodesmata-located protein 6
66	0	0	chr5	366053	367226	alpinai.	qAa_G244130.h1	-	-	NA	NA	AT2G01670.1 | Symbols: atnudt17, NUDT17 | nudix hydrolase homolog 17
67	0	0	chr5	369051	370037	alpinai.	qAa_G244120.h1	Am_324790	chr5	A montbretiana	A montbretiana	AT2G01670.1 | Symbols: atnudt17, NUDT17 | nudix hydrolase homolog 17
68	0.151613	0	chr5	378771	380603	alpinai.	qAa_G244110.h1	Am_324800	chr5	A montbretiana	A montbretiana	AT2G01680.1 | Symbols: | Ankyrin repeat family protein
69	0.192528	0.122396	chr5	381219	385547	alpinai.	qAa_G244100.h1	Am_324810	chr5	A montbretiana	A montbretiana	AT2G01690.2 | Symbols: | ARM repeat superfamily protein
70	0.65663	0	chr5	389389	389812	alpinai.	qAa_G244090.h1	-	-	NA	NA	AT5G49650.1 | Symbols: XK-2, XK2 | xylulose kinase-2
71	0	0	chr5	393074	394475	alpinai.	qAa_G244080.h1	Am_324850	chr5	A montbretiana	A montbretiana	AT2G01690.2 | Symbols: | ARM repeat superfamily protein
72	0	0	chr5	396682	397635	alpinai.	qAa_G244070.h1	Am_324860	chr5	A montbretiana	A montbretiana	AT2G01710.1 | Symbols: | Chaperone DnaJ-domain superfamily protein
73	0.305225	0	chr5	398269	400999	alpinai.	qAa_G244060.h1	Am_324870	chr5	A montbretiana	A montbretiana	AT2G01720.1 | Symbols: | Ribophorin I
74	0.0927084	0.0884059	chr5	401767	404763	alpinai.	qAa_G244050.h1	Am_324880	chr5	A montbretiana	A montbretiana	AT2G01730.1 | Symbols: ATCPSF73-II, EDA26, CPSF73-II | cleavage and polyadenylation specificity factor 73 kDa subunit-II
75	0	0	chr5	405472	407009	alpinai.	qAa_G244040.h1	Am_324890	chr5	A montbretiana	A montbretiana	AT2G01735.1 | Symbols: RIE1 | RING-finger protein for embryogenesis
76	0.194234	0	chr5	407211	408641	alpinai.	qAa_G244030.h1	Am_324900	chr5	A alpina	NA	AT2G01740.1 | Symbols: | Tetratricopeptide repeat (TPR)-like superfamily protein
77	0	0	chr5	411439	415784	alpinai.	qAa_G244020.h1	Am_324910	chr5	A montbretiana	A montbretiana	AT2G01750.2 | Symbols: MAP70-3 | microtubule-associated proteins 70-3
78	0	0	chr5	418804	419334	alpinai.	qAa_G244010.h1	Am_324950	chr5	A montbretiana	A montbretiana	AT2G01755.1 | Symbols: | unknown protein; FUNCTIONS IN: molecular_function unknown; INVOLVED IN: biological_process unknown; LOCATED IN: chloroplast; Has 120 Blast hits to 120 proteins in 52 species: Archae - 0; Bacteria - 80; Metazoa - 0; Fungi - 0; Plants - 24; Viruses - 0; Other Eukaryotes - 16 (source: NCBI BLink).
79	0.280277	0	chr5	419993	420984	alpinai.	qAa_G244000.h1	-	-	NA	NA	AT3G21910.1 | Symbols: | Domain of unknown function (DUF26)
80	0.20069	0	chr5	423595	424979	alpinai.	qAa_G243990.h1	Am_324970	chr5	A montbretiana	A montbretiana	AT2G01760.1 | Symbols: ARR14, RR14 | response regulator 14
81	0.139225	0	chr5	425518	427513	alpinai.	qAa_G243980.h1	Am_324980	chr5	A montbretiana	A montbretiana	AT2G01770.1 | Symbols: VIT1, ATVIT1 | vacuolar iron transporter 1
82	0.12024	0.11466	chr5	453406	455716	alpinai.	qAa_G606460.h1	Am_325010	chr5	A montbretiana	A montbretiana	AT1G14750.1 | Symbols: SDS | Cyclin family protein
83	0	0	chr5	469249	469567	alpinai.	qAa_G606440.h1	-	-	NA	NA	-
84	0	0.186262	chr5	478497	481341	alpinai.	qAa_G312300.h1	Am_325070	chr5	A montbretiana	A montbretiana	AT2G01820.1 | Symbols: | Leucine-rich repeat protein kinase family protein
85	0	0.213428	chr5	488138	489379	alpinai.	qAa_G312310.h1	Am_325080	chr5	A montbretiana	A montbretiana	AT2G31470.1 | Symbols: DOR | F-box and associated interaction domains-containing protein
86	0	0	chr5	489881	493727	alpinai.	qAa_G312320.h1	Am_325090	chr5	A montbretiana	A montbretiana	AT2G01830.2 | Symbols: WOL, CRE1, WOL1, AHK4, ATCRE1 | CHASE domain containing histidine kinase protein
87	0	0	chr5	511868	512053	alpinai.	qAa_G1056210.h1	-	-	NA	NA	-
88	0.15354	0	chr5	514256	516065	alpinai.	qAa_G609710.h1	Am_325100	chr5	A montbretiana	A montbretiana	AT2G01850.1 | Symbols: EXGT-A3, XTH27, ATXTH27 | endoxyloglucan transferase A3
89	0	0	chr5	518644	520032	alpinai.	qAa_G609700.h1	Am_325110	chr5	A montbretiana	A montbretiana	AT2G01860.1 | Symbols: EMB975 | Tetratricopeptide repeat (TPR)-like superfamily protein
90	0.106013	0.0505466	chr5	521989	527229	alpinai.	qAa_G609690.h1	Am_325130	chr5	A montbretiana	A montbretiana	AT2G01880.1 | Symbols: PAP7, ATPAP7 | purple acid phosphatase 7
91	0	0	chr5	531142	532525	alpinai.	qAa_G609680.h1	Am_325150	chr5	A montbretiana	A montbretiana	AT2G01890.1 | Symbols: PAP8, ATPAP8 | purple acid phosphatase 8
92	0	0	chr5	553942	556967	alpinai.	qAa_G280950.h1	Am_325180	chr5	A montbretiana	A montbretiana	AT2G01910.1 | Symbols: ATMAP65-6, MAP65-6 | Microtubule associated protein (MAP65/ASE1) family protein
[truncated: 79 more rows]

## Sheet: All data
gene nr Am	fpkm-41	fpkm_31	chromosome	start	end	genome	Am_gene ID	Aa_gene ID	chromosome	genotype_41	genotype_31	paralog At
[truncated: 60,822 more rows]
