# Supplementary material for: Transposition and duplication of MADS-domain transcription factor genes in annual and perennial Arabis species modulates flowering
Source: Proc Natl Acad Sci U S A. 2021 Sep 21;118(39):e2109204118. doi: 10.1073/pnas.2109204118 (PMC8488671; doi:10.1073/pnas.2109204118)
Supplement: Supplementary File [file pnas.2109204118.sd03.xlsx]

## Sheet: ka.ks.master.branch.model
Supplementary Table 3. Paml results.
Model 1 is the model in which two separate dn/ds ratios (parameter ω) are search for: One for the specific branch (test) and the other for the rest of the tree (background).
Model 2 is the model in which a single ratio is calculated for the whole tree. The table also provides the lilelikehoods (lnL), number of parameters (np) for both models, the values for the likelihood ratio test ( 2*(lnL1 - lnL2), degrees of freedom : np1 - np2 ) and the resulting p-value.
	Model 1 (M1)		Model 2 (M2)
Branch	ω background	ω test	ω background	ω test	lnL M1	lnL M2	parameters M1	parameters M2	2*delta lnL	Degrees of freedom	p-value
MAR1	0.52727	1.06794	0.53241	NA	-5188.21	-5188.78	114	113	1.14308	1	0.285002
MAR2	0.53113	0.62943	0.53241	NA	-5188.75	-5188.78	114	113	0.071128	1	0.789701
MAR	0.52728	999 (ds=0)	0.53241	NA	-5186.72	-5188.78	114	113	4.1292	1	0.0421492
MAR*	0.52728	999 (ds=0)	0.5274	1	-5186.72	-5187.95	114	113	2.46603	1	0.116331
Anord	0.53252	0.52002	0.53241	NA	-5188.78	-5188.78	114	113	0.000656	1	0.979566
*Analysis perfomed in this specific brach, in which the branch ratio is fixed on 1. This model was applied only for the branch leading to MAR leneage, as it was the only one with significative p-vlue
