# Supplementary material for: Transposition and duplication of MADS-domain transcription factor genes in annual and perennial Arabis species modulates flowering
Source: Proc Natl Acad Sci U S A. 2021 Sep 21;118(39):e2109204118. doi: 10.1073/pnas.2109204118 (PMC8488671; doi:10.1073/pnas.2109204118)
Supplement: Supplementary File [file pnas.2109204118.sd04.xlsx]

## Sheet: secondTableBranchSite
Supplementary Table 4. Branch-site models.
Paml results for the branch-site models test of positive selection (Model1) and neutrality (Model2 ). The for- and background dn/ds for 4 site classes are provided including the likelihoods (lnL) for each model, the number of parameters (np) and the values used for likelihood ratio test( 2*(lnL1 - lnL2), degrees of freedom: np1 - np2 )
		Model 1 (Selection)		Model 2 (Neutral)
Branch	Site class	Background	Forground	Background	Forground	lnL1	lnL2	np1	np2	2 * (lnL1 - lnL2)	Degrees of dreedom	p-value
MAR1						-5121.57	-5121.57	116	115	0	1	1
	0	0.18292	0.18292	0.18292	0.18292
	1	1	1	1	1
	2a	0.18292	1	0.18292	1
	2b	1	1	1	1
MAR2						-5121.54	-5121.54	116	115	0	1	1
	0	0.18244	0.18244	0.18244	0.18244
	1	1	1	1	1
	2a	0.18244	1	0.18244	1
	2b	1	1	1	1
MAR						-5114.5	-5118.58	116	115	8.15716	1	0.00428916
	0	0.17539	0.17539	0.17565	0.17565
	1	1	1	1	1
	2a	0.17539	999	0.17565	1
	2b	1	999	1	1
Anord						-5121.57	-5121.57	116	115	0	1	1
	0	0.18292	0.18292	0.18292	0.18292
	1	1	1	1	1
	2a	0.18292	1	0.18292	1
	2b	1	1	1	1
