# Supplementary material for: Transposition and duplication of MADS-domain transcription factor genes in annual and perennial Arabis species modulates flowering
Source: Proc Natl Acad Sci U S A. 2021 Sep 21;118(39):e2109204118. doi: 10.1073/pnas.2109204118 (PMC8488671; doi:10.1073/pnas.2109204118)
Supplement: Supplementary File [file pnas.2109204118.sd05.xlsx]

## Sheet: DEG_pAmMAR2-gAmMAR2 vs pep1-1
gene	log2 FC	Adjusted p-value	annotation
qAa_G308060.h1	-6.84989	0.00199077	AT2G07760.1 | Symbols: | Zinc knuckle (CCHC-type) family protein
qAa_G996590.h1	-6.68237	3.27542e-15	-
qAa_G119350.h1	-6.50893	1.32618e-05	-
qAa_G329320.h1	-5.56146	9.98762e-37	-
qAa_G320440.h1	-5.06563	1.09309e-08	-
qAa_G329310.h1	-4.7879	3.142e-14	-
qAa_G324450.h1	-4.2796	0.0192372	AT3G09940.1 | Symbols: MDHAR, ATMDAR3, MDAR3, MDAR2 | monodehydroascorbate reductase
qAa_G874400.h1	-4.25965	5.91227e-11	AT2G33000.1 | Symbols: | ubiquitin-associated (UBA)/TS-N domain-containing protein-related
qAa_G647150.h1	-4.12104	9.58084e-09	-
qAa_G259490.h1	-4.00029	0.0441995	AT1G75050.1 | Symbols: | Pathogenesis-related thaumatin superfamily protein
qAa_G861930.h1	-3.89853	1.22888e-10	AT1G72050.2 | Symbols: TFIIIA | transcription factor IIIA
qAa_G431410.h1	-3.62262	0.000257867	-
qAa_G657190.h1	-2.49976	0.00418186	AT5G37290.1 | Symbols: | ARM repeat superfamily protein
qAa_G430920.h1	-2.29148	7.23808e-06	AT4G14096.1 | Symbols: | F-box/RNI-like superfamily protein
qAa_G181350.h1	-2.24769	0.000549729	AT5G19360.1 | Symbols: CPK34 | calcium-dependent protein kinase 34
qAa_G7340.h1	-2.13313	6.04959e-05	-
qAa_G654550.h1	-1.89814	0.00240331	AT3G56360.1 | Symbols: | unknown protein; FUNCTIONS IN: molecular_function unknown; INVOLVED IN: biological_process unknown; LOCATED IN: chloroplast; EXPRESSED IN: 24 plant structures; EXPRESSED DURING: 15 growth stages; BEST Arabidopsis thaliana protein match is: unknown protein (TAIR:AT5G05250.1); Has 45 Blast hits to 45 proteins in 13 species: Archae - 0; Bacteria - 0; Metazoa - 0; Fungi - 0; …
qAa_G206720.h1	-1.85484	9.9662e-05	-
qAa_G534990.h1	-1.75467	0.000131694	-
qAa_G110880.h1	-1.42649	0.00116741	AT1G48300.1 | Symbols: | unknown protein; FUNCTIONS IN: molecular_function unknown; INVOLVED IN: biological_process unknown; LOCATED IN: endomembrane system; EXPRESSED IN: 24 plant structures; EXPRESSED DURING: 15 growth stages; Has 96 Blast hits to 87 proteins in 37 species: Archae - 0; Bacteria - 2; Metazoa - 12; Fungi - 2; Plants - 65; Viruses - 0; Other Eukaryotes - 15 (source: NCBI BLink).
qAa_G1031570.h1	-1.25082	6.88747e-06	AT5G41240.1 | Symbols: ATGSTT2, GST10B, GSTT2 | glutathione S-transferase THETA 2
qAa_G592560.h1	-1.15724	0.0331423	AT5G33280.1 | Symbols: | Voltage-gated chloride channel family protein
qAa_G378160.h1	-1.13827	0.00320513	AT3G47680.1 | Symbols: | DNA binding
qAa_G374840.h1	-0.932631	0.0211064	AT4G39550.1 | Symbols: | Galactose oxidase/kelch repeat superfamily protein
qAa_G84350.h1	0.624082	0.00485371	AT3G49120.1 | Symbols: ATPERX34, PERX34, PRXCB, ATPCB, PRX34 | peroxidase CB
qAa_G53890.h1	0.777402	0.000578795	AT5G01600.1 | Symbols: ATFER1, FER1 | ferretin 1
qAa_G7160.h1	2.26901	8.39203e-05	AT4G02740.1 | Symbols: | F-box/RNI-like superfamily protein
qAa_G489800.h1	2.36077	6.04959e-05	AT4G38460.1 | Symbols: GGR | geranylgeranyl reductase
qAa_G209110.h1	3.23174	4.24302e-46	-
qAa_G236310.h1	3.53329	1.79152e-31	AT1G53200.1 | Symbols: | unknown protein; Has 21 Blast hits to 21 proteins in 9 species: Archae - 0; Bacteria - 2; Metazoa - 0; Fungi - 0; Plants - 19; Viruses - 0; Other Eukaryotes - 0 (source: NCBI BLink).
qAa_G479080.h1	6.04985	1.4861e-05	-
qAa_G602620.h1	6.41613	0.00168258	AT2G05642.1 | Symbols: | Nucleic acid-binding, OB-fold-like protein
qAa_G1018260.h1	6.47939	0.00154755	-
qAa_G795460.h1	10.0001	2.87235e-13	AT2G05642.1 | Symbols: | Nucleic acid-binding, OB-fold-like protein
qAa_G548330.h1	10.2742	4.02586e-14	-
qAa_G644320.h1	11.7607	6.08901e-39	-
AmMAR2	13.5367	1.53585e-26	-

## Sheet: DEG_pAmMAR1-gAmMAR1 vs pep1-1
gene	log2 FC	Adjusted p-value	annotation
qAa_G326190.h1	-6.56476	0.00137703	-
qAa_G98610.h1	-6.41372	0.00104292	AT4G31910.1 | Symbols: | HXXXD-type acyl-transferase family protein
qAa_G380650.h1	-6.12789	0.0351007	-
qAa_G70670.h1	-5.46967	0.0183874	AT5G25400.1 | Symbols: | Nucleotide-sugar transporter family protein
qAa_G164260.h1	-5.06064	0.0288198	AT1G13300.1 | Symbols: HRS1 | myb-like transcription factor family protein
qAa_G405810.h1	-4.48283	0.000265905	AT4G05475.1 | Symbols: | RNI-like superfamily protein
qAa_G169040.h1	-4.1275	2.06985e-06	AT5G24860.1 | Symbols: FPF1, ATFPF1 | flowering promoting factor 1
qAa_G657190.h1	-3.96611	5.63742e-06	AT5G37290.1 | Symbols: | ARM repeat superfamily protein
qAa_G874400.h1	-3.81942	5.19974e-09	AT2G33000.1 | Symbols: | ubiquitin-associated (UBA)/TS-N domain-containing protein-related
qAa_G259360.h1	-3.71069	0.000404988	AT1G20730.1 | Symbols: | Protein of unknown function (DUF833)
qAa_G119350.h1	-3.64721	8.65486e-06	-
qAa_G103790.h1	-3.62988	1.07367e-13	-
qAa_G118330.h1	-3.56194	2.37621e-67	AT1G54100.1 | Symbols: ALDH7B4 | aldehyde dehydrogenase 7B4
qAa_G147020.h1	-3.29685	0.0120349	AT5G66700.1 | Symbols: HB53, HB-8, ATHB53 | homeobox 53
qAa_G647150.h1	-3.27076	7.14315e-06	-
qAa_G157100.h1	-3.19767	0.00992195	AT4G35640.1 | Symbols: ATSERAT3;2, SERAT3;2 | serine acetyltransferase 3;2
qAa_G15980.h1	-3.14934	6.10647e-05	AT2G45650.1 | Symbols: AGL6 | AGAMOUS-like 6
qAa_G652270.h1	-3.12199	0.000354411	AT4G02715.1 | Symbols: | unknown protein; Has 30201 Blast hits to 17322 proteins in 780 species: Archae - 12; Bacteria - 1396; Metazoa - 17338; Fungi - 3422; Plants - 5037; Viruses - 0; Other Eukaryotes - 2996 (source: NCBI BLink).
qAa_G253950.h1	-3.05996	6.73283e-05	AT1G64940.1 | Symbols: CYP89A6 | cytochrome P450, family 87, subfamily A, polypeptide 6
FULhit_1	-3.02516	7.62661e-06	-
FULhit_2	-2.9179	7.62661e-06	-
qAa_G103800.h1	-2.88998	4.17284e-15	AT1G16700.1 | Symbols: | Alpha-helical ferredoxin
qAa_G563820.h1	-2.88428	0.0454935	AT3G47750.1 | Symbols: ATATH3, ABCA4 | ATP binding cassette subfamily A4
qAa_G320440.h1	-2.69838	0.000597297	-
qAa_G181350.h1	-2.56942	3.36234e-05	AT5G19360.1 | Symbols: CPK34 | calcium-dependent protein kinase 34
qAa_G118880.h1	-2.54748	0.0248586	AT4G35190.1 | Symbols: | Putative lysine decarboxylase family protein
qAa_G188900.h1	-2.54362	0.00625519	AT4G02810.1 | Symbols: | Protein of unknown function (DUF3049)
qAa_G1050.h1	-2.49878	9.4515e-13	AT3G15270.1 | Symbols: SPL5 | squamosa promoter binding protein-like 5
qAa_G443020.h1	-2.46033	0.0120847	AT5G01180.1 | Symbols: PTR5, ATPTR5 | peptide transporter 5
qAa_G164270.h1	-2.41762	0.00909124	AT1G13290.1 | Symbols: DOT5, WIP6 | C2H2-like zinc finger protein
qAa_G927040.h1	-2.30585	4.24322e-10	-
qAa_G200180.h1	-2.27746	0.00584394	AT3G47680.1 | Symbols: | DNA binding
qAa_G261140.h1	-2.17209	0.0121573	AT5G51870.3 | Symbols: AGL71 | AGAMOUS-like 71
qAa_G365750.h1	-2.16119	8.743e-05	-
qAa_G526710.h1	-2.13985	0.00253419	AT1G19790.2 | Symbols: SRS7 | SHI-related sequence 7
qAa_G465240.h1	-2.12547	0.000380499	AT5G04700.1 | Symbols: | Ankyrin repeat family protein
qAa_G470830.h1	-2.03689	0.000798272	AT5G22810.1 | Symbols: | GDSL-like Lipase/Acylhydrolase superfamily protein
qAa_G104730.h1	-1.90212	0.00276292	AT3G18550.1 | Symbols: BRC1, TCP18, ATTCP18 | TCP family transcription factor
qAa_G331990.h1	-1.84554	0.0404939	AT4G24150.1 | Symbols: AtGRF8, GRF8 | growth-regulating factor 8
qAa_G996590.h1	-1.81533	0.0300256	-
qAa_G345470.h1	-1.80027	0.0258807	AT5G59220.1 | Symbols: HAI1 | highly ABA-induced PP2C gene 1
qAa_G153230.h1	-1.7702	0.0403665	AT4G37580.1 | Symbols: HLS1, COP3, UNS2 | Acyl-CoA N-acyltransferases (NAT) superfamily protein
qAa_G383100.h1	-1.68699	1.78648e-10	AT5G67330.1 | Symbols: ATNRAMP4, NRAMP4 | natural resistance associated macrophage protein 4
qAa_G1010230.h1	-1.61902	0.0121309	AT5G12420.1 | Symbols: | O-acyltransferase (WSD1-like) family protein
qAa_G231070.h1	-1.56594	1.0453e-11	AT5G09570.1 | Symbols: | Cox19-like CHCH family protein
qAa_G215380.h1	-1.53047	0.00927515	AT5G44260.1 | Symbols: | Zinc finger C-x8-C-x5-C-x3-H type family protein
qAa_G71680.h1	-1.49982	0.0275325	AT3G02140.1 | Symbols: TMAC2, AFP4 | AFP2 (ABI five-binding protein 2) family protein
qAa_G106150.h1	-1.49518	9.6703e-06	AT1G02065.1 | Symbols: SPL8 | squamosa promoter binding protein-like 8
qAa_G508640.h1	-1.48923	0.00838427	AT5G45210.1 | Symbols: | Disease resistance protein (TIR-NBS-LRR class) family
qAa_G61540.h1	-1.4859	0.000627057	AT5G61850.1 | Symbols: LFY, LFY3 | floral meristem identity control protein LEAFY (LFY)
qAa_G381970.h1	-1.47514	0.032447	AT1G53160.2 | Symbols: SPL4 | squamosa promoter binding protein-like 4
qAa_G395870.h1	-1.42806	0.0124883	AT1G68800.1 | Symbols: BRC2, TCP12 | TCP domain protein 12
qAa_G73330.h1	-1.38054	0.00352476	AT5G04660.1 | Symbols: CYP77A4 | cytochrome P450, family 77, subfamily A, polypeptide 4
qAa_G16160.h1	-1.36165	0.00909124	AT2G45510.1 | Symbols: CYP704A2 | cytochrome P450, family 704, subfamily A, polypeptide 2
qAa_G1036080.h1	-1.31027	0.0152936	-
qAa_G274730.h1	-1.30119	0.00980418	AT1G62975.1 | Symbols: | basic helix-loop-helix (bHLH) DNA-binding superfamily protein
qAa_G244600.h1	-1.28603	0.0186875	AT5G45670.1 | Symbols: | GDSL-like Lipase/Acylhydrolase superfamily protein
qAa_G94360.h1	-1.22783	0.0164258	AT1G01720.1 | Symbols: ATAF1, ANAC002 | NAC (No Apical Meristem) domain transcriptional regulator superfamily protein
qAa_G237410.h1	-1.22236	0.00455914	AT4G37850.1 | Symbols: | basic helix-loop-helix (bHLH) DNA-binding superfamily protein
qAa_G558790.h1	-1.19799	0.00614999	AT4G10640.1 | Symbols: IQD16 | IQ-domain 16
qAa_G223140.h1	-1.1974	0.00352476	AT4G36730.1 | Symbols: GBF1 | G-box binding factor 1
qAa_G426680.h1	-1.1695	0.0368396	AT2G18570.1 | Symbols: | UDP-Glycosyltransferase superfamily protein
qAa_G51030.h1	-1.13856	0.000535631	AT3G05600.1 | Symbols: | alpha/beta-Hydrolases superfamily protein
qAa_G88470.h1	-1.12793	0.000580855	AT2G41170.1 | Symbols: | F-box family protein
qAa_G167810.h1	-1.11793	0.0442935	AT3G62570.1 | Symbols: | Tetratricopeptide repeat (TPR)-like superfamily protein
qAa_G16530.h1	-1.11378	0.0479959	-
qAa_G6680.h1	-1.10305	0.00187478	AT1G02800.1 | Symbols: ATCEL2, CEL2 | cellulase 2
qAa_G179110.h1	-1.07424	0.0404939	AT3G23840.1 | Symbols: | HXXXD-type acyl-transferase family protein
qAa_G615520.h1	-1.07041	0.0156057	AT1G19830.1 | Symbols: | SAUR-like auxin-responsive protein family
qAa_G547900.h1	-1.03502	0.0135694	AT5G41315.1 | Symbols: GL3, MYC6.2 | basic helix-loop-helix (bHLH) DNA-binding superfamily protein
qAa_G16840.h1	-1.03127	0.00720859	AT2G46140.1 | Symbols: | Late embryogenesis abundant protein
qAa_G93900.h1	-1.02199	0.0403665	AT5G58580.1 | Symbols: ATL63, TL63 | TOXICOS EN LEVADURA 63
qAa_G26490.h1	-1.02039	0.0243594	AT4G32860.1 | Symbols: | unknown protein; Has 46 Blast hits to 46 proteins in 10 species: Archae - 0; Bacteria - 0; Metazoa - 0; Fungi - 0; Plants - 46; Viruses - 0; Other Eukaryotes - 0 (source: NCBI BLink).
qAa_G114310.h1	-0.993877	0.00351396	AT3G58850.1 | Symbols: PAR2, HLH2 | phy rapidly regulated 2
qAa_G270290.h1	-0.968263	0.00184522	AT3G28510.1 | Symbols: | P-loop containing nucleoside triphosphate hydrolases superfamily protein
qAa_G34210.h1	-0.964518	0.0491591	AT3G27920.1 | Symbols: GL1, ATMYB0, ATGL1, MYB0 | myb domain protein 0
qAa_G86630.h1	-0.962109	0.00337869	AT4G26790.1 | Symbols: | GDSL-like Lipase/Acylhydrolase superfamily protein
qAa_G358030.h1	-0.945214	0.0415401	AT1G03170.1 | Symbols: | Protein of unknown function (DUF3049)
qAa_G763620.h1	-0.925572	1.01083e-06	AT5G57800.1 | Symbols: FLP1, YRE, CER3, WAX2 | Fatty acid hydroxylase superfamily
qAa_G138370.h1	-0.906337	0.0327474	AT5G12420.1 | Symbols: | O-acyltransferase (WSD1-like) family protein
qAa_G30000.h1	-0.893305	0.0230973	AT2G37260.1 | Symbols: TTG2, ATWRKY44, WRKY44, DSL1 | WRKY family transcription factor family protein
qAa_G4710.h1	-0.884901	0.0267512	AT5G27220.1 | Symbols: | Frigida-like protein
qAa_G334660.h1	-0.875405	0.0242501	AT5G17220.1 | Symbols: ATGSTF12, GST26, TT19, GSTF12 | glutathione S-transferase phi 12
qAa_G71710.h1	-0.862029	0.0242501	AT3G02110.1 | Symbols: scpl25 | serine carboxypeptidase-like 25
qAa_G423560.h1	-0.860348	0.0327474	AT1G04220.1 | Symbols: KCS2 | 3-ketoacyl-CoA synthase 2
qAa_G8010.h1	-0.847088	0.0022734	AT5G14860.1 | Symbols: | UDP-Glycosyltransferase superfamily protein
qAa_G352100.h1	-0.836706	0.000304439	AT4G39330.1 | Symbols: ATCAD9, CAD9 | cinnamyl alcohol dehydrogenase 9
qAa_G7640.h1	-0.816544	1.30134e-05	AT1G56580.1 | Symbols: SVB | Protein of unknown function, DUF538
qAa_G400340.h1	-0.800415	0.00482844	AT1G04040.1 | Symbols: | HAD superfamily, subfamily IIIB acid phosphatase
qAa_G398580.h1	-0.79512	0.00376865	AT4G21590.1 | Symbols: ENDO3 | endonuclease 3
qAa_G298920.h1	-0.784235	0.0230973	AT1G12020.1 | Symbols: | unknown protein; BEST Arabidopsis thaliana protein match is: unknown protein (TAIR:AT1G62422.1); Has 89 Blast hits to 88 proteins in 16 species: Archae - 0; Bacteria - 0; Metazoa - 0; Fungi - 0; Plants - 87; Viruses - 0; Other Eukaryotes - 2 (source: NCBI BLink).
qAa_G604310.h1	-0.771161	0.000227973	AT1G78210.1 | Symbols: | alpha/beta-Hydrolases superfamily protein
qAa_G481230.h1	-0.770119	0.0361249	AT5G01750.2 | Symbols: | Protein of unknown function (DUF567)
qAa_G724610.h1	-0.768786	0.000444798	AT4G00730.1 | Symbols: ANL2, AHDP | Homeobox-leucine zipper family protein / lipid-binding START domain-containing protein
qAa_G436360.h1	-0.760718	0.0300256	AT3G45290.1 | Symbols: MLO3, ATMLO3 | Seven transmembrane MLO family protein
qAa_G52920.h1	-0.68428	0.0171867	AT3G49900.2 | Symbols: | Phototropic-responsive NPH3 family protein
qAa_G185080.h1	-0.671932	0.0266385	AT5G41810.1 | Symbols: | unknown protein; BEST Arabidopsis thaliana protein match is: unknown protein (TAIR:AT1G64340.1); Has 876 Blast hits to 690 proteins in 132 species: Archae - 0; Bacteria - 38; Metazoa - 180; Fungi - 112; Plants - 59; Viruses - 2; Other Eukaryotes - 485 (source: NCBI BLink).
qAa_G206600.h1	-0.643644	0.0199915	AT4G13840.1 | Symbols: | HXXXD-type acyl-transferase family protein
qAa_G181040.h1	-0.643458	0.0367771	AT1G50110.1 | Symbols: | D-aminoacid aminotransferase-like PLP-dependent enzymes superfamily protein
qAa_G640070.h1	-0.640511	0.0104587	AT2G01610.1 | Symbols: | Plant invertase/pectin methylesterase inhibitor superfamily protein
qAa_G349080.h1	-0.632047	0.0319239	AT1G17200.1 | Symbols: | Uncharacterised protein family (UPF0497)
qAa_G316470.h1	-0.629742	0.0130146	AT4G22570.1 | Symbols: APT3 | adenine phosphoribosyl transferase 3
qAa_G74830.h1	-0.628681	0.0104587	AT4G31805.1 | Symbols: | WRKY family transcription factor
qAa_G500850.h1	-0.614785	0.0266385	AT3G08630.1 | Symbols: | Protein of unknown function (DUF3411)
qAa_G203360.h1	-0.606401	0.0104587	AT4G18890.1 | Symbols: BEH3 | BES1/BZR1 homolog 3
qAa_G426240.h1	-0.575482	0.0199915	AT2G36420.1 | Symbols: | unknown protein; BEST Arabidopsis thaliana protein match is: unknown protein (TAIR:AT5G03670.1); Has 10588 Blast hits to 6606 proteins in 440 species: Archae - 8; Bacteria - 365; Metazoa - 4146; Fungi - 1198; Plants - 483; Viruses - 212; Other Eukaryotes - 4176 (source: NCBI BLink).
qAa_G246080.h1	-0.564174	0.00625519	AT1G12330.1 | Symbols: | unknown protein; INVOLVED IN: biological_process unknown; LOCATED IN: chloroplast; EXPRESSED IN: 21 plant structures; EXPRESSED DURING: 12 growth stages; BEST Arabidopsis thaliana protein match is: unknown protein (TAIR:AT5G12900.1); Has 249 Blast hits to 249 proteins in 27 species: Archae - 0; Bacteria - 0; Metazoa - 7; Fungi - 14; Plants - 217; Viruses - 0; Other Eukary…
qAa_G143270.h1	-0.562495	0.000285449	AT5G23530.1 | Symbols: AtCXE18, CXE18 | carboxyesterase 18
qAa_G375510.h1	-0.54678	0.043926	AT1G55210.1 | Symbols: | Disease resistance-responsive (dirigent-like protein) family protein
qAa_G444280.h1	-0.511158	0.043039	AT5G21105.1 | Symbols: | Plant L-ascorbate oxidase
qAa_G64920.h1	-0.488535	0.0403665	AT1G75710.1 | Symbols: | C2H2-like zinc finger protein
qAa_G108390.h1	0.576732	0.0413775	AT1G29720.1 | Symbols: | Leucine-rich repeat transmembrane protein kinase
qAa_G58550.h1	0.577572	0.00137703	AT4G32980.1 | Symbols: ATH1 | homeobox gene 1
qAa_G508900.h1	0.590299	0.0112613	AT1G78310.1 | Symbols: | VQ motif-containing protein
qAa_G140010.h1	0.598285	0.028479	AT1G05950.1 | Symbols: | unknown protein; Has 50 Blast hits to 45 proteins in 14 species: Archae - 5; Bacteria - 0; Metazoa - 4; Fungi - 0; Plants - 34; Viruses - 0; Other Eukaryotes - 7 (source: NCBI BLink).
qAa_G375490.h1	0.63483	0.0494942	AT1G55200.1 | Symbols: | Protein kinase protein with adenine nucleotide alpha hydrolases-like domain
qAa_G344360.h1	0.661884	0.0313639	AT5G58400.1 | Symbols: | Peroxidase superfamily protein
qAa_G604440.h1	0.746403	0.00121139	AT4G17695.1 | Symbols: KAN3 | Homeodomain-like superfamily protein
qAa_G435850.h1	0.751503	0.0233996	AT1G07390.3 | Symbols: AtRLP1, RLP1 | receptor like protein 1
qAa_G108380.h1	0.781949	0.0139562	AT1G29720.1 | Symbols: | Leucine-rich repeat transmembrane protein kinase
qAa_G337620.h1	0.785133	0.0449805	AT3G43790.3 | Symbols: ZIFL2 | zinc induced facilitator-like 2
qAa_G551570.h1	0.79846	0.0413775	AT3G59140.1 | Symbols: ATMRP14, MRP14, ABCC10 | multidrug resistance-associated protein 14
qAa_G131550.h1	0.804164	0.013505	AT3G50230.1 | Symbols: | Leucine-rich repeat protein kinase family protein
qAa_G76590.h1	0.813853	0.0117466	AT3G14210.1 | Symbols: ESM1 | epithiospecifier modifier 1
qAa_G447090.h1	0.814886	0.0361249	AT1G64260.1 | Symbols: | MuDR family transposase
qAa_G20060.h1	0.825432	0.0313639	AT4G22980.1 | Symbols: | FUNCTIONS IN: molecular_function unknown; INVOLVED IN: biological_process unknown; LOCATED IN: chloroplast; EXPRESSED IN: 13 plant structures; EXPRESSED DURING: 9 growth stages; BEST Arabidopsis thaliana protein match is: Pyridoxal phosphate (PLP)-dependent transferases superfamily protein (TAIR:AT5G51920.1); Has 520 Blast hits to 468 proteins in 130 species: Archae - 5; …
qAa_G44010.h1	0.826181	0.0319239	AT5G66330.1 | Symbols: | Leucine-rich repeat (LRR) family protein
qAa_G363990.h1	0.841392	0.0112613	AT3G48260.1 | Symbols: WNK3 | with no lysine (K) kinase 3
qAa_G303880.h1	0.853728	0.0336746	AT5G04970.1 | Symbols: | Plant invertase/pectin methylesterase inhibitor superfamily
qAa_G395370.h1	0.889148	5.63742e-06	AT3G32980.1 | Symbols: | Peroxidase superfamily protein
qAa_G386490.h1	0.903383	0.000129545	AT5G06860.1 | Symbols: PGIP1, ATPGIP1 | polygalacturonase inhibiting protein 1
qAa_G661840.h1	0.913572	2.27088e-05	AT4G32940.1 | Symbols: GAMMA-VPE, GAMMAVPE | gamma vacuolar processing enzyme
qAa_G234900.h1	0.967627	0.0190136	AT3G16530.1 | Symbols: | Legume lectin family protein
qAa_G430370.h1	1.01674	0.0422651	AT3G21180.1 | Symbols: ACA9, ATACA9 | autoinhibited Ca(2+)-ATPase 9
qAa_G298530.h1	1.09891	0.0452491	AT4G21760.1 | Symbols: BGLU47 | beta-glucosidase 47
qAa_G84350.h1	1.10736	3.31656e-12	AT3G49120.1 | Symbols: ATPERX34, PERX34, PRXCB, ATPCB, PRX34 | peroxidase CB
qAa_G427940.h1	1.13331	0.0267512	AT1G10530.1 | Symbols: | unknown protein; FUNCTIONS IN: molecular_function unknown; INVOLVED IN: N-terminal protein myristoylation; BEST Arabidopsis thaliana protein match is: unknown protein (TAIR:AT1G60010.1); Has 143 Blast hits to 143 proteins in 14 species: Archae - 0; Bacteria - 0; Metazoa - 0; Fungi - 0; Plants - 143; Viruses - 0; Other Eukaryotes - 0 (source: NCBI BLink).
qAa_G704620.h1	1.14056	0.00656232	AT3G17360.1 | Symbols: POK1 | phragmoplast orienting kinesin 1
qAa_G685490.h1	1.15144	0.0416035	AT4G16930.1 | Symbols: | Toll-Interleukin-Resistance (TIR) domain-containing protein
qAa_G724480.h1	1.19328	0.00865576	AT4G16550.1 | Symbols: | HSP20-like chaperone
qAa_G430860.h1	1.22848	0.0403665	AT3G59190.1 | Symbols: | F-box/RNI-like superfamily protein
qAa_G568800.h1	1.24099	0.000124025	AT5G40240.2 | Symbols: | nodulin MtN21 /EamA-like transporter family protein
qAa_G137800.h1	1.24844	0.0199915	AT4G38950.1 | Symbols: | ATP binding microtubule motor family protein
qAa_G233420.h1	1.34165	0.0236147	AT1G25230.1 | Symbols: | Calcineurin-like metallo-phosphoesterase superfamily protein
qAa_G76410.h1	1.42853	0.00124635	AT5G07740.1 | Symbols: | actin binding
qAa_G297760.h1	1.44054	0.0311981	AT2G07190.1 | Symbols: | Domain of unknown function (DUF1985)
qAa_G448810.h1	1.47901	0.0282808	AT5G61350.1 | Symbols: | Protein kinase superfamily protein
qAa_G34680.h1	1.5433	0.000580855	AT3G09710.2 | Symbols: IQD1 | IQ-domain 1
qAa_G270490.h1	1.63356	0.0272328	AT4G36550.1 | Symbols: | ARM repeat superfamily protein
qAa_G488340.h1	1.75463	0.00493093	AT1G62440.1 | Symbols: LRX2 | leucine-rich repeat/extensin 2
qAa_G7160.h1	1.99024	0.00124635	AT4G02740.1 | Symbols: | F-box/RNI-like superfamily protein
qAa_G489800.h1	2.02691	0.0012819	AT4G38460.1 | Symbols: GGR | geranylgeranyl reductase
qAa_G422520.h1	2.13047	0.0177682	AT4G13770.1 | Symbols: CYP83A1, REF2 | cytochrome P450, family 83, subfamily A, polypeptide 1
qAa_G452510.h1	2.46035	1.58803e-08	AT1G51850.1 | Symbols: | Leucine-rich repeat protein kinase family protein
qAa_G438320.h1	2.54379	0.0267512	-
qAa_G290430.h1	2.59779	0.00814685	AT2G26150.1 | Symbols: ATHSFA2, HSFA2 | heat shock transcription factor A2
qAa_G67740.h1	2.99261	0.0467077	-
qAa_G209110.h1	3.01149	8.99875e-40	-
qAa_G236310.h1	3.47464	2.78881e-30	AT1G53200.1 | Symbols: | unknown protein; Has 21 Blast hits to 21 proteins in 9 species: Archae - 0; Bacteria - 2; Metazoa - 0; Fungi - 0; Plants - 19; Viruses - 0; Other Eukaryotes - 0 (source: NCBI BLink).
qAa_G496800.h1	3.69673	9.12581e-11	-
qAa_G790060.h1	5.73249	0.0413775	-
qAa_G1018260.h1	5.78378	0.00720859	-
qAa_G602620.h1	6.11922	0.00251382	AT2G05642.1 | Symbols: | Nucleic acid-binding, OB-fold-like protein
qAa_G795460.h1	10.0327	2.30662e-13	AT2G05642.1 | Symbols: | Nucleic acid-binding, OB-fold-like protein
qAa_G548330.h1	10.4013	1.84098e-14	-
qAa_G644320.h1	11.4433	6.43921e-37	-
AmMAR1	12.7472	2.64268e-23	-

## Sheet: Common DEG gAmMAR1-gAmMAR2
gene	baseMean	log2FoldChange	lfcSE	stat	pvalue	padj	Annot
qAa_G996590.h1	80.9038	-6.68184	0.750122	-8.90767	5.21154e-19	2.28682e-15	-
qAa_G119350.h1	20.2757	-6.50879	1.13165	-5.75159	8.84103e-09	1.36922e-05	-
qAa_G320440.h1	28.1801	-5.06529	0.732418	-6.91585	4.65069e-12	9.41872e-09	-
qAa_G874400.h1	74.5967	-4.25916	0.554277	-7.68418	1.53983e-14	4.05407e-11	AT2G33000.1 | Symbols: | ubiquitin-associated (UBA)/TS-N domain-containing protein-related
qAa_G647150.h1	43.5346	-4.12066	0.592323	-6.95678	3.48139e-12	7.63817e-09	-
qAa_G657190.h1	19.9748	-2.49948	0.549113	-4.55185	5.31774e-06	0.00437517	AT5G37290.1 | Symbols: | ARM repeat superfamily protein
qAa_G181350.h1	31.4105	-2.24767	0.44845	-5.01207	5.38463e-07	0.000590694	AT5G19360.1 | Symbols: CPK34 | calcium-dependent protein kinase 34
qAa_G84350.h1	7984.79	0.624198	0.141768	4.40296	1.06784e-05	0.00851941	AT3G49120.1 | Symbols: ATPERX34, PERX34, PRXCB, ATPCB, PRX34 | peroxidase CB
qAa_G7160.h1	52.337	2.26928	0.420082	5.40199	6.59061e-08	8.67588e-05	AT4G02740.1 | Symbols: | F-box/RNI-like superfamily protein
qAa_G489800.h1	143.47	2.36107	0.429004	5.50362	3.7208e-08	5.44229e-05	AT4G38460.1 | Symbols: GGR | geranylgeranyl reductase
qAa_G209110.h1	529.903	3.23202	0.217824	14.8378	8.34739e-50	2.1977e-45	-
qAa_G236310.h1	331.754	3.53343	0.285323	12.3839	3.19294e-35	2.10159e-31	AT1G53200.1 | Symbols: | unknown protein; Has 21 Blast hits to 21 proteins in 9 species: Archae - 0; Bacteria - 2; Metazoa - 0; Fungi - 0; Plants - 19; Viruses - 0; Other Eukaryotes - 0 (source: NCBI BLink).
qAa_G602620.h1	9.75618	6.41629	1.35003	4.7527	2.00721e-06	0.00188735	AT2G05642.1 | Symbols: | Nucleic acid-binding, OB-fold-like protein
qAa_G1018260.h1	9.06277	6.47958	1.35624	4.77759	1.7741e-06	0.00172994	-
qAa_G795460.h1	130.324	10.0003	1.20675	8.28697	1.16167e-16	3.39827e-13	AT2G05642.1 | Symbols: | Nucleic acid-binding, OB-fold-like protein
qAa_G548330.h1	163.234	10.2744	1.20439	8.53079	1.4535e-17	4.78347e-14	-
qAa_G644320.h1	2130.81	11.7609	0.856038	13.7388	5.94872e-43	7.8309e-39	-
