# Supplementary material for: Transposition and duplication of MADS-domain transcription factor genes in annual and perennial Arabis species modulates flowering
Source: Proc Natl Acad Sci U S A. 2021 Sep 21;118(39):e2109204118. doi: 10.1073/pnas.2109204118 (PMC8488671; doi:10.1073/pnas.2109204118)
Supplement: Supplementary File [file pnas.2109204118.sd06.xlsx]

## Sheet: RNAseq in Vernalization
DESeq for MAF genes. Fold change was calculated to the first time point, bevore plants were introduce in vernalization
LFC: log flod change to first time point, before vernalization (2 weeks in long days (wLD) for At and Am, 6 wLD for Aa)
PA: p value adjusted for all time ponts
1: 2 weeks in vernalizations (wVern), 2: 4 wVern, 3: 6 wVern; 4: 8 wVern; 5: 10 wVern; 6: 12 wVern; 7: 1 wLD after Vernalization
At: Arabidopsis thaliana, Am: Arabis montbretiana, Aa: Arabis alpina
	LFC1	PA_1	LFC2	PA_2	LFC3	PA_3	LFC4	PA_4	LFC5	PA_5	LFC6	PA_6	LFC7	PA_7
AtFLC	-0.730392	0.230914	-1.20761	0.0339213	-2.12125	5.72e-05	-3.09698	1.47e-09	-4.75805	2.31e-21	-5.98003	6.02e-32	-8.61936	1.39e-48
AtFLM	0.0555147	0.840477	0.164593	0.510102	-0.195378	0.411247	-0.826408	2.93e-05	-1.53258	5.2e-16	-2.49245	3.01e-39	-8.4521	4.25e-47
AtMAF2	-0.120568	0.592622	0.0233506	0.929381	-0.235799	0.243981	-0.422584	0.0232685	-0.539385	0.00229758	-0.949122	2.97e-08	-1.65887	1.69e-23
AtMAF3	1.06825	8.23e-07	0.68733	0.00265525	-0.294431	0.256629	-1.68753	3.2e-14	-3.71684	5.95e-50	-4.8146	3.05e-57	-6.6265	1.21e-44
AtMAF4	0.0641598	0.915916	0.234109	0.675255	0.237982	0.658043	0.116186	0.844649	-0.35835	0.472554	-0.743402	0.119222	-2.13165	4.55e-06
AtMAF5	-0.178564	0.900229	-0.964185	0.433134	1.06744	0.34057	0.302508	0.821726	-1.50626	0.176236	0.0575292	0.97052	-0.396939	0.75573
AmFLC	-1.90864	3.28904e-39	-2.54067	7.05245e-68	-3.16052	6.00126e-102	-5.41604	1.17931e-229	-5.82333	1.34936e-231	-8.2892	1.09163e-172	-5.38936	1.23184e-226
AmMAF8.1	0.983825	0.696199	-0.20363	0.945579	-1.82371	0.410198	-5.91201	0.00217018	-7.05014	0.000732812	-5.80006	0.00211938	-5.33552	0.00536603
AmMAF8.2	1.2878	4.89053e-09	1.1744	1.30296e-07	1.17655	9.39708e-08	1.09466	3.96925e-07	0.619727	0.00695206	0.298712	0.207139	-0.241019	0.347582
AmMAF8.3	0.590715	0.0582367	-0.396368	0.247173	-1.86633	1.04267e-10	-4.21124	6.01173e-36	-5.8943	1.30033e-35	-6.23494	1.31984e-35	-4.54742	1.34653e-38
AmMAF8.4	-0.945977	0.171789	-1.53586	0.0214063	-1.41905	0.0297943	-2.67298	2.50795e-05	-2.85444	1.21825e-05	-2.83558	6.99759e-06	-1.60586	0.00920452
AmMAF8.5	-0.417091	0.00514234	-0.450035	0.00251088	-0.687265	1.04952e-06	-0.920795	1.00708e-11	-0.841566	7.15002e-10	-1.24842	1.06381e-20	-1.0583	3.95176e-15
AmMAR2	-0.590797	0.0370526	-1.19374	4.47912e-06	-2.04622	1.67701e-16	-5.00593	5.61142e-84	-6.91492	9.98069e-109	-9.38678	4.91332e-72	-7.66989	3.39235e-108
AmMAR1	-0.611008	0.00147021	-0.855848	3.96932e-06	-1.25504	1.99527e-12	-2.13066	7.45493e-35	-2.95411	2.02834e-64	-4.83436	1.00068e-152	-5.20704	2.15738e-172
AaPEP1	-1.61269	3.77158e-09	-2.29888	7.37489e-18	-2.3882	2.3502e-19	-2.44619	3.09289e-20	-2.47851	1.27085e-20	-2.95	1.24164e-28	-1.65355	1.34563e-09
AaMAF8.1	0.147733	0.616858	0.210258	0.459318	-0.0285231	0.934161	-0.569928	0.0135536	-1.59036	4.58388e-14	-2.87446	9.84814e-42	-3.01254	8.0353e-46
AaMAF8.2	1.20254	3.26523e-25	1.35349	4.29197e-32	1.46307	1.28918e-37	1.20539	1.66602e-25	1.22961	1.06041e-26	1.24529	1.557e-27	0.0815708	0.644615
AaMAF8.3	-0.0779883	0.842308	-0.0998163	0.799649	-0.375525	0.218758	-1.6973	2.3873e-11	-3.9473	1.83208e-46	-5.11742	3.88685e-61	-4.04932	2.23702e-50
AaMAF8.4	-0.810962	0.640568	-0.359083	0.853304	0.14034	0.94087	-1.2941	0.41102	1.18995	0.381995	-0.738308	0.626532	1.77564	0.206891
AaMAF8.5	0.143785	0.744273	-0.00771982	0.991257	0.309228	0.413183	0.346328	0.336395	0.0614455	0.883762	-0.69573	0.0361203	-0.501909	0.183853
AaMAR*	0.129322	0.758298	0.1742	0.673196	0.115416	0.782604	-0.591252	0.0636268	-1.12741	0.000114312	-1.40157	9.66084e-07	-0.722414	0.024705

## Sheet: RNAseq pep1_Long Days
DeSeq for MAF genes. Fold change was calculated to the first time point, bevore plants were introduce in vernalization
LFC: log flod change to the first time point (2wLD), apex were harvested weekly until the 7 week
PA: p value adjusted for all time ponts
1: 2 weeks in long days (wLD) for At and Am, 6 wLD for Aa; 2: 2 weeks in vernalizations (wVern), 3: 4 wVern, 4: 6 wVern; 5: 8 wVern; 5: 10 wVern; 6: 12 wVern; 7 1 wLD after Vernalization
	LFC_3w	padj_3w	LFC_4w	padj_4w	LFC_5w	padj_5w	LFC_6w	padj_6w	LFC_7w	padj_7w
AaPEP1	0.331803	0.0204799	0.587609	1.53108e-06	0.665752	3.23489e-08	0.594313	8.82098e-07	0.251011	0.0578258
AaMAF8.1	-0.0200084	0.903646	0.425189	7.5604e-07	0.678021	2.83177e-16	0.644813	7.85761e-15	0.59113	1.5499e-12
AaMAF8.2	-0.0918782	0.504729	-0.0921144	0.410191	-0.0157606	0.90116	0.0660838	0.550661	0.0368669	0.753677
AaMAF8.3	-0.0441343	0.803858	-0.0634902	0.622468	-0.172267	0.12078	-0.38396	0.000179523	-1.2258	3.02112e-33
AaMAF8.4	1.13137	0.389616	2.0921	0.0286243	2.5706	0.00452152	2.78988	0.00168567	2.45609	0.00715283
AaMAF8.5	0.179898	0.711897	0.464979	0.151756	0.986332	0.000673779	0.57084	0.063159	0.397809	0.224226
AaMAR*	0.0670023	0.745798	0.516828	2.05685e-05	0.464614	0.000133741	0.514621	1.83935e-05	0.268106	0.0382603
